# Supplementary material for: Existing evidence on the use of environmental DNA as an operational method for studying rivers: a systematic map and thematic synthesis
Source: Environ Evid. 2024 Feb 15;13:2. doi: 10.1186/s13750-024-00325-6 (PMC11376102; doi:10.1186/s13750-024-00325-6)
Supplement: Supplementary file 8 — Additional file 8: Search results exported from WoS, SCOPUS and Google Scholar. [file 13750_2024_325_MOESM8_ESM.xlsx]

## Sheet: README
README
All search results exported from WoS, SCOPUS and Google Scholar ("all_hits" sheet); studies excluded in the "full-text" screening ("exclusion_fulltext" sheet)
In "exclusion_fulltext" the non fullfilled criteria are:
P:Population
IE:Intervention/Exposure
O: Outcome
S:Study Design
L:Language
22 January 2022
Cruz-Cano et al.
This database include duplicates and not filetered studies

## Sheet: all_hits
Publication Type	Authors	Book Authors	Book Editors	Book Group Authors	Author Full Names	Book Author Full Names	Group Authors	Article Title	Source Title	Book Series Title	Book Series Subtitle	Language	Document Type	Conference Title	Conference Date	Conference Location	Conference Sponsor	Conference Host	Author Keywords	Keywords Plus	Abstract	Addresses	Reprint Addresses	Email Addresses	Researcher Ids	ORCIDs	Funding Orgs	Funding Text	Cited References	Cited Reference Count	Times Cited, WoS Core	Times Cited, All Databases	180 Day Usage Count	Since 2013 Usage Count	Publisher	Publisher City	Publisher Address	ISSN	eISSN	ISBN	Journal Abbreviation	Journal ISO Abbreviation	Publication Date	Publication Year	Volume	Issue	Part Number	Supplement	Special Issue
J	Padgett-Stewart, TM; Wilcox, TM; Carim, KJ; McKelvey, KS; Young, MK; Schwartz, MK				Padgett-Stewart, Ticha M.; Wilcox, Taylor M.; Carim, Kellie J.; McKelvey, Kevin S.; Young, Michael K.; Schwartz, Michael K.			An eDNA assay for river otter detection: a tool for surveying a semi-aquatic mammal	CONSERVATION GENETICS RESOURCES			English	Article						Environmental DNA; River otters; Semi-aquatic mammals; Survey	ENVIRONMENTAL DNA	Environmental DNA (eDNA) is an effective tool for the detection of elusive or low-density aquatic organisms. However, it has infrequently been applied to mammalian species. North American river otters (Lontra canadensis) are both broad ranging and semi-aquatic, making them an ideal candidate for examining the uses of eDNA for detection of mammals. We developed a species-specific assay for detecti…	[Padgett-Stewart, Ticha M.; Wilcox, Taylor M.; Carim, Kellie J.; McKelvey, Kevin S.; Young, Michael K.; Schwartz, Michael K.] USDA, Forest Serv, Natl Genom Ctr Wildlife & Fish Conservat, Rocky Mt Res Stn, Missoula, MT USA; [Padgett-Stewart, Ticha M.] Hellgate High Sch, Missoula, MT USA; [Wilcox, Taylor M.] Univ Montana, Div Biol Sci, Missoula, MT 59812 USA	Padgett-Stewart, TM (corresponding author), USDA, Forest Serv, Natl Genom Ctr Wildlife & Fish Conservat, Rocky Mt Res Stn, Missoula, MT USA.; Padgett-Stewart, TM (corresponding author), Hellgate High Sch, Missoula, MT USA.	tichaps13@gmail.com	Wilcox, Taylor/P-7064-2019	Wilcox, Taylor/0000-0003-3341-7374; Padgett-Stewart, Ticha/0000-0002-8367-8989	NSF Graduate Research FellowshipNational Science Foundation (NSF) [DGE-1313190]; Advanced Problems in Science, Hellgate high school, Missoula, MT, USA	We thank ZooMontana and Mackenzie Mentel for exhibit samples. We thank Justin Gude, Neil Anderson, Jeff Copeland, Wayne Melquist, Jody Tucker, Kristy Pilgrim, and Joel Sauder for reference samples. We also thank Rob Jensen and Advanced Problems in Science, Hellgate high school, Missoula, MT, USA, for their support. TMW is supported by a NSF Graduate Research Fellowship ( Grant No. DGE-1313190).		16	6	6	4	72	SPRINGER	DORDRECHT	VAN GODEWIJCKSTRAAT 30, 3311 GZ DORDRECHT, NETHERLANDS	1877-7252	1877-7260		CONSERV GENET RESOUR	Conserv. Genet. Resour.	MAR	2016	8	1
J	Ruan, R; Wang, DQ; Yue, HM; Li, CJ; Chen, DQ; Duan, XB				Ruan, Rui; Wang, Dengqiang; Yue, Huamei; Li, Chuangju; Chen, Daqing; Duan, Xinbin			Using environmental DNA to detect Hypophthalmichthys molitrix during the spawning period in the Yangtze River	CONSERVATION GENETICS RESOURCES			English	Article						eDNA; Hypophthalmichthys molitrix; Yangtze River		The silver carp, Hypophthalmichthys molitrix, is one of four carps farmed in China, and its natural resources have been critically declining in the middle and upper reaches of the Yangtze River. Here, we applied the environmental DNA (eDNA) methodology to detect silver carp during the spawning period in the Yangtze River to supplement traditional survey techniques for determining spawning grounds…	[Ruan, Rui; Yue, Huamei; Li, Chuangju] Chinese Acad Fisheries Sci, Key Lab Freshwater Biodivers Conservat, Minist Agr China, Yangtze River Fisheries Res Inst, Wuhan 430223, Peoples R China; [Wang, Dengqiang; Chen, Daqing; Duan, Xinbin] Chinese Acad Fishery Sci, Key Lab Freshwater Fish Germplasm & Biotechnol, Minist Agr, Yangtze River Fisheries Res Inst, Wuhan 430223, Peoples R China	Duan, XB (corresponding author), Chinese Acad Fishery Sci, Key Lab Freshwater Fish Germplasm & Biotechnol, Minist Agr, Yangtze River Fisheries Res Inst, Wuhan 430223, Peoples R China.	duan@yfi.ac.cn						11	0	0	11	23	SPRINGER	DORDRECHT	VAN GODEWIJCKSTRAAT 30, 3311 GZ DORDRECHT, NETHERLANDS	1877-7252	1877-7260		CONSERV GENET RESOUR	Conserv. Genet. Resour.	MAR	2020	12	1
J	Balasingham, KD; Walter, RP; Heath, DD				Balasingham, Katherine D.; Walter, Ryan P.; Heath, Daniel D.			Residual eDNA detection sensitivity assessed by quantitative real-time PCR in a river ecosystem	MOLECULAR ECOLOGY RESOURCES			English	Article						DNA persistence; environmental DNA; qRT-PCR; residual; river	POLYMERASE-CHAIN-REACTION; ENVIRONMENTAL DNA; WATER SAMPLES; SURVEY TOOL; QUANTIFICATION; PERSISTENCE; INVASION	Several studies have demonstrated that environmental DNA (eDNA) can be used to detect the presence of aquatic species, days to weeks after the target species has been removed. However, most studies used eDNA analysis in lentic systems (ponds or lakes), or in controlled laboratory experiments. While eDNA degrades rapidly in all aquatic systems, it also undergoes dilution effects and physical destr…	[Balasingham, Katherine D.; Walter, Ryan P.; Heath, Daniel D.] Univ Windsor, Dept Biol, Great Lakes Inst Environm Res, 2990 Riverside Dr West, Windsor, ON N9C 1A2, Canada; [Walter, Ryan P.] Fisheries & Oceans Canada, Great Lakes Lab Fisheries & Aquat Sci, Burlington, ON L7R 4A5, Canada; [Walter, Ryan P.] Calif State Univ Fullerton, Dept Biol Sci, 800 N State Coll Blvd, Fullerton, CA 92831 USA	Balasingham, KD (corresponding author), Univ Windsor, Dept Biol, Great Lakes Inst Environm Res, 2990 Riverside Dr West, Windsor, ON N9C 1A2, Canada.	katherine_balasingham@hotmail.com			The Canadian Aquatic Invasive Species Network; NSERCNatural Sciences and Engineering Research Council of Canada (NSERC)	This project was funded by The Canadian Aquatic Invasive Species Network and an NSERC Discovery Grant to DDH. Special thanks to Dr. Trevor Pitcher from the University of Windsor for the use of his Freshwater Restoration Ecology Centre (LaSalle, ON, Canada), Atlantic salmon water and equipment, to Todd Leadley (University of Windsor) for his aid in field apparatus design and deployment, and to Dr.…		50	21	25	7	91	WILEY	HOBOKEN	111 RIVER ST, HOBOKEN 07030-5774, NJ USA	1755-098X	1755-0998		MOL ECOL RESOUR	Mol. Ecol. Resour.	MAY	2017	17	3
J	Deiner, K; Fronhofer, EA; Machler, E; Walser, JC; Altermatt, F				Deiner, Kristy; Fronhofer, Emanuel A.; Machler, Elvira; Walser, Jean-Claude; Altermatt, Florian			Environmental DNA reveals that rivers are conveyer belts of biodiversity information	NATURE COMMUNICATIONS			English	Article							OXIDASE I; IDENTIFICATION; DEGRADATION; DIVERSITY; HOTSPOTS; CAPTURE; PRIMERS; QUALITY; SYSTEM; EDNA	DNA sampled from the environment (eDNA) is a useful way to uncover biodiversity patterns. By combining a conceptual model and empirical data, we test whether eDNA transported in river networks can be used as an integrative way to assess eukaryotic biodiversity for broad spatial scales and across the land-water interface. Using an eDNA metabarcode approach, we detect 296 families of eukaryotes, sp…	[Deiner, Kristy; Fronhofer, Emanuel A.; Machler, Elvira; Altermatt, Florian] Eawag Swiss Fed Inst Aquat Sci & Technol, Dept Aquat Ecol, Uberlandstr 133, CH-8600 Dubendorf, Switzerland; [Deiner, Kristy] Univ Notre Dame, Dept Biol Sci, Galvin Life Sci 290B, Notre Dame, IN 46556 USA; [Fronhofer, Emanuel A.; Machler, Elvira; Altermatt, Florian] Univ Zurich, Dept Evolutionary Biol & Environm Studies, …	Deiner, K; Altermatt, F (corresponding author), Eawag Swiss Fed Inst Aquat Sci & Technol, Dept Aquat Ecol, Uberlandstr 133, CH-8600 Dubendorf, Switzerland.; Deiner, K (corresponding author), Univ Notre Dame, Dept Biol Sci, Galvin Life Sci 290B, Notre Dame, IN 46556 USA.; Altermatt, F (corresponding author), Univ Zurich, Dept Evolutionary Biol & Environm Studies, Winterthurerstr 190, CH-8057 Zuric…	alpinedna@gmail.com; florian.altermatt@eawag.ch	Fronhofer, Emanuel A./AAY-3186-2021; Fronhofer, Emanuel A./J-9784-2013	Fronhofer, Emanuel A./0000-0002-2219-784X; Fronhofer, Emanuel A./0000-0002-2219-784X; Deiner, Kristy/0000-0001-9755-3223; Altermatt, Florian/0000-0002-4831-6958	Eawag: Swiss Federal Institute of Aquatic Science and Technology; Swiss National Science FoundationSwiss National Science Foundation (SNSF)European Commission [PP00P3_150698]	We thank Patrick Steinmann for assistance with kicknet samples and taxonomic identification, Katharina Kaelin for assistance with our study area map and geographic information used in this study, and Peter Penicka for contributing illustrations to cover art. We thank the 25 taxonomists who donated their time to help with the geographic verification of taxa identified through eDNA (all are listed …		50	178	198	24	147	NATURE PORTFOLIO	BERLIN	HEIDELBERGER PLATZ 3, BERLIN, 14197, GERMANY		2041-1723		NAT COMMUN	Nat. Commun.	AUG	2016	7
J	Tenma, H; Tsunekawa, K; Fujiyoshi, R; Takai, H; Hirose, M; Masai, N; Sumi, K; Takihana, Y; Yanagisawa, S; Tsuchida, K; Ohara, K; Jo, T; Takagi, M; Ota, A; Iwata, H; Yaoi, Y; Minamoto, T				Tenma, Hinako; Tsunekawa, Koki; Fujiyoshi, Riho; Takai, Hajime; Hirose, Masae; Masai, Nanami; Sumi, Kosuke; Takihana, Yuta; Yanagisawa, Sogen; Tsuchida, Kota; Ohara, Kenichi; Jo, Toshiaki; Takagi, Masaki; Ota, Akiko; Iwata, Hiroyoshi; Yaoi, Yuichi; Minamoto, Toshifumi			Spatiotemporal distribution of Flavobacterium psychrophilum and ayu Plecoglossus altivelis in rivers revealed by environmental DNA analysis	FISHERIES SCIENCE			English	Article						Ayu Plecoglossus altivelis; Bacterial cold-water disease; Environmental DNA (eDNA); Flavobacterium psychrophilum; Seasonal dynamics		Outbreaks of bacterial cold-water disease (BCWD), caused by Flavobacterium psychrophilum, are widespread in Japan, especially among ayu Plecoglossus altivelis. There are few investigations of F. psychrophilum in river water, and its seasonal distribution has not been clarified. We aimed to identify the spatiotemporal dynamics of F. psychrophilum and ayu to provide information that is useful for e…	[Tenma, Hinako; Tsunekawa, Koki; Fujiyoshi, Riho; Takai, Hajime; Hirose, Masae; Masai, Nanami; Sumi, Kosuke; Takihana, Yuta; Yanagisawa, Sogen; Tsuchida, Kota; Takagi, Masaki; Ota, Akiko; Iwata, Hiroyoshi; Yaoi, Yuichi] Gifu Senior High Sch, Nat & Sci Club Biosci Team, Gifu, Gifu, Japan; [Ohara, Kenichi] Gifu Prefectural Res Inst Fisheries & Aquat Envir, Kakamigahara, Gifu, Japan; [Jo, Toshiaki; …	Minamoto, T (corresponding author), Kobe Univ, Grad Sch Human Dev & Environm, Nada Ku, 3-11 Tsurukabuto, Kobe, Hyogo 6518501, Japan.	minamoto@people.kobe-u.ac.jp			Ito Scholarship Foundation; Tohnetsu-Foundation	We thank Prof. Takahiko Mukai (Gifu University) for helping with genetic sequencing; Prof. Hideki Innan (The Graduate University for Advanced Studies) for helping with the statistical analysis; and Masataka Tagami (World Freshwater Aquarium Aquatotto Gifu), Prof. Morihiro Harada (Gifu University), Yasuo Niimura (freelance photo-ecologist), Tsuyoshi Ookuma (Nagaragawa Fishery Cooperative), and Isa…		47	0	0	3	6	SPRINGER JAPAN KK	TOKYO	SHIROYAMA TRUST TOWER 5F, 4-3-1 TORANOMON, MINATO-KU, TOKYO, 105-6005, JAPAN	0919-9268	1444-2906		FISHERIES SCI	Fish. Sci.	MAY	2021	87	3
J	Deiner, K; Altermatt, F				Deiner, Kristy; Altermatt, Florian			Transport Distance of Invertebrate Environmental DNA in a Natural River	PLOS ONE			English	Article							BIODIVERSITY; CLADOCERA; CRUSTACEA; DIVERSITY; ECOLOGY	Environmental DNA (eDNA) monitoring is a novel molecular technique to detect species in natural habitats. Many eDNA studies in aquatic systems have focused on lake or ponds, and/or on large vertebrate species, but applications to invertebrates in river systems are emerging. A challenge in applying eDNA monitoring in flowing waters is that a species' DNA can be transported downstream. Whether and …	[Deiner, Kristy; Altermatt, Florian] Eawag Swiss Fed Inst Aquat Sci & Technol, Dept Aquat Ecol, Dubendorf, Switzerland	Deiner, K (corresponding author), Eawag Swiss Fed Inst Aquat Sci & Technol, Dept Aquat Ecol, Dubendorf, Switzerland.	alpinedna@gmail.com		Deiner, Kristy/0000-0001-9755-3223; Altermatt, Florian/0000-0002-4831-6958	Eawag: Swiss Federal Institute of Aquatic Science and Technology; Swiss National Science FoundationSwiss National Science Foundation (SNSF)European Commission [31003A_135622]	Funding for this work was provided by Eawag: Swiss Federal Institute of Aquatic Science and Technology (to KD) and by the Swiss National Science Foundation Grant no. 31003A_135622 (to FA). The funders had no role in study design, data collection and analysis, decision to publish, or preparation of the manuscript.		38	279	308	13	212	PUBLIC LIBRARY SCIENCE	SAN FRANCISCO	1160 BATTERY STREET, STE 100, SAN FRANCISCO, CA 94111 USA	1932-6203			PLOS ONE	PLoS One	FEB 11	2014	9	2
J	Sakata, MK; Watanabe, T; Maki, N; Ikeda, K; Kosuge, T; Okada, H; Yamanaka, H; Sado, T; Miya, M; Minamoto, T				Sakata, Masayuki K.; Watanabe, Takeshi; Maki, Nobutaka; Ikeda, Kousuke; Kosuge, Toshihiro; Okada, Hiroaki; Yamanaka, Hiroki; Sado, Tetsuya; Miya, Masaki; Minamoto, Toshifumi			Determining an effective sampling method for eDNA metabarcoding: a case study for fish biodiversity monitoring in a small, natural river	LIMNOLOGY			English	Article						Environmental DNA (eDNA); eDNA metabarcoding; Sampling effort; Sedimentary eDNA	ENVIRONMENTAL DNA DETECTION; TEMPERATURE; DEGRADATION; COMMUNITIES	In recent years, biodiversity loss has become one of the most serious environmental issues worldwide, especially in aquatic ecosystems. To avoid diversity loss, it is necessary to monitor biological communities, and environmental DNA (eDNA) metabarcoding has been developed as a rapid, noninvasive, and cost-effective method for aquatic biodiversity monitoring. Although this method has been applied…	[Sakata, Masayuki K.; Minamoto, Toshifumi] Kobe Univ, Grad Sch Human Dev & Environm, Nada Ku, 3-11 Tsurukabuto, Kobe, Hyogo 6578501, Japan; [Sakata, Masayuki K.] Japan Soc Promot Sci, Tokyo, Japan; [Watanabe, Takeshi; Maki, Nobutaka; Ikeda, Kousuke; Kosuge, Toshihiro; Okada, Hiroaki] Pacific Consultants Co LTD, Social Innovat, Chiyoda Ku, 3-22 Kanda Nishikicho, Tokyo, Japan; [Yamanaka, Hiroki] Ry…	Sakata, MK (corresponding author), Kobe Univ, Grad Sch Human Dev & Environm, Nada Ku, 3-11 Tsurukabuto, Kobe, Hyogo 6578501, Japan.; Sakata, MK (corresponding author), Japan Soc Promot Sci, Tokyo, Japan.	masa2k_mskk1518@yahoo.co.jp		Sakata, Masayuki/0000-0003-4837-854X	Japan Society for the Promotion of Science (JSPS)Ministry of Education, Culture, Sports, Science and Technology, Japan (MEXT)Japan Society for the Promotion of Science [19J11126, 20H03326]	We would like to thank Mr. R. Osawa (Kobe University) for assistance with filtration. This study was partly supported by the Japan Society for the Promotion of Science (JSPS; KAKENHI Grant Numbers 19J11126 and 20H03326) and by a fund from a private company to which five of the authors (T.W., N.M., K.I., T.K., and H.O.) belong.		52	4	4	14	41	SPRINGER JAPAN KK	TOKYO	SHIROYAMA TRUST TOWER 5F, 4-3-1 TORANOMON, MINATO-KU, TOKYO, 105-6005, JAPAN	1439-8621	1439-863X		LIMNOLOGY	Limnology	APR	2021	22	2
J	Erickson, RA; Rees, CB; Coulter, AA; Merkes, CM; Mccalla, SG; Touzinsky, KF; Walleser, L; Goforth, RR; Amberg, JJ				Erickson, Richard A.; Rees, Christopher B.; Coulter, Alison A.; Merkes, Christopher M.; Mccalla, Sunnie G.; Touzinsky, Katherine F.; Walleser, Liza; Goforth, Reuben R.; Amberg, Jon J.			Detecting the movement and spawning activity of bigheaded carps with environmental DNA	MOLECULAR ECOLOGY RESOURCES			English	Article						Asian carp; bigheaded carp; environmental monitoring; fisheries management; invasive species detection	SITE OCCUPANCY MODELS; SILVER CARP; ASIAN CARPS; INVASIVE BIGHEAD; ECONOMIC COSTS; ILLINOIS RIVER; FISH; REPRODUCTION; POPULATION; ABUNDANCE	Bigheaded carps are invasive fishes threatening to invade the Great Lakes basin and establish spawning populations, and have been monitored using environmental DNA (eDNA). Not only does eDNA hold potential for detecting the presence of species, but may also allow for quantitative comparisons like relative abundance of species across time or space. We examined the relationships among bigheaded car…	[Erickson, Richard A.; Rees, Christopher B.; Merkes, Christopher M.; Mccalla, Sunnie G.; Walleser, Liza; Amberg, Jon J.] US Geol Survey, Upper Midwest Environm Sci Ctr, La Crosse, WI USA; [Coulter, Alison A.; Touzinsky, Katherine F.; Goforth, Reuben R.] Purdue Univ, Dept Forestry & Nat Resources, W Lafayette, IN 47907 USA; [Rees, Christopher B.] US Fish & Wildlife Serv, Northeast Fishery Ctr, Lam…	Erickson, RA (corresponding author), US Geol Survey, Upper Midwest Environm Sci Ctr, La Crosse, WI USA.	rerickson@usgs.gov	Erickson, Richard/AAU-4957-2020; Goforth, Reuben/B-1646-2010	Erickson, Richard/0000-0003-4649-482X; Goforth, Reuben/0000-0001-6891-3146; Merkes, Christopher/0000-0001-8191-627X	U.S. Environmental Protection Agency - Great Lakes Restoration Initiative; U.S. Geological SurveyUnited States Geological Survey; Indiana Department of Natural Resources	We thank JC Nelson for preparing Fig. 1. We thank PR Jackson, EA Murphy and the USGS Illinois Water Science Center for modelling discharge data. We thank DC Chapman for useful discussion about this manuscript and NR DeJager, JR Meinertz and MP Gaikowski for feedback on the manuscript. This work was supported through the U.S. Environmental Protection Agency - Great Lakes Restoration Initiative (ht…		59	38	40	9	94	WILEY	HOBOKEN	111 RIVER ST, HOBOKEN 07030-5774, NJ USA	1755-098X	1755-0998		MOL ECOL RESOUR	Mol. Ecol. Resour.	JUL	2016	16	4
J	Cantera, I; Decotte, JB; Dejean, T; Murienne, J; Vigouroux, R; Valentini, A; Brosse, S				Cantera, Isabel; Decotte, Jean-Baptiste; Dejean, Tony; Murienne, Jerome; Vigouroux, Regis; Valentini, Alice; Brosse, Sebastien			Characterizing the spatial signal of environmental DNA in river systems using a community ecology approach	MOLECULAR ECOLOGY RESOURCES			English	Article; Early Access						distance decay; distribution range; eDNA; freshwater; Neotropical fishes; spatial signal	FISH COMMUNITIES; DISTANCE-DECAY; EDNA; SIMILARITY	Environmental DNA (eDNA) is gaining a growing popularity among scientists but its applicability to biodiversity research and management remains limited in river systems by the lack of knowledge about the spatial extent of the downstream transport of eDNA. Here, we assessed the ability of eDNA inventories to retrieve spatial patterns of fish assemblages along two large and species-rich Neotropical…	[Cantera, Isabel; Murienne, Jerome; Brosse, Sebastien] Univ Toulouse III Paul Sabatier, Lab Evolut & Diversite Biol, Toulouse, France; [Decotte, Jean-Baptiste; Dejean, Tony] Vigilife, Le Bourget Du Lac, France; [Dejean, Tony; Valentini, Alice] Spygen, Le Bourget Du Lac, France; [Vigouroux, Regis] Hydreco, Lab Environm Petit Saut, Kourou, French Guiana	Cantera, I (corresponding author), Lab Evolut & Diversite Biol, Toulouse, France.	isa_cantera@hotmail.com		Murienne, Jerome/0000-0003-1474-7829	DRIIHM [ANR-11-LABX-0010]; CEBA [ANR-10-LABX-25-01]; TULIP [ANR-10-LABX-0041]; ANR DEBITFrench National Research Agency (ANR) [ANR-17-CE02-0007-01]; DGTM Guyane	DGTM Guyane, Grant/Award Number: DISTDET; DRIIHM, Grant/Award Number: ANR-11-LABX-0010; CEBA, Grant/Award Number: ANR-10-LABX-25-01; TULIP, Grant/Award Number: ANR-10-LABX-0041; ANR DEBIT, Grant/Award Number: ANR-17-CE02-0007-01		50	0	0	12	12	WILEY	HOBOKEN	111 RIVER ST, HOBOKEN 07030-5774, NJ USA	1755-098X	1755-0998		MOL ECOL RESOUR	Mol. Ecol. Resour.
J	Seymour, M; Durance, I; Cosby, BJ; Ransom-Jones, E; Deiner, K; Ormerod, SJ; Colbourne, JK; Wilgar, G; Carvalho, GR; de Bruyn, M; Edwards, F; Emmett, BA; Bik, HM; Creer, S				Seymour, Mathew; Durance, Isabelle; Cosby, Bernard J.; Ransom-Jones, Emma; Deiner, Kristy; Ormerod, Steve J.; Colbourne, John K.; Wilgar, Gregory; Carvalho, Gary R.; de Bruyn, Mark; Edwards, Francois; Emmett, Bridget A.; Bik, Holly M.; Creer, Simon			Acidity promotes degradation of multi-species environmental DNA in lotic mesocosms	COMMUNICATIONS BIOLOGY			English	Article							UPLAND WELSH STREAMS; EDNA; TEMPERATURE; SEDIMENTS; DYNAMICS; RECOVERY; REVEALS; CAPTURE; SCALE; DECAY	Accurate quantification of biodiversity is fundamental to understanding ecosystem function and for environmental assessment. Molecular methods using environmental DNA (eDNA) offer a non-invasive, rapid, and cost-effective alternative to traditional biodiversity assessments, which require high levels of expertise. While eDNA analyses are increasingly being utilized, there remains considerable unce…	[Seymour, Mathew; Wilgar, Gregory; Carvalho, Gary R.; de Bruyn, Mark; Creer, Simon] Bangor Univ, Sch Biol Sci, Mol Ecol & Fisheries Genet Lab, Bangor LL57 2UW, Gwynedd, Wales; [Durance, Isabelle; Ormerod, Steve J.] Water Res Inst, Cardiff CF10 3AX, S Glam, Wales; [Durance, Isabelle; Ormerod, Steve J.] Cardiff Sch Biosci, Cardiff CF10 3AX, S Glam, Wales; [Cosby, Bernard J.; Emmett, Bridget A.] Env…	Seymour, M; Creer, S (corresponding author), Bangor Univ, Sch Biol Sci, Mol Ecol & Fisheries Genet Lab, Bangor LL57 2UW, Gwynedd, Wales.	m.seymour@bangor.ac.uk; s.creer@bangor.ac.uk	de Bruyn, Mark/C-5568-2008; Seymour, Mat/AAT-2716-2020; Emmett, Bridget A/D-6199-2011; Ormerod, Steve J/A-4326-2010; Cosby Jr, Bernard Jackson/B-5653-2012; Colbourne, John/L-7748-2014	de Bruyn, Mark/0000-0003-1528-9604; Emmett, Bridget A/0000-0002-2713-4389; Ormerod, Steve J/0000-0002-8174-302X; seymour, mathew/0000-0002-3654-4857; Bik, Holly/0000-0002-4356-3837; Cosby Jr, Bernard Jackson/0000-0001-5645-3373; Durance, Isabelle/0000-0002-4138-3349; Colbourne, John/0000-0002-6966-2972	Natural Resources Wales (NRW); Environment Agency (EA); NERC Highlight Topic grant [NE/N006216/1]; Cynrig Fish Culture Unit; NERCUK Research & Innovation (UKRI)Natural Environment Research Council (NERC) [NE/N005678/1, NE/N005724/1, ceh020015] Funding Source: UKRI	We would like to thank numerous people associated with the project including; A. Carpenter, A. Holborow, C. Martin, F. Windsor, H. Beckett, I. Jams, I. Hughes, M. Perez Llorca, M. Williams, M. Reynolds, M. Sidaway, T. Worthington, E. Kean, and W. Smallbone for field sampling efforts. O. Brown and the Cynrig Fish Culture Unit, Natural Resources Wales (NRW) and Environment Agency (EA) for their sup…		51	73	78	11	34	NATURE PUBLISHING GROUP	NEW YORK	75 VARICK ST, 9TH FLR, NEW YORK, NY 10013-1917 USA		2399-3642		COMMUN BIOL	Commun. Biol.		2018	1
J	Ahn, H; Kume, M; Terashima, Y; Ye, F; Kameyama, S; Miya, M; Yamashita, Y; Kasai, A				Ahn, Hyojin; Kume, Manabu; Terashima, Yuki; Ye, Feng; Kameyama, Satoshi; Miya, Masaki; Yamashita, Yoh; Kasai, Akihide			Evaluation of fish biodiversity in estuaries using environmental DNA metabarcoding	PLOS ONE			English	Article							CONSERVATION; EDNA	Biodiversity is an important parameter for the evaluation of the extant environmental conditions. Here, we used environmental DNA (eDNA) metabarcoding to investigate fish biodiversity in five different estuaries in Japan. Water samples for eDNA were collected from river mouths and adjacent coastal areas of two estuaries with high degrees of development (the Tama and Miya Rivers) and three estuari…	[Ahn, Hyojin; Kume, Manabu; Terashima, Yuki; Ye, Feng; Yamashita, Yoh] Kyoto Univ, Humans & Oceans Unit, Connect Hills, Kyoto, Japan; [Ahn, Hyojin; Kasai, Akihide] Hokkaido Univ, Fac Fisheries Sci, Hakodate, Hokkaido, Japan; [Ye, Feng; Kameyama, Satoshi] Natl Inst Environm Studies, Ctr Environm Biol & Ecosyst, Ibaraki, Japan; [Miya, Masaki] Natl Hist Museum & Inst, Dept Ecol & Environm Sci, Chiba…	Ahn, H (corresponding author), Kyoto Univ, Humans & Oceans Unit, Connect Hills, Kyoto, Japan.; Ahn, H (corresponding author), Hokkaido Univ, Fac Fisheries Sci, Hakodate, Hokkaido, Japan.	ahn.hyojin.4a@kyoto-u.ac.jp	Kume, Manabu/AAI-7926-2020	Kume, Manabu/0000-0001-7287-029X	Nippon FoundationNippon Foundation	This study was conducted under the Link Again Program, part of Connectivity of Hills, Humans and Oceans, funded by the Nippon Foundation (www.nippon-foundation.or.jp), attained by YY. The funders had no role in study design, data collection and analysis, decision to publish, or preparation of the manuscript.		52	3	3	11	22	PUBLIC LIBRARY SCIENCE	SAN FRANCISCO	1160 BATTERY STREET, STE 100, SAN FRANCISCO, CA 94111 USA	1932-6203			PLOS ONE	PLoS One	OCT 6	2020	15	10
J	Carraro, L; Hartikainen, H; Jokela, J; Bertuzzo, E; Rinaldo, A				Carraro, Luca; Hartikainen, Hanna; Jokela, Jukka; Bertuzzo, Enrico; Rinaldo, Andrea			Estimating species distribution and abundance in river networks using environmental DNA	PROCEEDINGS OF THE NATIONAL ACADEMY OF SCIENCES OF THE UNITED STATES OF AMERICA			English	Article						species distribution model; ecohydrology; proliferative kidney disease	PROLIFERATIVE KIDNEY-DISEASE; BIODIVERSITY; TRANSPORT; BIGHEAD; TRACER; RATES; DECAY; RARE	All organisms leave traces of DNA in their environment. This environmental DNA (eDNA) is often used to track occurrence patterns of target species. Applications are especially promising in rivers, where eDNA can integrate information about populations upstream. The dispersion of eDNA in rivers is modulated by complex processes of transport and decay through the dendritic river network, and we cur…	[Carraro, Luca; Rinaldo, Andrea] Ecole Polytech Fed Lausanne, Lab Ecohydrol, CH-1015 Lausanne, Switzerland; [Hartikainen, Hanna; Jokela, Jukka] Swiss Fed Inst Aquat Sci & Technol, Aquat Ecol Grp, CH-8600 Dubendorf, Switzerland; [Hartikainen, Hanna; Jokela, Jukka] Eidgenoss TH Zurich, Inst Integrat Biol, CH-8092 Zurich, Switzerland; [Bertuzzo, Enrico] Univ Ca Foscari Venezia, Dipartimento Sci Ambi…	Carraro, L; Rinaldo, A (corresponding author), Ecole Polytech Fed Lausanne, Lab Ecohydrol, CH-1015 Lausanne, Switzerland.; Rinaldo, A (corresponding author), Univ Padua, Dipartimento Ingn Civile Edile & Ambientale, IT-35131 Padua, Italy.	luca.carraro@epfl.ch; andrea.rinaldo@epfl.ch	Carraro, Luca/W-7295-2019; Bertuzzo, Enrico/U-7129-2017	Carraro, Luca/0000-0002-3933-1144; Bertuzzo, Enrico/0000-0001-5872-0666	Swiss National Science FoundationSwiss National Science Foundation (SNSF)European Commission [CRSII_147649]	The authors thank Prof. Carlo Gaetan (Universita Ca Foscari, Venice) for advice on the statistical calculations. The authors acknowledge the support provided by the Swiss National Science Foundation through the Sinergia project CRSII_147649: Temperature driven emergence of Proliferative Kidney Disease in salmonid fish - role of ecology, evolution and immunology for aquatic diseases in riverine la…		36	42	46	8	56	NATL ACAD SCIENCES	WASHINGTON	2101 CONSTITUTION AVE NW, WASHINGTON, DC 20418 USA	0027-8424			P NATL ACAD SCI USA	Proc. Natl. Acad. Sci. U. S. A.	NOV 13	2018	115	46
J	Uchida, N; Kubota, K; Aita, S; Kazama, S				Uchida, Noriko; Kubota, Kengo; Aita, Shunsuke; Kazama, So			Aquatic insect community structure revealed by eDNA metabarcoding derives indices for environmental assessment	PEERJ			English	Article						eDNA; EPT index; Diptera index; Aquatic insect	SURVEY TOOL; DNA; WATER; ENABLES	Environmental DNA (eDNA) analysis provides an efficient and objective approach for monitoring and assessing ecological status; however, studies on the eDNA of aquatic insects, such as Ephemeroptera, Plecoptera, and Trichoptera (EPT), are limited despite its potential as a useful indicator of river health. Here, we investigated the community structures of aquatic insects using eDNA and evaluated t…	[Uchida, Noriko] Tohoku Univ, Int Res Inst Disaster Sci, Sendai, Miyagi, Japan; [Uchida, Noriko; Kubota, Kengo; Kazama, So] Tohoku Univ, Dept Civil & Environm Engn, Sendai, Miyagi, Japan; [Aita, Shunsuke] Tohoku Univ, Sch Engn, Sendai, Miyagi, Japan	Uchida, N (corresponding author), Tohoku Univ, Int Res Inst Disaster Sci, Sendai, Miyagi, Japan.; Uchida, N (corresponding author), Tohoku Univ, Dept Civil & Environm Engn, Sendai, Miyagi, Japan.	noriko.uchida.d1@tohoku.ac.jp	Kubota, Kengo/C-8870-2009	Kubota, Kengo/0000-0002-1913-272X	Japan Society for the Promotion of Science (JSPS)Ministry of Education, Culture, Sports, Science and Technology, Japan (MEXT)Japan Society for the Promotion of Science [16H02363]; JSPS Research FellowshipMinistry of Education, Culture, Sports, Science and Technology, Japan (MEXT)Japan Society for the Promotion of Science [17J02158]; Program for Leading Graduate Schools, Inter-Graduate School Doct…	This study was supported by the Japan Society for the Promotion of Science (JSPS) (grant numbers: 16H02363) and JSPS Research Fellowship (grant number: 17J02158) and through the Program for Leading Graduate Schools, Inter-Graduate School Doctoral Degree Program on Global Safety. There was no additional external funding received for this study. The funders had no role in study design, data collect…		42	2	2	5	19	PEERJ INC	LONDON	341-345 OLD ST, THIRD FLR, LONDON, EC1V 9LL, ENGLAND	2167-8359			PEERJ	PeerJ	JUN 11	2020	8
J	Nukazawa, K; Hamasuna, Y; Suzuki, Y				Nukazawa, Kei; Hamasuna, Yuki; Suzuki, Yoshihiro			Simulating the Advection and Degradation of the Environmental DNA of Common Carp along a River	ENVIRONMENTAL SCIENCE & TECHNOLOGY			English	Article							DECAY-RATES; EDNA; WATER; RARE; QUANTIFICATION; TEMPERATURE; PERSISTENCE; TRANSPORT; ENABLES; BIOMASS	The environmental DNA (eDNA) method is a novel technique for precise and efficient biological surveil-lance. Although eDNA has been widely used to monitor various freshwater organisms, eDNA dynamics in streams remain poorly understood. In this study, we investigated the eDNA dynamics of common carp (Cyprinus carpio) in a forested headwater stream affected by the effluent from a carp farm. We eval…	[Nukazawa, Kei; Hamasuna, Yuki; Suzuki, Yoshihiro] Univ Miyazaki, Fac Engn, Dept Civil & Environm Engn, 1-1 Gakuen Kibanadai Nishi, Miyazaki 8892192, Japan	Nukazawa, K (corresponding author), Univ Miyazaki, Fac Engn, Dept Civil & Environm Engn, 1-1 Gakuen Kibanadai Nishi, Miyazaki 8892192, Japan.	nukazawa.kei.b3@cc.miyazaki-u.ac.jp		Nukazawa, Kei/0000-0001-5356-2064	Ministry of Education, Science, Sports and CultureMinistry of Education, Culture, Sports, Science and Technology, Japan (MEXT) [16H02363]	We are grateful to Mr. Ueda (Swing Corp.), Mr. Jikumaru (University of Miyazaki), Ms. Uchida (Tohoku University), and Ms. Hashimoto (Nishihara Corp.) for their assistance on field survey and experiments. This research was partially supported by the Ministry of Education, Science, Sports and Culture through a Grant-in-Aid for Scientific Research (grant 16H02363). We also thank the anonymous review…		55	27	28	5	46	AMER CHEMICAL SOC	WASHINGTON	1155 16TH ST, NW, WASHINGTON, DC 20036 USA	0013-936X	1520-5851		ENVIRON SCI TECHNOL	Environ. Sci. Technol.	SEP 18	2018	52	18
J	Li, FL; Peng, Y; Fang, WD; Altermatt, F; Xie, YW; Yang, JH; Zhang, XW				Li, Feilong; Peng, Ying; Fang, Wendi; Altermatt, Florian; Xie, Yuwei; Yang, Jianghua; Zhang, Xiaowei			Application of Environmental DNA Metabarcoding for Predicting Anthropogenic Pollution in Rivers	ENVIRONMENTAL SCIENCE & TECHNOLOGY			English	Article							SURFACE-WATER; LAKE TAIHU; CYANOBACTERIAL BLOOMS; NUTRIENT POLLUTION; UNIONIZED AMMONIA; METAL POLLUTION; YANGTZE-RIVER; DECAY-RATES; COMMUNITIES; MARINE	Rivers are among the most threatened freshwater ecosystems, and anthropogenic activities are affecting both river structures and water quality. While assessing the organisms can provide a comprehensive measure of a river's ecological status, it is limited by the traditional morphotaxonomy-based biomonitoring. Recent advances in environmental DNA (eDNA) metabarcoding allow to identify prokaryotes …	[Li, Feilong; Peng, Ying; Fang, Wendi; Yang, Jianghua; Zhang, Xiaowei] Nanjing Univ, Sch Environm, State Key Lab Pollut Control & Resource Reuse, Nanjing 210023, Jiangsu, Peoples R China; [Altermatt, Florian] Eawag Swiss Fed Inst Aquat Sci & Technol, Dept Aquat Ecol, Uberlandstr 133, CH-8600 Dubendorf, Switzerland; [Altermatt, Florian] Univ Zurich, Dept Evolutionary Biol & Environm Studies, Winte…	Zhang, XW (corresponding author), Nanjing Univ, Sch Environm, State Key Lab Pollut Control & Resource Reuse, Nanjing 210023, Jiangsu, Peoples R China.	zhangxw@nju.edu.cn	Li, Feilong/AAR-7626-2021; Zhang, Xiaowei/I-2259-2012	Xie, Yuwei/0000-0001-5652-6413; Zhang, Xiaowei/0000-0001-8974-9963; Altermatt, Florian/0000-0002-4831-6958	Major Science and Technology Program for Water Pollution Control and Treatment [2017ZX07602-002]; Nature Science Foundation of Jiangsu ProvinceNatural Science Foundation of Jiangsu Province [BK20160650, BK2018043082]; Fundamental Research Funds for the Central UniversitiesFundamental Research Funds for the Central Universities; Collaborative Innovation Center for Regional Environmental Quality; S…	For support, we thank the Major Science and Technology Program for Water Pollution Control and Treatment (#2017ZX07602-002) and Nature Science Foundation of Jiangsu Province (BK20160650 and BK2018043082). X.Z. was supported by the Fundamental Research Funds for the Central Universities and the Collaborative Innovation Center for Regional Environmental Quality. F.A. was supported by the Swiss Nati…		70	43	47	27	174	AMER CHEMICAL SOC	WASHINGTON	1155 16TH ST, NW, WASHINGTON, DC 20036 USA	0013-936X	1520-5851		ENVIRON SCI TECHNOL	Environ. Sci. Technol.	OCT 16	2018	52	20
J	Minamoto, T; Hayami, K; Sakata, MK; Imamura, A				Minamoto, Toshifumi; Hayami, Kana; Sakata, Masayuki K.; Imamura, Akio			Real-time polymerase chain reaction assays for environmental DNA detection of three salmonid fish in Hokkaido, Japan: Application to winter surveys	ECOLOGICAL RESEARCH			English	Article						Dolly Varden (Salvelinus malma); environmental DNA (eDNA); Rainbow Trout (Oncorhynchus mykiss); Whitespotted Char (S. leucomaenis); winter	RAINBOW-TROUT; OCCUPANCY; QUANTIFY; CHARR; EDNA	Dolly Varden (Salvelinus malma) and Whitespotted Char (Salvelinus leucomaenis) are representative native fish of the family Salmonidae that inhabit the upper reaches of rivers on Hokkaido Island, Japan. They are threatened by the invasive Rainbow Trout (Oncorhynchus mykiss). In this study, environmental DNA (eDNA) real-time polymerase chain reaction (PCR) assays to detect these three salmonids we…	[Minamoto, Toshifumi; Hayami, Kana; Sakata, Masayuki K.] Kobe Univ, Grad Sch Human Dev & Environm, Kobe, Hyogo, Japan; [Imamura, Akio] Hokkaido Univ, Fac Educ, Asahikawa Campus, Asahikawa, Hokkaido, Japan	Minamoto, T (corresponding author), Kobe Univ, Grad Sch Human Dev & Environm, Nada Ku, 3-11 Tsurukabuto, Kobe, Hyogo 6578501, Japan.	minamoto@people.kobe-u.ac.jp	Minamoto, Toshifumi/C-6453-2009	Minamoto, Toshifumi/0000-0002-5379-1622	Pro Natura Foundation Japan's 27th Pro Natura Fund [17H03735]; JSPS KAKENHIMinistry of Education, Culture, Sports, Science and Technology, Japan (MEXT)Japan Society for the Promotion of ScienceGrants-in-Aid for Scientific Research (KAKENHI)	This work was supported by Pro Natura Foundation Japan's 27th Pro Natura Fund to A.I., and by Grant-in-Aid for Scientific Research (B) (17H03735) from JSPS KAKENHI to T.M.		33	11	12	1	10	WILEY	HOBOKEN	111 RIVER ST, HOBOKEN 07030-5774, NJ USA	0912-3814	1440-1703		ECOL RES	Ecol. Res.	JAN	2019	34	1
J	Doi, H; Inui, R; Akamatsu, Y; Kanno, K; Yamanaka, H; Takahara, T; Minamoto, T				Doi, Hideyuki; Inui, Ryutei; Akamatsu, Yoshihisa; Kanno, Kazuki; Yamanaka, Hiroki; Takahara, Teruhiko; Minamoto, Toshifumi			Environmental DNA analysis for estimating the abundance and biomass of stream fish	FRESHWATER BIOLOGY			English	Article						eDNA; Plecoglossus altivelis; quantitative PCR; river ecosystem; snorkelling survey; species distribution	REAL-TIME PCR; TOOL; EDNA	1. Environmental DNA (eDNA) analysis for detecting the presence of aquatic and terrestrial organisms is an established method, and the eDNA concentration of a species can reflect its abundance/biomass at a site. However, attempts to estimate the abundance/biomass of aquatic species using eDNA concentrations in large stream and river ecosystems have received little attention. 2. We determined the …	[Doi, Hideyuki] Univ Hyogo, Grad Sch Simulat Studies, Kobe, Hyogo, Japan; [Inui, Ryutei; Akamatsu, Yoshihisa] Yamaguchi Univ, Grad Sch Sci & Engn, Yamaguchi, Japan; [Kanno, Kazuki] Kyushu Univ, Fishery Res Lab, Fukuoka, Japan; [Yamanaka, Hiroki] Ryukoku Univ, Fac Sci & Technol, Dept Environm Solut Technol, Otsu, Shiga, Japan; [Takahara, Teruhiko] Shimane Univ, Fac Life & Environm Sci, Matsue, Shi…	Doi, H (corresponding author), Univ Hyogo, Grad Sch Simulat Studies, Chuo Ku, 7-1-28 Minatojima Minamimachi, Kobe, Hyogo 6500047, Japan.	hideyuki.doi@icloud.com	Minamoto, Toshifumi/C-6453-2009	Minamoto, Toshifumi/0000-0002-5379-1622	Environment Research and Technology Development Fund of the Ministry of the Environment, JapanMinistry of the Environment, Japan [4-RF1302, 41602]; JST-CRESTJapan Science & Technology Agency (JST)Core Research for Evolutional Science and Technology (CREST); Research Grant Program of Kurita Water and Environment Foundation; Grants-in-Aid for Scientific ResearchMinistry of Education, Culture, Sport…	This study was supported by the Environment Research and Technology Development Fund (4-RF1302 and 41602) of the Ministry of the Environment, Japan, JST-CREST, and in part by the Research Grant Program of Kurita Water and Environment Foundation to Hideyuki Doi.		36	115	123	21	208	WILEY	HOBOKEN	111 RIVER ST, HOBOKEN 07030-5774, NJ USA	0046-5070	1365-2427		FRESHWATER BIOL	Freshw. Biol.	JAN	2017	62	1
J	Nukazawa, K; Akahoshi, K; Suzuki, Y				Nukazawa, Kei; Akahoshi, Kentaro; Suzuki, Yoshihiro			Are bacteria potential sources of fish environmental DNA?	PLOS ONE			English	Article							ESCHERICHIA-COLI; CONSERVATION; EDNA; TOOL	The environmental DNA (eDNA) method is being increasingly applied in various environments. Although eDNA undergoes rapid degradation in aqueous environments, it has been detected in streams up to 10 km downstream from its source. As environmental bacteria can uptake free DNA, transfer their genetic traits, and amplify, there is a potential risk that they, rather than a target aquatic species, cou…	[Nukazawa, Kei; Akahoshi, Kentaro; Suzuki, Yoshihiro] Univ Miyazaki, Fac Engn, Dept Civil & Environm Engn, Miyazaki, Japan	Nukazawa, K (corresponding author), Univ Miyazaki, Fac Engn, Dept Civil & Environm Engn, Miyazaki, Japan.	nukazawa.kei.b3@cc.miyazaki-u.ac.jp		Nukazawa, Kei/0000-0001-5356-2064; Suzuki, Yoshihiro/0000-0002-1148-5379				23	0	0	5	6	PUBLIC LIBRARY SCIENCE	SAN FRANCISCO	1160 BATTERY STREET, STE 100, SAN FRANCISCO, CA 94111 USA	1932-6203			PLOS ONE	PLoS One	MAR 12	2020	15	3
J	Rice, CJ; Larson, ER; Taylor, CA				Rice, Christopher J.; Larson, Eric R.; Taylor, Christopher A.			Environmental DNA detects a rare large river crayfish but with little relation to local abundance	FRESHWATER BIOLOGY			English	Article						coldwater crayfish; detection probability; eDNA; Faxonius eupunctus; occupancy estimation	STREAM-DWELLING CRAYFISH; DETECTION PROBABILITIES; ORCONECTES-EUPUNCTUS; INVASIVE CRAYFISHES; SAMPLING METHODS; EDNA DETECTS; LIFE-HISTORY; HABITAT USE; WATER; OCCUPANCY	Environmental DNA (eDNA) is DNA extracted from environmental samples (e.g. water) that can be used to infer presence or abundance of species, sometimes with greater sensitivity than conventional sampling methods. Previous eDNA applications to lotic ecosystems have shown promise in accurately inferring species presence, although studies attempting to estimate species abundance have had mixed resul…	[Rice, Christopher J.; Taylor, Christopher A.] Univ Illinois, Illinois Nat Hist Survey, Prairie Res Inst, Champaign, IL 61820 USA; [Rice, Christopher J.; Larson, Eric R.] Univ Illinois, Dept Nat Resources & Environm Sci, Urbana, IL USA	Rice, CJ (corresponding author), Univ Illinois, Illinois Nat Hist Survey, Prairie Res Inst, Champaign, IL 61820 USA.	crice44@live.com	Larson, Eric R/P-8253-2016	Larson, Eric R/0000-0002-9232-5907; Rice, Christopher/0000-0001-5176-2388	Illinois Department of Transportation; United States Department of Agriculture National Institute of Food and Agriculture Hatch Project [1008988]; Missouri Department of Conservation [508604]	Illinois Department of Transportation; the United States Department of Agriculture National Institute of Food and Agriculture Hatch Project, Grant/Award Number: 1008988; The Missouri Department of Conservation, Grant/Award Number: 508604.		74	26	28	1	1	WILEY	HOBOKEN	111 RIVER ST, HOBOKEN 07030-5774, NJ USA	0046-5070	1365-2427		FRESHWATER BIOL	Freshw. Biol.	MAY	2018	63	5
J	Doi, H; Inui, R; Matsuoka, S; Akamatsu, Y; Goto, M; Kono, T				Doi, Hideyuki; Inui, Ryutei; Matsuoka, Shunsuke; Akamatsu, Yoshihisa; Goto, Masuji; Kono, Takanori			Estimation of biodiversity metrics by environmental DNA metabarcoding compared with visual and capture surveys of river fish communities	FRESHWATER BIOLOGY			English	Article						alpha and gamma diversity; community; eDNA; nestedness; turnover		Information on alpha- (local), beta- (between habitats), and gamma- (regional) diversity is fundamental to understanding biodiversity as well as the function and stability of community dynamics. Methods like environmental DNA (eDNA) metabarcoding are currently considered useful to investigate biodiversity. We compared the performance of eDNA metabarcoding with visual and capture surveys for estim…	[Doi, Hideyuki; Matsuoka, Shunsuke] Univ Hyogo, Grad Sch Simulat Studies, Kobe, Hyogo, Japan; [Inui, Ryutei; Akamatsu, Yoshihisa; Goto, Masuji; Kono, Takanori] Yamaguchi Univ, Grad Sch Sci & Engn, 2-16-1 Tokiwadai, Ube, Yamaguchi 7558611, Japan; [Inui, Ryutei] Fukuoka Inst Technol, Fac Socioenvironm Studies, Fukuoka, Japan; [Goto, Masuji] Nippon Koei Res & Dev Ctr, Tsukuba, Ibaraki, Japan; [Kono,…	Inui, R (corresponding author), Yamaguchi Univ, Grad Sch Sci & Engn, 2-16-1 Tokiwadai, Ube, Yamaguchi 7558611, Japan.; Doi, H (corresponding author), Univ Hyogo, Grad Sch Simulat Studies, Chuo Ku, 7-1-28 Minatojima Minami Machi, Kobe, Hyogo 6500047, Japan.	hideyuki.doi@icloud.com; inuiryutei@gmail.com	Matsuoka, Shunsuke/O-7460-2018	Matsuoka, Shunsuke/0000-0002-3723-8800	Core Research for Evolutional Science and TechnologyCore Research for Evolutional Science and Technology (CREST); Environment Research and Technology Development Fund	Core Research for Evolutional Science and Technology; Environment Research and Technology Development Fund		51	1	1	9	16	WILEY	HOBOKEN	111 RIVER ST, HOBOKEN 07030-5774, NJ USA	0046-5070	1365-2427		FRESHWATER BIOL	Freshw. Biol.	JUL	2021	66	7
J	Euclide, PT; Lor, Y; Spear, MJ; Tajjioui, T; Vander Zanden, J; Larson, WA; Amberg, JJ				Euclide, Peter T.; Lor, Yer; Spear, Michael J.; Tajjioui, Tariq; Vander Zanden, Jake; Larson, Wesley A.; Amberg, Jon J.			Environmental DNA metabarcoding as a tool for biodiversity assessment and monitoring: reconstructing established fish communities of north-temperate lakes and rivers	DIVERSITY AND DISTRIBUTIONS			English	Article						12S; community ecology; eDNA; fisheries; metagenomics; upper Mississippi River; Wisconsin lakes	FRESH-WATER BIODIVERSITY; CLIMATE-CHANGE; RESOLUTION; FISHERIES; RECOVERY; ERRORS; SIZE	Aim To evaluate the ability of precipitation-based environmental DNA (eDNA) sample collection and mitochondrial 12S metabarcoding sequencing to reconstruct well-studied fish communities in lakes and rivers. Specific objectives were to 1) determine correlations between eDNA species detections and known community composition based on conventional field sampling, 2) compare efficiency of eDNA to det…	[Euclide, Peter T.; Larson, Wesley A.] Univ Wisconsin, Coll Nat Resources, Wisconsin Cooperat Fishery Res Unit, 800 Reserve St, Stevens Point, WI 54481 USA; [Lor, Yer; Tajjioui, Tariq; Amberg, Jon J.] US Geol Survey, Upper Midwest Environm Sci Ctr, La Crosse, WI 54603 USA; [Spear, Michael J.; Vander Zanden, Jake] Univ Wisconsin, Ctr Limnol, Madison, WI USA; [Larson, Wesley A.] Univ Wisconsin, Col…	Euclide, PT (corresponding author), Univ Wisconsin, Coll Nat Resources, Wisconsin Cooperat Fishery Res Unit, 800 Reserve St, Stevens Point, WI 54481 USA.; Lor, Y (corresponding author), US Geol Survey, Upper Midwest Environm Sci Ctr, La Crosse, WI 54603 USA.	euclidp@uwm.edu; ylor@usgs.gov		Amberg, Jon/0000-0002-8351-4861; Euclide, Peter/0000-0002-1212-0435; Spear, Michael/0000-0002-1365-3583; Larson, Wesley/0000-0003-4473-3401; Tajjioui, Tariq/0000-0002-0113-0451; Lor, Yer/0000-0002-5738-2412	U.S. Geological Survey Invasive Species ProgramUnited States Geological Survey; Research Computing Clusters at Old Dominion University	U.S. Geological Survey Invasive Species Program; Research Computing Clusters at Old Dominion University		72	3	3	19	21	WILEY	HOBOKEN	111 RIVER ST, HOBOKEN 07030-5774, NJ USA	1366-9516	1472-4642		DIVERS DISTRIB	Divers. Distrib.	OCT	2021	27	10			SI
J	Balasingham, KD; Walter, RP; Mandrak, NE; Heath, DD				Balasingham, Katherine D.; Walter, Ryan P.; Mandrak, Nicholas E.; Heath, Daniel D.			Environmental DNA detection of rare and invasive fish species in two Great Lakes tributaries	MOLECULAR ECOLOGY			English	Article						endangered species; environmental DNA; fish community; invasive; next-generation sequencing	REAL-TIME PCR; GOBY NEOGOBIUS-MELANOSTOMUS; POLYMERASE-CHAIN-REACTION; ROUND GOBY; SYDENHAM RIVER; EDNA; HABITAT; BIODIVERSITY; ONTARIO; BIOLOGY	The extraction and characterization of DNA from aquatic environmental samples offers an alternative, noninvasive approach for the detection of rare species. Environmental DNA, coupled with PCR and next-generation sequencing (metabarcoding), has proven to be very sensitive for the detection of rare aquatic species. Our study used a custom-designed group-specific primer set and next-generation sequ…	[Balasingham, Katherine D.; Walter, Ryan P.; Heath, Daniel D.] Univ Windsor, Great Lakes Inst Environm Res, Dept Biol, Windsor, ON, Canada; [Walter, Ryan P.; Mandrak, Nicholas E.] Fisheries & Oceans Canada, Great Lakes Lab Fisheries & Aquat Sci, Burlington, ON, Canada; [Mandrak, Nicholas E.] Univ Toronto Scarborough, Dept Biol Sci, Toronto, ON, Canada; [Walter, Ryan P.] Calif State Univ Fullerton…	Balasingham, KD (corresponding author), Dept Biol, Markham, ON, Canada.	katherine_balasingham@hotmail.com		Mandrak, Nicholas/0000-0001-8335-9681	Department of Fisheries and Oceans Canada Species at Risk Programme; Natural Sciences and Engineering Research Council of CanadaNatural Sciences and Engineering Research Council of Canada (NSERC)CGIAR; Canadian Aquatic Invasive Species Network; Species at Risk Research Fund	Department of Fisheries and Oceans Canada Species at Risk Programme; Natural Sciences and Engineering Research Council of Canada, Grant/Award Number: Discovery Grant; Canadian Aquatic Invasive Species Network; Species at Risk Research Fund		100	31	36	12	104	WILEY	HOBOKEN	111 RIVER ST, HOBOKEN 07030-5774, NJ USA	0962-1083	1365-294X		MOL ECOL	Mol. Ecol.	JAN	2018	27	1
J	Sakata, MK; Maki, N; Sugiyama, H; Minamoto, T				Sakata, Masayuki K.; Maki, Nobutaka; Sugiyama, Hideki; Minamoto, Toshifumi			Identifying a breeding habitat of a critically endangered fish, Acheilognathus typus, in a natural river in Japan	SCIENCE OF NATURE			English	Article						Acheilognathus typus; Breeding site; Environmental DNA (eDNA); Omono River; Real-time PCR; Species-specific detection	ENVIRONMENTAL DNA; SPAWNING ACTIVITY; CONSERVATION; BIODIVERSITY; EDNA; OCCUPANCY	Freshwater biodiversity has been severely threatened in recent years, and to conserve endangered species, their distribution and breeding habitats need to be clarified. However, identifying breeding sites in a large area is generally difficult. Here, by combining the emerging environmental DNA (eDNA) analysis with subsequent traditional collection surveys, we successfully identified a breeding ha…	[Sakata, Masayuki K.; Minamoto, Toshifumi] Kobe Univ, Grad Sch Human Dev & Environm, 3-11 Tsurukabuto, Kobe, Hyogo, Japan; [Maki, Nobutaka] Pacific Consultants Co LTD, Tohoku Branch, Aoba Ku, 1-1-9-1 Ichiban Cho, Sendai, Miyagi, Japan; [Sugiyama, Hideki] Akita Prefectural Univ, Fac Bioresource Sci, 241-438 Kaidobata Nishi, Akita, Akita, Japan	Minamoto, T (corresponding author), Kobe Univ, Grad Sch Human Dev & Environm, 3-11 Tsurukabuto, Kobe, Hyogo, Japan.	minamoto@people.kobe-u.ac.jp	Minamoto, Toshifumi/C-6453-2009	Minamoto, Toshifumi/0000-0002-5379-1622	JSPS KAKENHIMinistry of Education, Culture, Sports, Science and Technology, Japan (MEXT)Japan Society for the Promotion of ScienceGrants-in-Aid for Scientific Research (KAKENHI) [17H03735]; Grants-in-Aid for Scientific ResearchMinistry of Education, Culture, Sports, Science and Technology, Japan (MEXT)Japan Society for the Promotion of ScienceGrants-in-Aid for Scientific Research (KAKENHI) [17H03…	This study was partly supported by JSPS KAKENHI Grant Number 17H03735 and by a donation from a private company to which one of the authors (NM) belongs. The funders had no role in designing and conducting this research.		54	12	13	2	35	SPRINGER HEIDELBERG	HEIDELBERG	TIERGARTENSTRASSE 17, D-69121 HEIDELBERG, GERMANY	0028-1042	1432-1904		SCI NAT-HEIDELBERG	Sci. Nat.	DEC	2017	104	11-12
J	Doi, H; Akamatsu, Y; Goto, M; Inui, R; Komuro, T; Nagano, M; Minamoto, T				Doi, Hideyuki; Akamatsu, Yoshihisa; Goto, Masuji; Inui, Ryutei; Komuro, Takashi; Nagano, Mariko; Minamoto, Toshifumi			Broad-scale detection of environmental DNA for an invasive macrophyte and the relationship between DNA concentration and coverage in rivers	BIOLOGICAL INVASIONS			English	Article						eDNA; Invasive macrophyte; River; Quantitative PCR; UAV	REAL-TIME PCR; ORCONECTES-RUSTICUS; EDNA DETECTS; PLANT; LAKES; ABUNDANCE; TOOL	Environmental DNA (eDNA) techniques have the potential to become useful tools for investigating the distribution and biomass of aquatic organisms. Additionally, Unmanned Aerial Vehicle (UAV) photos have recently been applied to evaluate vegetation cover. We tested the ability of eDNA techniques to evaluate the distribution and biomass of an invasive macrophyte,Egeria densa(Brazilian waterweed). W…	[Doi, Hideyuki; Nagano, Mariko] Univ Hyogo, Grad Sch Simulat Studies, Kobe, Hyogo, Japan; [Akamatsu, Yoshihisa; Goto, Masuji; Inui, Ryutei; Komuro, Takashi] Yamaguchi Univ, Grad Sch Sci & Engn, Ube, Yamaguchi, Japan; [Goto, Masuji] Nippon Koei Co Ltd, Tsukuba, Ibaraki, Japan; [Inui, Ryutei] Fukuoka Inst Technol, Fac Socioenvironm Studies, Fukuoka, Japan; [Komuro, Takashi] Natl Inst Maritime Port …	Doi, H (corresponding author), Univ Hyogo, Grad Sch Simulat Studies, Kobe, Hyogo, Japan.	hideyuki.doi@icloud.com		Doi, Hideyuki/0000-0002-2701-3982	Environment Research and Technology Development Fund of the Environmental Restoration and Conservation Agency [4-1602]; JST-CRESTJapan Science & Technology Agency (JST)Core Research for Evolutional Science and Technology (CREST) [JPMJCR13A2]; Research Grant Program of Kurita Water and Environment Foundation	This study was supported by the Environment Research and Technology Development Fund (4-1602) of the Environmental Restoration and Conservation Agency, JST-CREST (JPMJCR13A2), and in part by the Research Grant Program of Kurita Water and Environment Foundation for Hideyuki Doi		57	2	2	3	10	SPRINGER	DORDRECHT	VAN GODEWIJCKSTRAAT 30, 3311 GZ DORDRECHT, NETHERLANDS	1387-3547	1573-1464		BIOL INVASIONS	Biol. Invasions	FEB	2021	23	2
J	Shogren, AJ; Tank, JL; Andruszkiewicz, E; Olds, B; Mahon, AR; Jerde, CL; Bolster, D				Shogren, Arial J.; Tank, Jennifer L.; Andruszkiewicz, Elizabeth; Olds, Brett; Mahon, Andrew R.; Jerde, Christopher L.; Bolster, Diogo			Controls on eDNA movement in streams: Transport, Retention, and Resuspension	SCIENTIFIC REPORTS			English	Article							ENVIRONMENTAL DNA; PARTICLE-SIZE; SUBSURFACE EXCHANGE; BIODIVERSITY; QUANTIFICATION; DEPOSITION; SUBSTRATE; DYNAMICS; CAPTURE; RIVERS	Advances in detection of genetic material from species in aquatic ecosystems, including environmental DNA (eDNA), have improved species monitoring and management. eDNA from target species can readily move in streams and rivers and the goal is to measure it, and with that infer where and how abundant species are, adding great value to delimiting species invasions, monitoring and protecting rare sp…	[Shogren, Arial J.; Tank, Jennifer L.; Olds, Brett] Univ Notre Dame, Dept Biol Sci, Environm Change Initiat, Notre Dame, IN 46556 USA; [Andruszkiewicz, Elizabeth; Bolster, Diogo] Univ Notre Dame, Dept Civil & Environm Engn & Earth Sci, Notre Dame, IN 46556 USA; [Andruszkiewicz, Elizabeth] Stanford Univ, Dept Civil & Environm Engn, Stanford, CA 94305 USA; [Olds, Brett] Hawaii Pacific Univ, Shrimp …	Shogren, AJ (corresponding author), Univ Notre Dame, Dept Biol Sci, Environm Change Initiat, Notre Dame, IN 46556 USA.	ashogren@nd.edu	Allan, Elizabeth Andruszkiewicz/AAD-2255-2021; Bolster, Diogo/D-9667-2011; Jerde, Christopher/AAJ-4385-2020	Bolster, Diogo/0000-0003-3960-4090; Jerde, Christopher/0000-0002-8074-3466	DOD-SERDP [W912HQ-12-C-0073 (RC-2240)]; Environmental Change Initiative; CMU' s Institute; CMU Provost' s Award; A.J.S's STAR Fellowship [FP-91781601-0]; U.S. Environmental Protection Agency (EPA)United States Environmental Protection Agency	We thank M. Dee, M. Mecca, and A. Geissler for assistance with sample collection, and M. Renshaw, C. Gantz, K. Uy, for assistance processing eDNA samples. We thank the Potowatami Zoo for allowing us to use water from their carp ponds. This is a publication of the University of Notre Dame's Environmental Change Initiative. This is a publication of the University of Notre Dame' s Environmental Chan…		61	78	85	7	101	NATURE PUBLISHING GROUP	LONDON	MACMILLAN BUILDING, 4 CRINAN ST, LONDON N1 9XW, ENGLAND	2045-2322			SCI REP-UK	Sci Rep	JUL 11	2017	7
J	Coulter, DP; Wang, P; Coulter, AA; Van Susteren, GE; Eichmiller, JJ; Garvey, JE; Sorensen, PW				Coulter, David P.; Wang, Ping; Coulter, Alison A.; Van Susteren, Grace E.; Eichmiller, Jessica J.; Garvey, James E.; Sorensen, Peter W.			Nonlinear relationship between Silver Carp density and their eDNA concentration in a large river	PLOS ONE			English	Article							ENVIRONMENTAL DNA; BIGHEADED CARPS; ILLINOIS RIVER; SPAWNING ACTIVITY; INVASIVE BIGHEAD; FISH DENSITY; QUANTIFICATION; SURVEILLANCE; COMMUNITIES; QUANTIFY	Although environmental DNA (eDNA) is increasingly being used to survey for the presence of rare and/or invasive fishes in aquatic systems, the utility of this technique has been limited by a poor understanding of whether and how eDNA concentrations relate to fish density, especially in rivers. We conducted a field study to systematically test whether the eDNA released by a model invasive fish, Si…	[Coulter, David P.; Coulter, Alison A.; Garvey, James E.] Southern Illinois Univ, Dept Zool, Ctr Fisheries Aquaculture & Aquat Sci, Carbondale, IL 62901 USA; [Wang, Ping] Univ Minnesota, BioTechnol Inst, St Paul, MN 55108 USA; [Wang, Ping; Van Susteren, Grace E.; Eichmiller, Jessica J.; Sorensen, Peter W.] Univ Minnesota, Dept Fisheries Wildlife & Conservat Biol, St Paul, MN 55108 USA; [Van Suste…	Coulter, DP (corresponding author), Southern Illinois Univ, Dept Zool, Ctr Fisheries Aquaculture & Aquat Sci, Carbondale, IL 62901 USA.	dcoulter@siu.edu	Garvey, James/AAO-5698-2021; Garvey, Jim/A-4919-2012	Garvey, Jim/0000-0001-5393-9351	Great Lakes Restoration Initiative, via the Illinois Department of Natural Resources [CAFWS-123A]; Minnesota Environment and Natural Resources Trust Fund; Minnesota Aquatic Invasive Species Research Center	Funding was provided by the Great Lakes Restoration Initiative, via the Illinois Department of Natural Resources (Grant CAFWS-123A; https://www.dnr.illinois.gov) to DPC, AAC, and JEG. Funding was also provided by the Minnesota Environment and Natural Resources Trust Fund as recommended by the Legislative-Citizen Commission on Minnesota Resources (LCCMR; https://www.lccmr.leg.mn) to PWS. The Minne…		45	6	6	4	19	PUBLIC LIBRARY SCIENCE	SAN FRANCISCO	1160 BATTERY STREET, STE 100, SAN FRANCISCO, CA 94111 USA	1932-6203			PLOS ONE	PLoS One	JUN 26	2019	14	6
J	Simmons, M; Tucker, A; Chadderton, WL; Jerde, CL; Mahon, AR				Simmons, Megan; Tucker, Andrew; Chadderton, W. Lindsay; Jerde, Christopher L.; Mahon, Andrew R.			Active and passive environmental DNA surveillance of aquatic invasive species	CANADIAN JOURNAL OF FISHERIES AND AQUATIC SCIENCES			English	Article							EDNA	Environmental DNA (eDNA) is useful for delimiting species ranges in aquatic systems, whereby water samples are screened for the presence of DNA from a single species. However, DNA from many species is collected in every sample, and high-throughput sequencing approaches allow for more passive surveillance where a community of species is identified. In this study, we use active (targeted) and passi…	[Simmons, Megan; Mahon, Andrew R.] Cent Michigan Univ, Dept Biol, Inst Great Lakes Res, Mt Pleasant, MI 48859 USA; [Tucker, Andrew; Chadderton, W. Lindsay] Nature Conservancy, Great Lakes Project, 1400 East Angela Blvd, South Bend, IN 46617 USA; [Jerde, Christopher L.] Univ Nevada, Aquat Ecosyst Anal Lab, Dept Biol, Reno, NV 89503 USA	Mahon, AR (corresponding author), Cent Michigan Univ, Dept Biol, Inst Great Lakes Res, Mt Pleasant, MI 48859 USA.	mahon2a@cmich.edu	Jerde, Christopher/AAJ-4385-2020	Jerde, Christopher/0000-0002-8074-3466	Muskingum Watershed Conservancy District through the Ohio Chapter of The Nature Conservancy; United States Environmental Protection Agency through a Great Lakes Restoration Initiative [GL00E00816]	The Muskingum Watershed Conservancy District, through the Ohio Chapter of The Nature Conservancy, provided funding for this research to Central Michigan University (CMU). Employees with the Ohio Department of Natural Resources, including Mike Greenlee, and The Nature Conservancy (TNC), including John Stark with the Ohio Chapter of TNC, contributed the logistical support for water sample collectio…		51	63	66	10	113	CANADIAN SCIENCE PUBLISHING	OTTAWA	65 AURIGA DR, SUITE 203, OTTAWA, ON K2E 7W6, CANADA	0706-652X	1205-7533		CAN J FISH AQUAT SCI	Can. J. Fish. Aquat. Sci.	JAN	2016	73	1
J	Mizumoto, H; Mitsuzuka, T; Araki, H				Mizumoto, Hiroki; Mitsuzuka, Takashi; Araki, Hitoshi			An Environmental DNA Survey on Distribution of an Endangered Salmonid Species, Parahucho perryi, in Hokkaido, Japan	FRONTIERS IN ECOLOGY AND EVOLUTION			English	Article						environmental DNA; endangered species; Sakhalin taimen; distribution; habitat degradation	BEKANBEUSHI RIVER SYSTEM; ADULT SAKHALIN TAIMEN; EASTERN HOKKAIDO; EDNA ASSAY; STREAM; MIGRATION; FISH	For protecting endangered species, precise understanding of their distribution is crucial. However, it is often very difficult to estimate at a large scale with conventional methods (e.g., casting nets or electrofishing for aquatic species) because of their low densities in the wild. Sakhalin taimen (Parahucho perryi) is one of the largest and most critically endangered freshwater salmonid fishes…	[Mizumoto, Hiroki; Araki, Hitoshi] Hokkaido Univ, Res Fac Agr, Sapporo, Hokkaido, Japan; [Mitsuzuka, Takashi] Pacific Consultants Co Ltd, Tokyo, Japan	Araki, H (corresponding author), Hokkaido Univ, Res Fac Agr, Sapporo, Hokkaido, Japan.	arakih@res.agr.hokudai.ac.jp			Environment Research and Technology Development Fund of the Environmental Restoration and Conservation Agency, Japan [41602, JPMEERF20204004]; JSPS KAKENHIMinistry of Education, Culture, Sports, Science and Technology, Japan (MEXT)Japan Society for the Promotion of ScienceGrants-in-Aid for Scientific Research (KAKENHI) [17H03623]; Asahi Glass Foundation	This study was funded by the Asahi Glass Foundation, Environment Research and Technology Development Fund (41602 and JPMEERF20204004) of the Environmental Restoration and Conservation Agency, Japan, and JSPS KAKENHI grant no. 17H03623 (HA).		36	0	0	4	11	FRONTIERS MEDIA SA	LAUSANNE	AVENUE DU TRIBUNAL FEDERAL 34, LAUSANNE, CH-1015, SWITZERLAND	2296-701X			FRONT ECOL EVOL	Front. Ecol. Evol.	NOV 6	2020	8
J	Maruyama, A; Sugatani, K; Watanabe, K; Yamanaka, H; Imamura, A				Maruyama, Atsushi; Sugatani, Kousuke; Watanabe, Kazuki; Yamanaka, Hiroki; Imamura, Akio			Environmental DNA analysis as a non-invasive quantitative tool for reproductive migration of a threatened endemic fish in rivers	ECOLOGY AND EVOLUTION			English	Article						endangered fish; Lake Biwa; quantitative PCR; seasonal migration; spawning; species-specific eDNA	OPSARIICHTHYS-UNCIROSTRIS-UNCIROSTRIS; EDNA; ABUNDANCE; CONSERVATION; DEGRADATION; 3-LIPS; CARP	Quantitative information regarding reproduction is essential for conserving endangered animals; however, some conventional quantitative methods can be damaging to the target population and their habitats. In the present study, the reproductive migration of a threatened endemic fish, three-lips (Opsariichthys uncirostris uncirostris), was non-invasively monitored by quantitative PCR of species-spe…	[Maruyama, Atsushi; Sugatani, Kousuke; Watanabe, Kazuki; Yamanaka, Hiroki] Ryukoku Univ, Fac Sci & Technol, Otsu, Shiga, Japan; [Imamura, Akio] Hokkaido Univ, Asahikawa, Hokkaido, Japan	Maruyama, A (corresponding author), Ryukoku Univ, Fac Sci & Technol, Otsu, Shiga, Japan.	maruyama@rins.ryukoku.ac.jp			KAKENHIMinistry of Education, Culture, Sports, Science and Technology, Japan (MEXT)Japan Society for the Promotion of ScienceGrants-in-Aid for Scientific Research (KAKENHI) [15K14792, 16K00630]	KAKENHI, Grant/Award Number: 15K14792 and 16K00630		48	9	9	6	14	WILEY	HOBOKEN	111 RIVER ST, HOBOKEN 07030-5774, NJ USA	2045-7758			ECOL EVOL	Ecol. Evol.	DEC	2018	8	23
J	Sepulveda, AJ; Schmidt, C; Amberg, J; Hutchins, P; Stratton, C; Mebane, C; Laramie, MB; Pilliod, DS				Sepulveda, Adam J.; Schmidt, Christian; Amberg, Jon; Hutchins, Patrick; Stratton, Christian; Mebane, Chris; Laramie, Matthew B.; Pilliod, David S.			Adding invasive species biosurveillance to the US Geological Survey streamgage network	ECOSPHERE			English	Article						Colorado River; Columbia River Basin; dreissenid mussel; environmental DNA; hierarchical model; hydrologic; kokanee salmon; yellow perch	ENVIRONMENTAL DNA DETECTION; DREISSENA-POLYMORPHA; EDNA; MUSSEL; ZEBRA; SURVEILLANCE; AMPHIBIANS; OCCUPANCY; SEDIMENTS; REMOVAL	The costs of invasive species in the United States alone are estimated to exceed US$100 billion per year, so a critical tactic in minimizing the costs of invasive species is the development of effective, early-detection systems. To this end, we evaluated the efficacy of adding environmental (e)DNA surveillance to the U.S. Geological Survey (USGS) streamgage network, which consists of >8200 stream…	[Sepulveda, Adam J.; Hutchins, Patrick] US Geol Survey, Northern Rocky Mt Sci Ctr, Bozeman, MT 59715 USA; [Schmidt, Christian; Mebane, Chris] US Geol Survey, Idaho Water Sci Ctr, Boise, ID USA; [Amberg, Jon] US Geol Survey, Upper Midwest Environm Sci Ctr, La Crosse, WI USA; [Stratton, Christian] Montana State Univ, Dept Math Sci, Bozeman, MT 59717 USA; [Laramie, Matthew B.; Pilliod, David S.] US …	Sepulveda, AJ (corresponding author), US Geol Survey, Northern Rocky Mt Sci Ctr, Bozeman, MT 59715 USA.	asepulveda@usgs.gov	; Mebane, Christopher/C-7188-2009	Amberg, Jon/0000-0002-8351-4861; Mebane, Christopher/0000-0002-9089-0267; Schmidt, Christian/0000-0001-6842-0392; Pilliod, David/0000-0003-4207-3518	U.S. Bureau of Reclamation; USGS Ecosystems Mission Area	This work was supported by the U.S. Bureau of Reclamation and USGS Ecosystems Mission Area funding. We thank the USGS Water Science Centers in Arizona, Idaho, Montana, and Washington for collecting water samples. Any use of trade, firm, or product names is for descriptive purposes only and does not imply endorsement by the U.S. Government.		52	8	8	5	12	WILEY	HOBOKEN	111 RIVER ST, HOBOKEN 07030-5774, NJ USA	2150-8925			ECOSPHERE	Ecosphere	AUG	2019	10	8
J	Itakura, H; Wakiya, R; Sakata, MK; Hsu, HY; Chen, SC; Yang, CC; Huang, YC; Han, YS; Yamamoto, S; Minamoto, T				Itakura, Hikaru; Wakiya, Ryoshiro; Sakata, Masayuki K.; Hsu, Hsiang-Yi; Chen, Shih-Chong; Yang, Chih-Chao; Huang, Yi-Cheng; Han, Yu-San; Yamamoto, Satoshi; Minamoto, Toshifumi			Estimations of Riverine Distribution, Abundance, and Biomass of Anguillid Eels in Japan and Taiwan Using Environmental DNA Analysis	ZOOLOGICAL STUDIES			English	Article						Anguilla japonica; Anguilla marmorata; Environmental DNA; Monitoring; Spatial distribution	GIANT MOTTLED EEL; FRESH-WATER EELS; DEMOGRAPHIC CHARACTERISTICS; SPAWNING ECOLOGY; MARMORATA; JAPONICA; HABITAT; EDNA; PATTERNS; MODELS	Although populations of anguillid eels have declined remarkably in recent decades, monitoring data on the spatial and temporal variation in their dynamics are often limited, particularly for tropical eel species. As there are often sympatries of multiple eel species in tropical rivers, identifying eel species based solely on morphological characteristics is challenging. Basin-scale surveys were c…	[Itakura, Hikaru] Univ Maryland, Ctr Environm Sci, Chesapeake Biol Lab, 146 Williams St, Solomons, MD 20688 USA; [Itakura, Hikaru] Kobe Univ, Grad Sch Sci, Nada Ku, 1-1 Rokkoudaichou, Kobe, Hyogo 6578501, Japan; [Wakiya, Ryoshiro] Chuo Univ, Res & Dev Initiat, Bunkyo Ku, 1-13-27 Kasuga, Tokyo 1128551, Japan; [Sakata, Masayuki K.; Minamoto, Toshifumi] Kobe Univ, Grad Sch Human Dev & Environm, Nada…	Itakura, H (corresponding author), Univ Maryland, Ctr Environm Sci, Chesapeake Biol Lab, 146 Williams St, Solomons, MD 20688 USA.; Itakura, H (corresponding author), Kobe Univ, Grad Sch Sci, Nada Ku, 1-1 Rokkoudaichou, Kobe, Hyogo 6578501, Japan.	itakurahikaru@gmail.com; ryoshiro.wakiya@gmail.com; masa2k_mskk1518@yahoo.co.jp; d03b45003@ntu.edu.tw; f05b45011@ntu.edu.tw; chihchao1123@gmail.com; ethan831231@gmail.com; yshan@ntu.edu.tw; s_yamamoto@terra.zool.kyoto-u.ac.jp; minamoto@people.kobe-u.ac.jp	Minamoto, Toshifumi/C-6453-2009	Minamoto, Toshifumi/0000-0002-5379-1622; Itakura, Hikaru/0000-0001-8596-5407	Research Fellowship for Young Scientists from the Japan Society for Promotion of Science; Postdoctoral Fellowship for Research Abroad from the Japan Society for Promotion of Science; River Fund of the River Foundation, Japan; Sasakawa Scientific Research Grant from the Japan Science Society; CREST Programme from the Japan Science and Technology Agency; Ministry of Science and Technology, Executiv…	We are deeply grateful to Y. F. Chang, K. Kitamura, and B. Hsiao for their help with the field sampling and T. Hirae for his help with the laboratory work. We thank K. Arai for his constructive comments on the manuscript. H. I. was financially supported by the Research Fellowship for Young Scientists and the Postdoctoral Fellowship for Research Abroad from the Japan Society for Promotion of Scien…		63	5	5	10	35	BIODIVERSITY RESEARCH CENTER, ACAD SINICA	TAIPEI	128 ACADEMIA RODA, SECTION 2, NANKANG, TAIPEI, 11529, TAIWAN	1021-5506	1810-522X		ZOOL STUD	Zool. Stud.	JUN 9	2020	59
J	Yamanaka, H; Minamoto, T				Yamanaka, Hiroki; Minamoto, Toshifumi			The use of environmental DNA of fishes as an efficient method of determining habitat connectivity	ECOLOGICAL INDICATORS			English	Article						Dam; Ecological assessment; Environmental DNA; Fish ladder; Fish migration; Habitat connectivity	BASS LATEOLABRAX-JAPONICUS; JAPANESE SEA BASS; PLECOGLOSSUS-ALTIVELIS; CHIKUGO ESTUARY; FEEDING-HABITS; ARIAKE BAY; LARVAL; MIGRATION; STAGE; DAMS	This study demonstrated the use of environmental DNA (eDNA) to determine habitat connectivity for migration of fishes between the sea and river. Environmental DNA is DNA fragments released by fishes in water, which can be used as a species-specific marker of the presence/absence of the target species. A year-round water sampling regime at 15 sites on the Yodo River, Japan, was conducted to determ…	[Yamanaka, Hiroki] Ryukoku Univ, Fac Sci & Technol, 1-5 Yokotani,Seta Oe Cho, Otsu, Shiga 5202194, Japan; [Yamanaka, Hiroki; Minamoto, Toshifumi] JST, CREST, 418 Honcho, Kawaguchi, Saitama 3320012, Japan; [Minamoto, Toshifumi] Kobe Univ, Grad Sch Human Dev & Environm, Nada Ku, 3-11 Tsurukabuto, Kobe, Hyogo 6578501, Japan	Yamanaka, H (corresponding author), Ryukoku Univ, Fac Sci & Technol, 1-5 Yokotani,Seta Oe Cho, Otsu, Shiga 5202194, Japan.	yamanaka@rins.ryukoku.ac.jp	Minamoto, Toshifumi/C-6453-2009	Minamoto, Toshifumi/0000-0002-5379-1622	Water Resources Environment Center [2012-02]; Environment Research and Technology Development Fund of the Ministry of the Environment [4RF-1302]; CREST program from the Japan Science and Technology Agency; Ryukoku University Technology Fund; Grants-in-Aid for Scientific ResearchMinistry of Education, Culture, Sports, Science and Technology, Japan (MEXT)Japan Society for the Promotion of ScienceGr…	We express our gratitude to Prof. Lei, Ryukoku University, for his constructive comments on the final version of the manuscript. This study was funded by Water Resources Environment Center (No. 2012-02) and the Environment Research and Technology Development Fund of the Ministry of the Environment (No. 4RF-1302). This study was partially supported by the CREST program from the Japan Science and T…		37	62	67	8	115	ELSEVIER	AMSTERDAM	RADARWEG 29, 1043 NX AMSTERDAM, NETHERLANDS	1470-160X	1872-7034		ECOL INDIC	Ecol. Indic.	MAR	2016	62
J	Ji, FF; Yan, L; Yan, SH; Qin, TL; Shen, JZ; Zha, JM				Ji, Fenfen; Yan, Liang; Yan, Saihong; Qin, Tianlong; Shen, Jianzhong; Zha, Jinmiao			Estimating aquatic plant diversity and distribution in rivers from Jingjinji region, China, using environmental DNA metabarcoding and a traditional survey method	ENVIRONMENTAL RESEARCH			English	Article						Aquatic plant diversity; Environmental DNA metabarcoding; Traditional survey method; River ecosystems	LAND-USE; VEGETATION; BIODIVERSITY; CONSERVATION; TOOL	Traditional survey methods (TSMs) are difficult to use to perform a census of aquatic plant diversity completely in river ecosystems, and improved aquatic plant community monitoring programs are becoming increasingly crucial with a continuous decline in diversity. Although environmental DNA (eDNA) metabarcoding has been applied successfully to assess aquatic biodiversity, limited work has been re…	[Ji, Fenfen; Yan, Liang; Yan, Saihong; Zha, Jinmiao] Chinese Acad Sci, Res Ctr Ecoenvironm Sci, Key Lab Drinking Water Sci & Technol, 18 Shuangqing Rd, Beijing 100085, Peoples R China; [Ji, Fenfen; Yan, Liang; Yan, Saihong; Zha, Jinmiao] Chinese Acad Sci, Res Ctr Ecoenvironm Sci, Beijing Key Lab Ind Wastewater Treatment & Reuse, Beijing 100085, Peoples R China; [Ji, Fenfen; Yan, Liang; Yan, Saiho…	Zha, JM (corresponding author), Chinese Acad Sci, Res Ctr Ecoenvironm Sci, Key Lab Drinking Water Sci & Technol, 18 Shuangqing Rd, Beijing 100085, Peoples R China.; Shen, JZ (corresponding author), Huazhong Agr Univ, Coll Fisheries, Wuhan 430070, Peoples R China.	jzhsh@mail.hzau.edu.cn; jmzha@rcees.ac.cn			National Natural Science Foundation of ChinaNational Natural Science Foundation of China (NSFC) [21976202]; Major International Joint Research Project of the National Natural Science Foundation of ChinaNational Natural Science Foundation of China (NSFC) [51420105012]	This work was supported by the National Natural Science Foundation of China (21976202) and the Major International Joint Research Project of the National Natural Science Foundation of China (51420105012) . We thank Huan Zhang and Le Zhang for assisting in sample collection.		57	1	1	33	38	ACADEMIC PRESS INC ELSEVIER SCIENCE	SAN DIEGO	525 B ST, STE 1900, SAN DIEGO, CA 92101-4495 USA	0013-9351	1096-0953		ENVIRON RES	Environ. Res.	AUG	2021	199
J	Robinson, CV; de Leaniz, CG; Consuegra, S				Robinson, Chloe Victoria; de Leaniz, Carlos Garcia; Consuegra, Sofia			Effect of artificial barriers on the distribution of the invasive signal crayfish and Chinese mitten crab	SCIENTIFIC REPORTS			English	Article							ENVIRONMENTAL DNA EDNA; WHITE-CLAWED CRAYFISH; PACIFASTACUS-LENIUSCULUS; ERIOCHEIR-SINENSIS; PROCAMBARUS-CLARKII; ORCONECTES-RUSTICUS; SURVEY TOOL; SEDIMENTS; FRAGMENTATION; SPREAD	The role of river obstacles in preventing or facilitating the dispersal and establishment of aquatic invasive species is controversial. Novel detection tools like environmental DNA (eDNA) can be used for monitoring aquatic invasive species (AIS) such as the American signal crayfish (Pacifastacus leniusculus) and the Chinese mitten crab (Eriocheir sinensis), providing information on the effect of …	[Robinson, Chloe Victoria; de Leaniz, Carlos Garcia; Consuegra, Sofia] Swansea Univ, Biosci Dept, Singleton Pk, Swansea, W Glam, Wales	Consuegra, S (corresponding author), Swansea Univ, Biosci Dept, Singleton Pk, Swansea, W Glam, Wales.	s.consuegra@swansea.ac.uk	Robinson, Chloe/ABB-5569-2020; Consuegra, Sofia/G-1788-2010	Robinson, Chloe/0000-0003-3776-9166; Consuegra, Sofia/0000-0003-4403-2509	AQUAWALES research cluster by Welsh Government; Higher Education Funding Council for Wales (hefcw) through the Ser Cymru National Research Network for Low Carbon Energy and Environment (NRN-LCEE); . European UnionEuropean Commission [689682]	This research was supported by AQUAWALES research cluster by Welsh Government and Higher Education Funding Council for Wales (hefcw) through the Ser Cymru National Research Network for Low Carbon Energy and Environment (NRN-LCEE) and by the. European Union's Horizon 2020 Research and Innovation program under Grant Agreement No. 689682, Adaptive Management of Barriers in European Rivers (AMBER) pr…		101	10	10	4	20	NATURE PORTFOLIO	BERLIN	HEIDELBERGER PLATZ 3, BERLIN, 14197, GERMANY	2045-2322			SCI REP-UK	Sci Rep	MAY 10	2019	9
J	Tang, YK; Wu, YS; Liu, K; Li, JL; Li, HX; Wang, Q; Yu, JH; Xu, P				Tang, Yongkai; Wu, Yunsheng; Liu, Kai; Li, Jianlin; Li, Hongxia; Wang, Qin; Yu, Juhua; Xu, Pao			Investigating the distribution of the Yangtze finless porpoise in the Yangtze River using environmental DNA	PLOS ONE			English	Article							BIODIVERSITY; EDNA	Determining the distribution of the Yangtze finless porpoise (Neophocaena asiaeorientalis asiaeorientalis, YFP) in the Yangtze River has to date relied on traditional visual and counting methods, but such field surveys are time-consuming and expensive. Analyses using environmental DNA (eDNA) to investigate the presence and range of endangered aquatic species have proven to be more economical and …	[Tang, Yongkai; Liu, Kai; Li, Jianlin; Li, Hongxia; Yu, Juhua; Xu, Pao] Chinese Acad Fishery Sci, Key Lab Freshwater Fisheries & Germplasm Resource, Minist Agr, Freshwater Fisheries Res Ctr, Wuxi, Jiangsu, Peoples R China; [Tang, Yongkai; Wu, Yunsheng; Liu, Kai; Wang, Qin; Yu, Juhua; Xu, Pao] Nanjing Agr Univ, Wuxi Fisheries Coll, Wuxi, Jiangsu, Peoples R China	Yu, JH; Xu, P (corresponding author), Chinese Acad Fishery Sci, Key Lab Freshwater Fisheries & Germplasm Resource, Minist Agr, Freshwater Fisheries Res Ctr, Wuxi, Jiangsu, Peoples R China.; Yu, JH; Xu, P (corresponding author), Nanjing Agr Univ, Wuxi Fisheries Coll, Wuxi, Jiangsu, Peoples R China.	yujh@ffrc.cn; xup@ffrc.cn		tang, yongkai/0000-0002-5643-2844	Special Scientific Research Funds for Central Non-profit Institutes, Chinese Academy of fishery Science [2017HY-XKQ0201]; Project on rehabilitation of fishery resources in the Xiangjiaba reservoir and protection of rare and endemic species of the Yangtze River (F02 Yangtze finless porpoises migration and domestication in Xijiang reserve); Jiangsu Province Yangtze finless porpoises Breeding projec…	Funding for this study was provided by the Special Scientific Research Funds for Central Non-profit Institutes, Chinese Academy of fishery Science (2017HY-XKQ0201), Project on rehabilitation of fishery resources in the Xiangjiaba reservoir and protection of rare and endemic species of the Yangtze River (F02 Yangtze finless porpoises migration and domestication in Xijiang reserve), Jiangsu Provinc…		24	1	2	2	17	PUBLIC LIBRARY SCIENCE	SAN FRANCISCO	1160 BATTERY STREET, STE 100, SAN FRANCISCO, CA 94111 USA	1932-6203			PLOS ONE	PLoS One	AUG 9	2019	14	8
J	Pont, D; Rocle, M; Valentini, A; Civade, R; Jean, P; Maire, A; Roset, N; Schabuss, M; Zornig, H; Dejean, T				Pont, Didier; Rocle, Mathieu; Valentini, Alice; Civade, Raphael; Jean, Pauline; Maire, Anthony; Roset, Nicolas; Schabuss, Michael; Zornig, Horst; Dejean, Tony			Environmental DNA reveals quantitative patterns of fish biodiversity in large rivers despite its downstream transportation	SCIENTIFIC REPORTS			English	Article							COMMUNITIES; ABUNDANCE; EDNA; DEPOSITION; PLANT	Despite the ecological and societal importance of large rivers, fish sampling remains costly and limited to specific habitats (e.g., river banks). Using an eDNA metabarcoding approach, we regularly sampled 500 km of a large river (Rhone River). Comparisons with long-term electrofishing surveys demonstrated the ability of eDNA metabarcoding to qualitatively and quantitatively reveal fish assemblag…	[Pont, Didier; Valentini, Alice; Jean, Pauline; Dejean, Tony] SPYGEN, 17 Rue Lac St Andre, F-73370 Le Bourget Du Lac, France; [Pont, Didier; Valentini, Alice; Civade, Raphael; Dejean, Tony] VIGILIFE, 17 Rue Lac St Andre, F-73370 Le Bourget Du Lac, France; [Pont, Didier] Univ Nat Resources & Life Sci, Inst Hydrobiol & Aquat Ecosyst Management IHG, Gregor Mendel Str 33, A-1180 Vienna, Austria; [Roc…	Pont, D (corresponding author), SPYGEN, 17 Rue Lac St Andre, F-73370 Le Bourget Du Lac, France.; Pont, D (corresponding author), VIGILIFE, 17 Rue Lac St Andre, F-73370 Le Bourget Du Lac, France.; Pont, D (corresponding author), Univ Nat Resources & Life Sci, Inst Hydrobiol & Aquat Ecosyst Management IHG, Gregor Mendel Str 33, A-1180 Vienna, Austria.	didier.pont@boku.ac.at	valentini, alice/S-2040-2019; Anthony, Maire/P-6576-2014	valentini, alice/0000-0001-5829-5479; Anthony, Maire/0000-0003-0920-773X; pont, Didier/0000-0001-5187-0135	Compagnie Nationale du Rhone (CNR); SPYGEN; Association Beauval Nature; ANR AquaDNA [ANR-13-ECOT-0002]; EU COST Action DNAqua-Net [CA15219]	Funding for this work was provided by the Compagnie Nationale du Rhone (CNR), SPYGEN, the Association Beauval Nature and the ANR AquaDNA (ANR-13-ECOT-0002). We thank Marie Pierron, Coline Gaboriaud, Jean- Baptiste Decotte, Lionel Meric and Christophe Mora for contributing to the field work and/or the laboratory analysis. We thank Agence Francaise pour la Biodiversite (AFB) and Electricite De Fran…		60	95	105	15	87	NATURE PUBLISHING GROUP	LONDON	MACMILLAN BUILDING, 4 CRINAN ST, LONDON N1 9XW, ENGLAND	2045-2322			SCI REP-UK	Sci Rep	JUL 10	2018	8
J	Cannon, MV; Hester, J; Shalkhauser, A; Chan, ER; Logue, K; Small, ST; Serre, D				Cannon, M. V.; Hester, J.; Shalkhauser, A.; Chan, E. R.; Logue, K.; Small, S. T.; Serre, D.			In silico assessment of primers for eDNA studies using PrimerTree and application to characterize the biodiversity surrounding the Cuyahoga River	SCIENTIFIC REPORTS			English	Article							ENVIRONMENTAL DNA; COMMUNITY; LIMITATIONS; EXTRACTION; CAPTURE; TOOL	Analysis of environmental DNA (eDNA) enables the detection of species of interest from water and soil samples, typically using species-specific PCR. Here, we describe a method to characterize the biodiversity of a given environment by amplifying eDNA using primer pairs targeting a wide range of taxa and high-throughput sequencing for species identification. We tested this approach on 91 water sam…	[Cannon, M. V.; Hester, J.; Shalkhauser, A.; Chan, E. R.; Logue, K.; Small, S. T.; Serre, D.] Cleveland Clin, Genom Med Inst, 9500 Euclid Ave, Cleveland, OH 44195 USA; [Small, S. T.] Case Western Reserve Univ, Dept Global Hlth & Dis, 10900 Euclid Ave, Cleveland, OH 44106 USA; [Hester, J.] RStudio, 250 Northern Ave, Boston, MA 02210 USA; [Chan, E. R.] Case Western Reserve Univ, Inst Computat Biol,…	Serre, D (corresponding author), Cleveland Clin, Genom Med Inst, 9500 Euclid Ave, Cleveland, OH 44195 USA.	serred@ccf.org		Chan, Ernest/0000-0001-9277-5329; Cannon, Matthew/0000-0002-3035-9490; Hester, James/0000-0002-2739-7082	Cleveland Clinic funds	This work was supported by Cleveland Clinic funds to D.S.		46	30	32	4	91	NATURE PUBLISHING GROUP	LONDON	MACMILLAN BUILDING, 4 CRINAN ST, LONDON N1 9XW, ENGLAND	2045-2322			SCI REP-UK	Sci Rep	MAR 11	2016	6
J	Goutte, A; Molbert, N; Guerin, S; Richoux, R; Rocher, V				Goutte, Aurelie; Molbert, Noelie; Guerin, Sabrina; Richoux, Robin; Rocher, Vincent			Monitoring freshwater fish communities in large rivers using environmental DNA metabarcoding and a long-term electrofishing survey	JOURNAL OF FISH BIOLOGY			English	Article						eDNA; fish assemblage; long-term electrofishing monitoring; population persistence; Seine River	EDNA; BIODIVERSITY; POPULATION; PHENOLOGY; THREATS; FRANCE	Monitoring freshwater fish communities in a large human-impacted river is a challenging task. The structure of fish assemblages has been monitored yearly in the Marne and the Seine Rivers, across the Paris conurbation, France, using traditional electrofishing (EF) surveys since 1990, in accordance with the European Water Framework Directive. In addition, metabarcoding of DNA extracted from enviro…	[Goutte, Aurelie; Molbert, Noelie] Sorbonne Univ, CNRS, EPHE, UMR METIS, F-75005 Paris, France; [Goutte, Aurelie] PSL Res Univ, EPHE, Paris, France; [Guerin, Sabrina; Richoux, Robin; Rocher, Vincent] Syndicat Interdept Assainissement Agglomerat Pari, Colombes, France	Goutte, A (corresponding author), Sorbonne Univ, CNRS, EPHE, UMR METIS, F-75005 Paris, France.	aurelie.goutte@ephe.psl.eu	, innEAUvation/AAT-3724-2021; Molbert, Noelie/AAX-6595-2020	Goutte, Aurelie/0000-0001-8322-5843	PIREN-Seine research programme	The authors thank the PIREN-Seine research programme for financial support		49	4	4	10	38	WILEY	HOBOKEN	111 RIVER ST, HOBOKEN 07030-5774, NJ USA	0022-1112	1095-8649		J FISH BIOL	J. Fish Biol.	AUG	2020	97	2
J	Milhau, T; Valentini, A; Poulet, N; Roset, N; Jean, P; Gaboriaud, C; Dejean, T				Milhau, Tristan; Valentini, Alice; Poulet, Nicolas; Roset, Nicolas; Jean, Pauline; Gaboriaud, Coline; Dejean, Tony			Seasonal dynamics of riverine fish communities using eDNA	JOURNAL OF FISH BIOLOGY			English	Article						eDNA metabarcoding; environmental DNA; riverine fish; seasonal dynamics	ENVIRONMENTAL DNA; BIODIVERSITY; TOOL	As fish communities are a major concern in rivers ecosystems, we investigated if their environmental (e)DNA signals vary according to the sampling period or hydromorphological conditions. Three rivers were studied over a year using eDNA metabarcoding approach. The majority of the species (c. 80%) were detected all year round in two rivers having similar hydromorphological conditions, whereas in t…	[Milhau, Tristan; Valentini, Alice; Jean, Pauline; Gaboriaud, Coline; Dejean, Tony] SPYGEN, Savoie, 17 Rue Lac St Andre, F-73370 Savoie Technolac, Le Bourget Du L, France; [Poulet, Nicolas] French Natl Agcy Biodivers, Haute Garonne, Pole Ecohydraul, Toulouse, France; [Roset, Nicolas] French Natl Agcy Biodivers, Rhone, Bron, France	Milhau, T (corresponding author), SPYGEN, Savoie, 17 Rue Lac St Andre, F-73370 Savoie Technolac, Le Bourget Du L, France.	tristan.milhau@spygen.com		valentini, alice/0000-0001-5829-5479; Milhau, Tristan/0000-0003-0120-1384; Poulet, Nicolas/0000-0002-5611-0749	SPYGEN; 'Agence Francaise pour la Biodiversite' (AFB)	This work was financially supported by SPYGEN and the 'Agence Francaise pour la Biodiversite' (AFB).		45	6	6	12	48	WILEY	HOBOKEN	111 RIVER ST, HOBOKEN 07030-5774, NJ USA	0022-1112	1095-8649		J FISH BIOL	J. Fish Biol.	FEB	2021	98	2			SI
J	Turner, CR; Uy, KL; Everhart, RC				Turner, Cameron R.; Uy, Karen L.; Everhart, Robert C.			Fish environmental DNA is more concentrated in aquatic sediments than surface water	BIOLOGICAL CONSERVATION			English	Article						Environmental DNA; Water; Sediment; Fishes; Rare species; Genetic monitoring; Noninvasive genetic sampling; Invasive species; Asian carp	EXTRACELLULAR DNA; ANCIENT DNA; MARINE-SEDIMENTS; SINKING RATES; BIGHEAD CARP; GREAT-LAKES; SILVER CARP; RESUSPENSION; PERSISTENCE; EXTRACTION	Genetic identification of aqueous environmental DNA (eDNA) provides site occupancy inferences for rare aquatic macrofauna that are often easier to obtain than direct observations of organisms. This relative ease makes eDNA sampling a valuable tool for conservation biology. Research on the origin, state, transport, and fate of eDNA shed by aquatic macrofauna is needed to describe the spatiotempora…	[Turner, Cameron R.; Uy, Karen L.] Univ Notre Dame, Dept Biol Sci, Notre Dame, IN 46556 USA; [Everhart, Robert C.] Univ Kansas, Kansas Biol Survey, Lawrence, KS 66045 USA; [Everhart, Robert C.] Univ Kansas, Dept Civil Environm & Architectural Engn, Lawrence, KS 66045 USA	Turner, CR (corresponding author), Univ Notre Dame, Dept Biol Sci, Notre Dame, IN 46556 USA.	crt343@gmail.com			Great Lakes Fishery Trust [2011.1197]; NSF IGERTNational Science Foundation (NSF) [0504495]	We thank E. Sims, I. Yen, L. Josephson, M. Corcoran, J. Koontz, M. Budny, M. Reshaw, A. Tucker, and J. Topsoglou for assistance collecting samples, and M. Hupka, J. Deines, and C. Xu for assistance with DNA extraction. We are grateful to D. Lodge, C. Jerde, A. Mahon, W. Chadderton, M. Barnes, and D. Chapman for providing access to bigheaded carp studies in progress, and to J. deNoyelles, S. Campb…		107	205	219	25	261	ELSEVIER SCI LTD	OXFORD	THE BOULEVARD, LANGFORD LANE, KIDLINGTON, OXFORD OX5 1GB, OXON, ENGLAND	0006-3207	1873-2917		BIOL CONSERV	Biol. Conserv.	MAR	2015	183				SI
J	Sales, NG; Kaizer, MD; Coscia, I; Perkins, JC; Highlands, A; Boubli, JP; Magnusson, WE; Silva, MNF; Benvenuto, C; Mcdevitt, AD				Sales, Naiara Guimaraes; Kaizer, Mariane da Cruz; Coscia, Ilaria; Perkins, Joseph C.; Highlands, Andrew; Boubli, Jean P.; Magnusson, William E.; Ferreira Silva, Maria Nazareth; Benvenuto, Chiara; Mcdevitt, Allan D.			Assessing the potential of environmental DNA metabarcoding for monitoring Neotropical mammals: a case study in the Amazon and Atlantic Forest, Brazil	MAMMAL REVIEW			English	Article						Brazil; camera traps; Critically Endangered; eDNA; mammals; river; terrestrial		The application of environmental DNA (eDNA) metabarcoding as a biomonitoring tool has greatly increased, but studies have focused on temperate aquatic macro-organisms. We apply eDNA metabarcoding to detecting the mammalian community in two high-biodiversity regions of Brazil: the Amazon and Atlantic Forests. We identified Critically Endangered and Endangered mammalian species and found overlap wi…	[Sales, Naiara Guimaraes; Kaizer, Mariane da Cruz; Coscia, Ilaria; Perkins, Joseph C.; Highlands, Andrew; Boubli, Jean P.; Benvenuto, Chiara; Mcdevitt, Allan D.] Univ Salford, Environm & Ecosyst Res Ctr, Sch Sci Engn & Environm, Salford M5 4WT, Lancs, England; [Magnusson, William E.] Inst Nacl de Pesquisas da Amazonia, Coordenacao Biodiversidade, Manaus, Amazonas, Brazil; [Ferreira Silva, Maria N…	Sales, NG; Mcdevitt, AD (corresponding author), Univ Salford, Environm & Ecosyst Res Ctr, Sch Sci Engn & Environm, Salford M5 4WT, Lancs, England.	naiarasl@gmail.com; marikaizer@gmail.com; i.coscia@salford.ac.uk; J.C.Perkins@edu.salford.ac.uk; a.highlands@edu.salford.ac.uk; j.p.boubli@salford.ac.uk; bill@inpa.gov.br; marianazareth.inpa@gmail.com; C.Benvenuto@salford.ac.uk; a.mcdevitt@salford.ac.uk	Kaizer, Mariane C/P-2116-2017; Sales, Naiara/F-4870-2015; McDevitt, Allan/A-9316-2011	Kaizer, Mariane C/0000-0001-9105-9478; Sales, Naiara/0000-0002-2922-3561; Benvenuto, Chiara/0000-0002-8378-8168; McDevitt, Allan/0000-0002-2677-7833; boubli, Jean/0000-0002-5833-9264	University of Salford	This project was partially funded by the University of Salford Internal Research Award awarded to CB, ADM, and IC. We are grateful to Vitor Borges for assistance in the field. The present study was carried out with all required permits (ICMBIO N. 54795-2, DEFRA 126191/385550/0).		20	15	15	7	23	WILEY	HOBOKEN	111 RIVER ST, HOBOKEN 07030-5774, NJ USA	0305-1838	1365-2907		MAMMAL REV	Mammal Rev.	JUL	2020	50	3
J	Polanco, FA; Martinezguerra, MM; Marques, V; Villa-Navarro, F; Perez, GHB; Cheutin, MC; Dejean, T; Hocde, R; Juhel, JB; Maire, E; Manel, S; Spescha, M; Valentini, A; Mouillot, D; Albouy, C; Pellissier, L				Polanco, Andrea F.; Mutis Martinezguerra, Maria; Marques, Virginie; Villa-Navarro, Francisco; Borrero Perez, Giomar Helena; Cheutin, Marie-Charlotte; Dejean, Tony; Hocde, Regis; Juhel, Jean-Baptiste; Maire, Eva; Manel, Stephanie; Spescha, Manuel; Valentini, Alice; Mouillot, David; Albouy, Camille; Pellissier, Loic			Detecting aquatic and terrestrial biodiversity in a tropical estuary using environmental DNA	BIOTROPICA			English	Article						biodiversity; biomonitoring; Caribbean Sea; Colombia; Don Diego River; environmental DNA; Sierra Nevada de Santa Marta; tropical ecosystem; vertebrate	CRITICAL TRANSITION ZONES; FRESH-WATER; DISTANCE DECAY; MARINE; CONSERVATION; SIMILARITY; MANAGEMENT; COASTAL; ECOTONE; FISH	Estuaries are characterized by a tidal regime and are strongly influenced by hydrodynamics and host diverse and highly dynamic habitats, from fresh, brackish, or saltwater to terrestrial, whose biodiversity is especially difficult to monitor. Here, we investigated the potential of environmental DNA (eDNA) metabarcoding, with three primer sets targeting different regions of the mitochondrial DNA 1…	[Polanco, Andrea F.; Mutis Martinezguerra, Maria; Borrero Perez, Giomar Helena] Inst Invest Marinas & Costeras INVEMAR, Santa Marta, Colombia; [Polanco, Andrea F.; Mutis Martinezguerra, Maria; Borrero Perez, Giomar Helena] Museo Hist Nat Marina Colombia MHNMC, Programa Biodiversidad & Ecosistemas Marinos, Santa Marta, Colombia; [Polanco, Andrea F.; Mutis Martinezguerra, Maria; Marques, Virginie; …	Polanco, FA (corresponding author), Inst Invest Marinas & Costeras INVEMAR, Santa Marta, Colombia.; Polanco, FA (corresponding author), Museo Hist Nat Marina Colombia MHNMC, Programa Biodiversidad & Ecosistemas Marinos, Santa Marta, Colombia.; Pellissier, L (corresponding author), Swiss Fed Inst Technol, Inst Terr Ecosyst, Landscape Ecol, Dept Environm Syst Sci, Zurich, Switzerland.	andrea.polanco@gmail.com; loic.pellissier@usys.ethz.ch	albouy, camille/ABD-2206-2021; Maire, Eva/T-1934-2019; Hocde, Regis/O-2757-2016	albouy, camille/0000-0003-1629-2389; Maire, Eva/0000-0002-1032-3394; Hocde, Regis/0000-0002-5794-2598; Polanco, Andrea/0000-0001-6121-5214	Monaco Explorations foundation; Instituto de Investigaciones Marinas y Costeras (INVEMAR) [2017011000113]	This project was supported by the Monaco Explorations foundation. The study was co-funded by the Instituto de Investigaciones Marinas y Costeras (INVEMAR) through the project Investigacion cientifica hacia la generacion de informacion y conocimiento de las zonas marinas y costeras de interes de la nacion, BPIN code 2017011000113. We thank the local association of Don Diego river boats for transpo…		73	0	0	27	27	WILEY	HOBOKEN	111 RIVER ST, HOBOKEN 07030-5774, NJ USA	0006-3606	1744-7429		BIOTROPICA	Biotropica	NOV	2021	53	6
J	Wilson, JJ; Sing, KW; Chen, PN; Zieritz, A				Wilson, John-James; Sing, Kong-Wah; Chen, Pelf-Nyok; Zieritz, Alexandra			Tracking the southern river terrapin (Batagur affinis) through environmental DNA: prospects and challenges	MITOCHONDRIAL DNA PART A			English	Article						Batagur affinis; critically endangered species; distribution; ecology; environmental DNA; genetic population; Kemaman; Malaysia; molecular marker; southern river terrapin; species monitoring; turtle	CITIZEN SCIENCE; CONSERVATION; TURTLES; BIODIVERSITY; GEOEMYDIDAE; TESTUDINES; MALAYSIA	Environmental DNA detection has emerged as a powerful tool to monitor aquatic species without the need for capture or visual identification and is particularly useful for rare or elusive species. Our objective was to develop an eDNA approach for detecting the southern river terrapin (Batagur affinis) in Malaysia. We designed species-specific primers for a fragment of B. affinis mtDNA and evaluate…	[Wilson, John-James] China Agr Univ, Int Coll Beijing, Beijing, Peoples R China; [Sing, Kong-Wah] Chinese Acad Sci, Kunming Inst Zool, State Key Lab Genet Resources & Evolut, Kunming, Yunnan, Peoples R China; [Chen, Pelf-Nyok] Turtle Conservat Soc Malaysia, Kemaman, Malaysia; [Zieritz, Alexandra] Univ Nottingham, Sch Environm & Geog Sci, Malaysia Campus, Semenyih, Malaysia	Wilson, JJ (corresponding author), China Agr Univ, Int Coll Beijing, Beijing, Peoples R China.	wilso04@gmail.com	Wilson, John-James/C-4656-2012	Wilson, John-James/0000-0002-3583-3550	Turtle Conservation Fund; University of Nottingham Malaysia Small Grant Scheme	This study was supported by the Turtle Conservation Fund (awarded 2016) and the University of Nottingham Malaysia Small Grant Scheme (awarded 2015).		46	3	3	2	14	TAYLOR & FRANCIS LTD	ABINGDON	2-4 PARK SQUARE, MILTON PARK, ABINGDON OR14 4RN, OXON, ENGLAND	2470-1394	2470-1408		MITOCHONDRIAL DNA A	Mitochondrial DNA Part A		2018	29	6
J	Shogren, AJ; Tank, JL; Egan, SP; Bolster, D; Riis, T				Shogren, Arial J.; Tank, Jennifer L.; Egan, Scott P.; Bolster, Diogo; Riis, Tenna			Riverine distribution of mussel environmental DNA reflects a balance among density, transport, and removal processes	FRESHWATER BIOLOGY			English	Article						eDNA removal; eDNA techniques; eDNA transport; invasive species; zebra mussels	FRESH-WATER MUSSEL; DREISSENA-POLYMORPHA; SURVEY TOOL; EDNA; RETENTION; ABUNDANCE; BIODIVERSITY; CAPTURE; STREAMS; TEMPERATURE	Sampling water for environmental DNA (eDNA) is an emerging tool for documenting species presence without direct observation, allowing for earlier detection and faster response than conventional sampling methods in aquatic ecosystems. However, current understanding of how eDNA is transported in streams and rivers remains imprecise, with uncertainty of how the unique transport properties of eDNA ma…	[Shogren, Arial J.; Tank, Jennifer L.] Univ Notre Dame, Dept Biol Sci, Environm Change Initiat, Notre Dame, IN 46556 USA; [Egan, Scott P.] Rice Univ, Dept BioSci, Houston, TX USA; [Bolster, Diogo] Univ Notre Dame, Dept Civil & Environm Engn & Earth Sci, Notre Dame, IN 46556 USA; [Riis, Tenna] Aarhus Univ, Dept Biosci, Aarhus C, Denmark	Shogren, AJ (corresponding author), Univ Notre Dame, Dept Biol Sci, Environm Change Initiat, Notre Dame, IN 46556 USA.	arialshogren@gmail.com	Riis, Tenna/AAE-4115-2020; Bolster, Diogo/D-9667-2011	Riis, Tenna/0000-0003-2501-4444; Bolster, Diogo/0000-0003-3960-4090; Tank, Jennifer/0000-0001-9005-9548	U.S. Department of AgricultureUnited States Department of Agriculture (USDA) [2013-33522-21007]; Environmental Protection AgencyUnited States Environmental Protection Agency [FP-91781601-0]	U.S. Department of Agriculture, Grant/Award Number: 2013-33522-21007; Environmental Protection Agency, Grant/Award Number: FP-91781601-0		70	12	14	6	39	WILEY	HOBOKEN	111 RIVER ST, HOBOKEN 07030-5774, NJ USA	0046-5070	1365-2427		FRESHWATER BIOL	Freshw. Biol.	AUG	2019	64	8
J	Jane, SF; Wilcox, TM; McKelvey, KS; Young, MK; Schwartz, MK; Lowe, WH; Letcher, BH; Whiteley, AR				Jane, Stephen F.; Wilcox, Taylor M.; McKelvey, Kevin S.; Young, Michael K.; Schwartz, Michael K.; Lowe, Winsor H.; Letcher, Benjamin H.; Whiteley, Andrew R.			Distance, flow and PCR inhibition: eDNA dynamics in two headwater streams	MOLECULAR ECOLOGY RESOURCES			English	Article						eDNA; environmental DNA; fish; lotic; qPCR; stream	REAL-TIME PCR; ANTIBIOTIC-RESISTANCE GENES; ENVIRONMENTAL DNA; BROOK TROUT; ORGANIC-MATTER; DIAGNOSTIC PCR; TRANSPORT; MODEL; INVASIONS; SAMPLES	Environmental DNA (eDNA) detection has emerged as a powerful tool for monitoring aquatic organisms, but much remains unknown about the dynamics of aquatic eDNA over a range of environmental conditions. DNA concentrations in streams and rivers will depend not only on the equilibrium between DNA entering the water and DNA leaving the system through degradation, but also on downstream transport. To …	[Jane, Stephen F.; Whiteley, Andrew R.] Univ Massachusetts, Dept Environm Conservat, Amherst, MA 01003 USA; [Wilcox, Taylor M.; Lowe, Winsor H.] Univ Montana, Div Biol Sci, Missoula, MT 59812 USA; [McKelvey, Kevin S.; Young, Michael K.; Schwartz, Michael K.] US Forest Serv, USDA, Rocky Mt Res Stn, Missoula, MT 59801 USA; [Letcher, Benjamin H.] US Geol Survey, Silvio O Conte Anadromous Fish Res Ct…	Jane, SF (corresponding author), Univ Massachusetts, Dept Environm Conservat, Amherst, MA 01003 USA.	coachman7777@yahoo.com	Wilcox, Taylor/P-7064-2019; Schwartz, Michael K/C-3184-2014	Wilcox, Taylor/0000-0003-3341-7374; Schwartz, Michael K/0000-0003-3521-3367; Whiteley, Andrew/0000-0002-8159-6381	NSFNational Science Foundation (NSF) [DGE-1313190]; Rocky Mountain Research Station, USDA Forest ServiceUnited States Department of Agriculture (USDA)United States Forest Service [11-JV-11221635-081]; National Institute of Food and Agriculture, US Department of AgricultureUnited States Department of Agriculture (USDA); Massachusetts Agricultural Experiment Station; Environmental Conservation Depa…	We thank Todd Dubreuil for constructing the cage used in this study. Thanks to Keith Nislow and Jason Coombs at the USFS Northern Research Station for providing logistical support. Thanks to Kevin McGarigal, Jack Finn, Paul Sievert and Krzysztof Sakrejda for help with statistical analysis. Thanks to all who assisted with field work, including Matt Burak, Maili Page, Matt Cembrola and Alina Arnhei…		53	239	252	16	237	WILEY	HOBOKEN	111 RIVER ST, HOBOKEN 07030-5774, NJ USA	1755-098X	1755-0998		MOL ECOL RESOUR	Mol. Ecol. Resour.	JAN	2015	15	1
J	Jerde, CL; Mahon, AR; Campbell, T; McElroy, ME; Pin, K; Childress, JN; Armstrong, MN; Zehnpfennig, JR; Kelson, SJ; Koning, AA; Ngor, PB; Nuon, V; So, N; Chandra, S; Hogan, ZS				Jerde, Christopher L.; Mahon, Andrew R.; Campbell, Teresa; McElroy, Mary E.; Pin, Kakada; Childress, Jasmine N.; Armstrong, Madeline N.; Zehnpfennig, Jessica R.; Kelson, Suzanne J.; Koning, Aaron A.; Ngor, Peng Bun; Nuon, Vanna; So, Nam; Chandra, Sudeep; Hogan, Zeb S.			Are Genetic Reference Libraries Sufficient for Environmental DNA Metabarcoding of Mekong River Basin Fish?	WATER			English	Article						eDNA; sequencing; species richness; biodiversity	SPECIES RICHNESS; BIODIVERSITY; EDNA; COMMUNITIES; HYDROPOWER	Environmental DNA (eDNA) metabarcoding approaches to surveillance have great potential for advancing biodiversity monitoring and fisheries management. For eDNA metabarcoding, having a genetic reference sequence identified to fish species is vital to reduce detection errors. Detection errors will increase when there is no reference sequence for a species or when the reference sequence is the same …	[Jerde, Christopher L.] Univ Calif Santa Barbara, Marine Sci Inst, Santa Barbara, CA 93106 USA; [Mahon, Andrew R.; Armstrong, Madeline N.; Zehnpfennig, Jessica R.] Cent Michigan Univ, Dept Biol, Mt Pleast, MI 48859 USA; [Campbell, Teresa; Kelson, Suzanne J.; Koning, Aaron A.; Chandra, Sudeep; Hogan, Zeb S.] Univ Nevada, Dept Biol, Reno, NV 89557 USA; [Campbell, Teresa; Kelson, Suzanne J.; Koning,…	Jerde, CL (corresponding author), Univ Calif Santa Barbara, Marine Sci Inst, Santa Barbara, CA 93106 USA.	cjerde@ucsb.edu; mahon2a@cmich.edu; tcampbs@gmail.com; mcelroy@ucsb.edu; pin.kakada77@gmail.com; jnchildress@gmail.com; armst4m@cmich.edu; zehnp1jr@cmich.edu; skelson@unr.edu; akoning@unr.edu; pengbun.ngor@gmail.com; vannanuon88@gmail.com; sonam@mrcmekong.org; sudeep@unr.edu; zhogan@unr.edu		Ngor, Peng Bun/0000-0002-3659-6577; Armstrong, Madeline/0000-0001-5866-8984; Campbell, Teresa/0000-0002-8916-6837; Jerde, Christopher/0000-0002-8074-3466	USAID Wonders of the Mekong Cooperative Agreement [AID-OAA-A-00057]; NASANational Aeronautics & Space Administration (NASA) [NNX14AR62A]; NOAA's support of the Santa Barbara Channel Marine Biodiversity Observation Network; BOEM [MC15AC00006]	This research was funded by USAID Wonders of the Mekong Cooperative Agreement (AID-OAA-A-00057 to Z.H. and S.C.). C.J. was also partially funded by NASA (NNX14AR62A), BOEM (MC15AC00006), and NOAA's support of the Santa Barbara Channel Marine Biodiversity Observation Network.		67	0	0	13	13	MDPI	BASEL	ST ALBAN-ANLAGE 66, CH-4052 BASEL, SWITZERLAND		2073-4441		WATER-SUI	Water	JUL	2021	13	13
J	Simpfendorfer, CA; Kyne, PM; Noble, TH; Goldsbury, J; Basiita, RK; Lindsay, R; Shields, A; Perry, C; Jerry, DR				Simpfendorfer, Colin A.; Kyne, Peter M.; Noble, Tansyn H.; Goldsbury, Julie; Basiita, Rose K.; Lindsay, Rob; Shields, Amos; Perry, Camillus; Jerry, Dean R.			Environmental DNA detects Critically Endangered largetooth sawfish in the wild	ENDANGERED SPECIES RESEARCH			English	Article						Pristis pristis; Threatened species; Daly River; Survey techniques	NORTHERN AUSTRALIA; SMALLTOOTH SAWFISH; PRISTIS-PECTINATA; WESTERN-AUSTRALIA; LAKE NICARAGUA; ENCOUNTER DATA; WATER SAMPLES; ECOLOGY; RIVER; ELASMOBRANCHS	Environmental DNA (eDNA) is a relatively new tool for the detection of rare, threatened and invasive species in water bodies. In this study we investigated the utility of an eDNA approach in detecting the Critically Endangered largetooth sawfish Pristis pristis in freshwater habitats in northern Australia. Water samples were collected from large aquaria mesocosms containing largetooth sawfish and…	[Simpfendorfer, Colin A.; Noble, Tansyn H.; Goldsbury, Julie; Basiita, Rose K.; Jerry, Dean R.] James Cook Univ, Ctr Sustainable Trop Fisheries & Aquaculture, Townsville, Qld 4811, Australia; [Simpfendorfer, Colin A.; Noble, Tansyn H.; Goldsbury, Julie; Basiita, Rose K.; Jerry, Dean R.] James Cook Univ, Coll Marine & Environm Sci, Townsville, Qld 4811, Australia; [Kyne, Peter M.] Charles Darwin U…	Simpfendorfer, CA (corresponding author), James Cook Univ, Ctr Sustainable Trop Fisheries & Aquaculture, Townsville, Qld 4811, Australia.; Simpfendorfer, CA (corresponding author), James Cook Univ, Coll Marine & Environm Sci, Townsville, Qld 4811, Australia.	colin.simpfendorfer@jcu.edu.au	Jerry, Dean R/B-3053-2012; Simpfendorfer, Colin A/G-9681-2011; Basiita, Rose Komugisha/C-6112-2016	Simpfendorfer, Colin A/0000-0002-0295-2238; Noble, Tansyn/0000-0001-6090-2178; Kyne, Peter/0000-0003-4494-2625; Jerry, Dean/0000-0003-3735-1798; Basiita, Rose Komugisha/0000-0002-7257-0286	Tropical Ecosystems Hub; Marine Biodiversity Hub; Northern Australia Hub; Australian Government's National Environmental Research Program (NERP)Australian Government	This work was supported by the Tropical Ecosystems Hub, the Marine Biodiversity Hub and the Northern Australia Hub, collaborative partnerships supported through funding from the Australian Government's National Environmental Research Program (NERP). We are grateful to the Traditional Owners of the Malak Malak Land Trust, and Doug Chessen and Len Rule from the Australian Agricultural Company for a…		30	45	46	3	36	INTER-RESEARCH	OLDENDORF LUHE	NORDBUNTE 23, D-21385 OLDENDORF LUHE, GERMANY	1863-5407	1613-4796		ENDANGER SPECIES RES	Endanger. Species Res.		2016	30
J	Curtis, AN; Tiemann, JS; Douglass, SA; Davis, MA; Larson, ER				Curtis, Amanda N.; Tiemann, Jeremy S.; Douglass, Sarah A.; Davis, Mark A.; Larson, Eric R.			High stream flows dilute environmental DNA (eDNA) concentrations and reduce detectability	DIVERSITY AND DISTRIBUTIONS			English	Article						Corbicula; detection probability; eDNA; invasive species; lotic; occupancy modelling	ROOM-TEMPERATURE PRESERVATION; CORBICULA-FLUMINEA; POPULATION; CLAM; BIODIVERSITY; DEGRADATION; RATES; RIVER	Aim Environmental DNA (eDNA) is a rapidly emerging methodology with important applications to environmental management and conservation. However, the effects of stream flow or discharge on eDNA have been minimally investigated in lotic (stream and river) environments. In this study, we examined the role of stream flow on eDNA concentrations and detectability of an invasive clam (Corbicula flumine…	[Curtis, Amanda N.; Larson, Eric R.] Univ Illinois, Program Ecol Evolut & Conservat Biol, Urbana, IL USA; [Tiemann, Jeremy S.; Douglass, Sarah A.; Davis, Mark A.] Univ Illinois, Illinois Nat Hist Survey, Prairie Res Inst, Champaign, IL USA; [Davis, Mark A.; Larson, Eric R.] Univ Illinois, Dept Nat Resources & Environm Sci, 1001 S Goodwin Ave, Urbana, IL 61801 USA	Larson, ER (corresponding author), Univ Illinois, Dept Nat Resources & Environm Sci, 1001 S Goodwin Ave, Urbana, IL 61801 USA.	erlarson@illinois.edu	; Larson, Eric/P-8253-2016	Curtis, Amanda/0000-0002-2148-2307; Larson, Eric/0000-0002-9232-5907	USDA NIFA-Hatch Project [ILLU-875-976]	USDA NIFA-Hatch Project, Grant/Award Number: ILLU-875-976		74	4	5	12	19	WILEY	HOBOKEN	111 RIVER ST, HOBOKEN 07030-5774, NJ USA	1366-9516	1472-4642		DIVERS DISTRIB	Divers. Distrib.	OCT	2021	27	10			SI
J	Fan, JT; Wang, SP; Li, H; Yan, ZG; Zhang, YZ; Zheng, X; Wang, PY				Fan, Juntao; Wang, Shuping; Li, Hong; Yan, Zhenguang; Zhang, Yizhang; Zheng, Xin; Wang, Pengyuan			Modeling the ecological status response of rivers to multiple stressors using machine learning: A comparison of environmental DNA metabarcoding and morphological data	WATER RESEARCH			English	Article						Machine learning; Modeling; Environmental DNA; Biomonitoring; Freshwater ecosystem	SHANNON-WIENER INDEX; FRESH-WATER; RANDOM FORESTS; LAND-USE; QUALITY; SENSITIVITY; REGRESSION; DIVERSITY; POLLUTION; SELECTION	Understanding the ecological status response of rivers to multiple stressors is a precondition for river restoration and management. However, this requires the collection of appropriate data, including environmental variables and the status of aquatic organisms, and analysis via a suitable model that captures the nonlinear relationships between ecological status and various stressors. The morphol…	[Fan, Juntao; Wang, Shuping; Yan, Zhenguang; Zhang, Yizhang; Zheng, Xin; Wang, Pengyuan] Chinese Res Inst Environm Sci, State Key Lab Environm Criteria & Risk Assessment, Beijing 100012, Peoples R China; [Li, Hong] Univ Lancaster, Lancaster Environm Ctr, Lancaster LA1 4YQ, England; [Li, Hong] UK Ctr Ecol & Hydrol, MacLean Bldg, Wallingford OX108 BB, Oxon, England; [Zhang, Yizhang] Chinese Res Aca…	Yan, ZG (corresponding author), Chinese Res Inst Environm Sci, State Key Lab Environm Criteria & Risk Assessment, Beijing 100012, Peoples R China.	zgyan@craes.org.cn	Wang, Shuping/ABD-1765-2021		Fundamental Research Funds for Central Public Welfare Scientific Research Institutes of China [2019YSKY-021]; Major Science and Technology Program for Water Pollution Control and Treatment [2017ZX07301002-01]	This work was financially supported by the Fundamental Research Funds for Central Public Welfare Scientific Research Institutes of China (Grant No. 2019YSKY-021), and the Major Science and Technology Program for Water Pollution Control and Treatment (Grant No. 2017ZX07301002-01).		64	5	5	28	71	PERGAMON-ELSEVIER SCIENCE LTD	OXFORD	THE BOULEVARD, LANGFORD LANE, KIDLINGTON, OXFORD OX5 1GB, ENGLAND	0043-1354			WATER RES	Water Res.	SEP 15	2020	183
J	Robinson, AT; Paroz, YM; Clement, MJ; Franklin, TW; Dysthe, JC; Young, MK; McKelvey, KS; Carim, KJ				Robinson, Anthony T.; Paroz, Yvette M.; Clement, Matthew J.; Franklin, Thomas W.; Dysthe, Joseph C.; Young, Michael K.; McKelvey, Kevin S.; Carim, Kellie J.			Environmental DNA Sampling of Small-Bodied Minnows: Performance Relative to Location, Species, and Traditional Sampling	NORTH AMERICAN JOURNAL OF FISHERIES MANAGEMENT			English	Article							PARTICLE-TRANSPORT; RIVER-BASIN; ABUNDANCE; BIOMASS; SIZE; DEPOSITION; OCCUPANCY; HABITAT; EDNA; RARE	We performed experiments in southwestern USA streams to evaluate the efficacy of environmental DNA (eDNA) sampling for two rare small-bodied minnows: Spikedace Meda fulgida and Loach Minnow Rhinichthys cobitis. We collected eDNA by filtering 5-L samples and compared detection sensitivity of eDNA assays to traditional sampling methods (electrofishing and seining) by using both techniques at 33 sit…	[Robinson, Anthony T.; Clement, Matthew J.] Arizona Game & Fish Dept, 5000 West Carefree Highway, Phoenix, AZ 85086 USA; [Paroz, Yvette M.] US Forest Serv, 333 Broadway Southeast, Albuquerque, NM 87102 USA; [Franklin, Thomas W.; Dysthe, Joseph C.; Young, Michael K.; McKelvey, Kevin S.; Carim, Kellie J.] US Forest Serv, Natl Genom Ctr Wildlife & Fish Conservat, Rocky Mt Res Stn, 800 East Beckwith …	Robinson, AT (corresponding author), Arizona Game & Fish Dept, 5000 West Carefree Highway, Phoenix, AZ 85086 USA.	trobinson@azgfd.gov		Clement, Matthew/0000-0003-4231-7949	U.S. Bureau of Reclamation [R16AC 00077]; U.S. Fish and Wildlife Service through an Arizona State Wildlife Grant; U.S. Forest ServiceUnited States Department of Agriculture (USDA)United States Forest Service; Arizona Game and Fish Department	Funding for the field work was from the U.S. Bureau of Reclamation through cooperative agreement R16AC 00077 with the Arizona Game and Fish Department, from the U.S. Fish and Wildlife Service through an Arizona State Wildlife Grant, and from the U.S. Forest Service. Funding for the laboratory analysis was provided by the U.S. Forest Service. We thank Kent Mosher, Brett Montgomery, Kaleb Smith (Ar…		43	2	2	4	16	WILEY	HOBOKEN	111 RIVER ST, HOBOKEN 07030-5774, NJ USA	0275-5947	1548-8675		N AM J FISH MANAGE	North Am. J. Fish Manage.	OCT	2019	39	5
J	Tsuji, S; Shibata, N; Sawada, H; Ushio, M				Tsuji, Satsuki; Shibata, Naoki; Sawada, Hayato; Ushio, Masayuki			Quantitative evaluation of intraspecific genetic diversity in a natural fish population using environmental DNA analysis	MOLECULAR ECOLOGY RESOURCES			English	Article						environmental DNA; high-throughput sequencing; internal standard method; intraspecific genetic diversity; qMiSeq; quantitative estimation	NUMBER; SITES; BIWA; LAKE	Recent advances in environmental DNA (eDNA) analysis using high-throughput sequencing (HTS) enable evaluation of intraspecific genetic diversity in a population. As the intraspecific genetic diversity provides invaluable information for wildlife conservation and management, there is an increasing demand to apply eDNA analysis to population genetics and the phylogeography by quantitative evaluatio…	[Tsuji, Satsuki] Kyoto Univ, Grad Sch Sci, Kyoto, Japan; [Tsuji, Satsuki; Shibata, Naoki; Sawada, Hayato] Ryukoku Univ, Grad Sch Sci & Technol, Fac Sci & Technol, Otsu, Shiga, Japan; [Ushio, Masayuki] Hakubi Ctr, Kyoto, Japan; [Ushio, Masayuki] Kyoto Univ, Ctr Ecol Res, Otsu, Shiga, Japan; [Ushio, Masayuki] Japan Sci & Technol Agcy, PRESTO, Kawaguchi, Saitama, Japan	Tsuji, S (corresponding author), Kyoto Univ, Grad Sch Sci, Sakyo Ku, Kitashirakawa Oiwakecho, Kyoto 6068502, Japan.	satsuki.may425@gmail.com	Ushio, Masayuki/F-8667-2010	Ushio, Masayuki/0000-0003-4831-7181; Sawada, Hayato/0000-0003-1415-3481	Japan Society for the Promotion of ScienceMinistry of Education, Culture, Sports, Science and Technology, Japan (MEXT)Japan Society for the Promotion of Science [JP18J10088]	Japan Society for the Promotion of Science, Grant/Award Number: JP18J10088		33	4	4	10	39	WILEY	HOBOKEN	111 RIVER ST, HOBOKEN 07030-5774, NJ USA	1755-098X	1755-0998		MOL ECOL RESOUR	Mol. Ecol. Resour.	SEP	2020	20	5			SI
J	Itakura, H; Wakiya, R; Yamamoto, S; Kaifu, K; Sato, T; Minamoto, T				Itakura, Hikaru; Wakiya, Ryoshiro; Yamamoto, Satoshi; Kaifu, Kenzo; Sato, Takuya; Minamoto, Toshifumi			Environmental DNA analysis reveals the spatial distribution, abundance, and biomass of Japanese eels at the river-basin scale	AQUATIC CONSERVATION-MARINE AND FRESHWATER ECOSYSTEMS			English	Article						abundance; Anguilla japonica; anguillid eel; biomass; conservation; eDNA; endangered species; Japanese eel spatial distribution	EUROPEAN EEL; ANGUILLA-ANGUILLA; DEMOGRAPHIC CHARACTERISTICS; LONG-TERM; EDNA; CONSERVATION; BIODIVERSITY; SYSTEM; PATTERNS; JAPONICA	There is growing international concern about declines in populations of anguillid eels, resulting in their inclusion in the International Union for the Conservation of Nature (IUCN) Red List of Threatened Species. Monitoring the population dynamics of these species is often challenging, however, owing to their broad distributions and complex, catadromous life histories. Whether environmental DNA …	[Itakura, Hikaru; Sato, Takuya] Kobe Univ, Grad Sch Sci, Kobe, Hyogo, Japan; [Itakura, Hikaru] Univ Maryland, Ctr Environm Sci, Chesapeake Biol Lab, Cambridge, MD USA; [Wakiya, Ryoshiro] Chuo Univ, Res & Dev Initiat, Tokyo, Japan; [Yamamoto, Satoshi] Kyoto Univ, Grad Sch Sci, Kyoto, Japan; [Kaifu, Kenzo] Chuo Univ, Fac Law, Tokyo, Japan; [Minamoto, Toshifumi] Kobe Univ, Grad Sch Human Dev & Envir…	Itakura, H (corresponding author), Kobe Univ, Grad Sch Sci, Nada Ku, 1-1 Rokkoudaichou, Kobe, Hyogo 6578501, Japan.	itakurahikaru@gmail.com	Sato, Takuya/AAF-9900-2020; Minamoto, Toshifumi/C-6453-2009	Minamoto, Toshifumi/0000-0002-5379-1622; Itakura, Hikaru/0000-0001-8596-5407	CREST Programme from the Japan Science and Technology Agency; River Fund of the River Foundation, Japan; [16J01523]	Grant-in-Aid for JSPS Research Fellow, Grant/Award Number: 16J01523; the CREST Programme from the Japan Science and Technology Agency; the River Fund of the River Foundation, Japan		72	27	27	13	61	WILEY	HOBOKEN	111 RIVER ST, HOBOKEN 07030-5774, NJ USA	1052-7613	1099-0755		AQUAT CONSERV	Aquat. Conserv.-Mar. Freshw. Ecosyst.	MAR	2019	29	3
J	Miyata, K; Inoue, Y; Amano, Y; Nishioka, T; Yamane, M; Kawaguchi, T; Morita, O; Honda, H				Miyata, Kaede; Inoue, Yasuaki; Amano, Yuto; Nishioka, Tohru; Yamane, Masayuki; Kawaguchi, Takamitsu; Morita, Osamu; Honda, Hiroshi			Fish environmental RNA enables precise ecological surveys with high positive predictivity	ECOLOGICAL INDICATORS			English	Article						Metabarcoding; Environmental DNA; Environmental RNA; Sustainable development goals; Traditional field surveys	OFFSHORE OIL; DNA; BIODIVERSITY	Metabarcoding analysis using environmental DNA (eDNA) is increasingly being used for monitoring biota. However, knowledge regarding abundance of fish environmental RNA (eRNA) and its utility in ecological survey is limited. In this study, we aimed to perform eDNA/eRNA metabarcoding analyses of fishes using water samples from rivers in Japan. Sufficient amounts of eRNA from various species were pr…	[Miyata, Kaede; Inoue, Yasuaki; Amano, Yuto; Nishioka, Tohru; Yamane, Masayuki; Morita, Osamu; Honda, Hiroshi] Kao Corp, R&D Safety Sci Res, 2606 Akabane, Ichikai, Tochigi 3213497, Japan; [Kawaguchi, Takamitsu] Bioindicator Co Ltd, Shinjuku Ku, 18 Iwato Cho, Tokyo 1620832, Japan	Miyata, K; Honda, H (corresponding author), Kao Corp, R&D Safety Sci Res, 2606 Akabane, Ichikai, Tochigi 3213497, Japan.	miyata.kaede@kao.com; honda.hiroshi@kao.com		Honda, Hiroshi/0000-0002-2936-2617				40	0	0	20	20	ELSEVIER	AMSTERDAM	RADARWEG 29, 1043 NX AMSTERDAM, NETHERLANDS	1470-160X	1872-7034		ECOL INDIC	Ecol. Indic.	SEP	2021	128
J	Plough, LV; Ogburn, MB; Fitzgerald, CL; Geranio, R; Marafino, GA; Richie, KD				Plough, Louis, V; Ogburn, Matthew B.; Fitzgerald, Catherine L.; Geranio, Rose; Marafino, Gabriella A.; Richie, Kimberly D.			Environmental DNA analysis of river herring in Chesapeake Bay: A powerful tool for monitoring threatened keystone species	PLOS ONE			English	Article							ALEWIFE ALOSA-PSEUDOHARENGUS; ESTIMATING SITE OCCUPANCY; DETECTION PROBABILITIES; ANADROMOUS ALEWIFE; ABUNDANCE; EDNA; CONSERVATION; PATTERNS; RATES; QUANTIFICATION	Environmental DNA (eDNA) sampling has emerged as a powerful tool to detect and quantify species abundance in aquatic environments. However, relatively few studies have compared the performance of eDNA-based abundance estimates to traditional catch or survey approaches in the field. Here, we have developed and field-tested a qPCR assay to detect eDNA from alewife and blueback herring (collectively…	[Plough, Louis, V; Fitzgerald, Catherine L.; Geranio, Rose] Univ Maryland, Ctr Environm Sci, Horn Point Lab, Cambridge, MD 21613 USA; [Ogburn, Matthew B.; Marafino, Gabriella A.; Richie, Kimberly D.] Smithsonian Environm Res Ctr, POB 28, Edgewater, MD 21037 USA	Plough, LV (corresponding author), Univ Maryland, Ctr Environm Sci, Horn Point Lab, Cambridge, MD 21613 USA.	lplough@umces.edu	; Plough, Louis/E-1413-2014	Richie, Kimberly/0000-0002-8535-9420; Plough, Louis/0000-0001-5572-9649; Ogburn, Matthew/0000-0001-5417-555X	University of Maryland Center for Environmental Science; National Fish and Wildlife Foundation [45567, 50023]; Smithsonian Institution Office of the Undersecretary for Science and Office of the Provost	Funding support was provided by the University of Maryland Center for Environmental Science to LVP, National Fish and Wildlife Foundation awards #45567 and #50023 to MO, and the Smithsonian Institution Office of the Undersecretary for Science and Office of the Provost. The funders had no role in study design, data collection and analysis, decision to publish, or preparation of the manuscript.		84	8	8	3	16	PUBLIC LIBRARY SCIENCE	SAN FRANCISCO	1160 BATTERY STREET, STE 100, SAN FRANCISCO, CA 94111 USA	1932-6203			PLOS ONE	PLoS One	NOV 1	2018	13	11
J	Doi, H; Watanabe, T; Nishizawa, N; Saito, T; Nagata, H; Kameda, Y; Maki, N; Ikeda, K; Fukuzawa, T				Doi, Hideyuki; Watanabe, Takeshi; Nishizawa, Naofumi; Saito, Tatsuya; Nagata, Hisao; Kameda, Yuichi; Maki, Nobutaka; Ikeda, Kousuke; Fukuzawa, Takashi			On-site environmental DNA detection of species using ultrarapid mobile PCR	MOLECULAR ECOLOGY RESOURCES			English	Article						conservation genetics; distribution; environmental DNA; fish		Molecular methods, including those for environmental DNA (eDNA), provide essential information for biological and conservation sciences. Molecular measurements are often performed in the laboratory, which limits their scope, especially for rapid on-site analysis. eDNA methods for species detection provide essential information for the management and conservation of species and communities in vari…	[Doi, Hideyuki] Univ Hyogo, Grad Sch Informat Sci, Kobe, Hyogo, Japan; [Watanabe, Takeshi; Maki, Nobutaka; Ikeda, Kousuke] Pacific Consultants Co Ltd, Tokyo, Japan; [Nishizawa, Naofumi; Nagata, Hisao; Kameda, Yuichi; Fukuzawa, Takashi] GO FOTON Inc, Tsukuba, Ibaraki, Japan; [Saito, Tatsuya] Univ Hyogo, Grad Sch Simulat Studies, Kobe, Hyogo, Japan	Doi, H (corresponding author), Univ Hyogo, Grad Sch Informat Sci, Kobe, Hyogo, Japan.	hideyuki.doi@icloud.com			Environment Research and Technology Development Fund [JPMEERF20164002, JPMEERF20204004]	We thank Teruhiko Takahara for helpful comments on the manuscript. This study was supported by the Environment Research and Technology Development Fund (JPMEERF20164002, JPMEERF20204004).		20	0	0	12	12	WILEY	HOBOKEN	111 RIVER ST, HOBOKEN 07030-5774, NJ USA	1755-098X	1755-0998		MOL ECOL RESOUR	Mol. Ecol. Resour.	OCT	2021	21	7
J	Rodgers, TW; Dysthe, JC; Tait, C; Franklin, TW; Schwartz, MK; Mock, KE				Rodgers, Torrey W.; Dysthe, Joseph C.; Tait, Cynthia; Franklin, Thomas W.; Schwartz, Michael K.; Mock, Karen E.			Detection of 4 imperiled western North American freshwater mussel species from environmental DNA with multiplex qPCR assays	FRESHWATER SCIENCE			English	Article						eDNA; freshwater mussels; Anodonta nuttalliana; Anodonta oregonensis; Gonidea angulata; Margaritifera falcata	RIVER-BASIN; ANODONTA; PATTERNS	Four freshwater mussel species native to western North America,Gonidea angulata,Margaritifera falcata,Anodonta nuttalliana, andAnodonta oregonensis, have experienced dramatic declines over the last century and are currently threatened in many portions of their ranges. Therefore, improved tools for detecting and monitoring these species are needed. We developed multiplexed, species-specific, quant…	[Rodgers, Torrey W.; Mock, Karen E.] Utah State Univ, Dept Wildland Resources, 5230 Old Main Hill, Logan, UT 84322 USA; [Dysthe, Joseph C.; Franklin, Thomas W.; Schwartz, Michael K.] US Forest Serv, Natl Genom Ctr Wildlife & Fish Conservat, Rocky Mt Res Stn, USDA, 800 East Beckwith Ave, Missoula, MT 59801 USA; [Tait, Cynthia] US Forest Serv, Intermt Reg, USDA, 324 East 2500 South, Ogden, UT 84401…	Rodgers, TW (corresponding author), Utah State Univ, Dept Wildland Resources, 5230 Old Main Hill, Logan, UT 84322 USA.	torrey.w.rodgers@gmail.com; joseph.dysthe@usda.gov; cynthia.k.tait@gmail.com; thomas.franklin@usda.gov; michael.k.schwartz@usda.gov; karen.mock@usu.edu						44	1	1	4	29	UNIV CHICAGO PRESS	CHICAGO	1427 E 60TH ST, CHICAGO, IL 60637-2954 USA	2161-9549	2161-9565		FRESHW SCI	Freshw. Sci.	DEC 1	2020	39	4
J	Stoeckle, MY; Soboleva, L; Charlop-Powers, Z				Stoeckle, Mark Y.; Soboleva, Lyubov; Charlop-Powers, Zachary			Aquatic environmental DNA detects seasonal fish abundance and habitat preference in an urban estuary	PLOS ONE			English	Article							EDNA; QUANTIFICATION; BIODIVERSITY; INFERENCE; GENOME; RATES; WATER	The difficulty of censusing marine animal populations hampers effective ocean management. Analyzing water for DNA traces shed by organisms may aid assessment. Here we tested aquatic environmental DNA (eDNA) as an indicator of fish presence in the lower Hudson River estuary. A checklist of local marine fish and their relative abundance was prepared by compiling 12 traditional surveys conducted bet…	[Stoeckle, Mark Y.; Soboleva, Lyubov] Univ Rochester, Program Human Environm, Rochester, NY 14627 USA; [Charlop-Powers, Zachary] Univ Rochester, Lab Genetically Encoded Small Mol, Rochester, NY 14627 USA	Stoeckle, MY (corresponding author), Univ Rochester, Program Human Environm, Rochester, NY 14627 USA.	mark.stoeckle@rockefeller.edu	Stoeckle, Mark/D-3729-2011	Stoeckle, Mark/0000-0002-8280-4795; Charlop-Powers, Zachary/0000-0001-8816-4680	The Rockefeller University-Monmouth University Marine Science Policy Initiative; National Institutes of HealthUnited States Department of Health & Human ServicesNational Institutes of Health (NIH) - USA [AI110029]	This work was supported by The Rockefeller University-Monmouth University Marine Science Policy Initiative (MYS) and the National Institutes of Health Grant AI110029 (ZCP). The funders had no role in study design, data collection and analysis, decision to publish, or preparation of the manuscript.		52	71	80	9	102	PUBLIC LIBRARY SCIENCE	SAN FRANCISCO	1160 BATTERY STREET, STE 100, SAN FRANCISCO, CA 94111 USA	1932-6203			PLOS ONE	PLoS One	APR 12	2017	12	4
J	Wei, N; Nakajima, F; Tobino, T				Wei, Nan; Nakajima, Fumiyuki; Tobino, Tomohiro			A Microcosm Study of Surface Sediment Environmental DNA: Decay Observation, Abundance Estimation, and Fragment Length Comparison	ENVIRONMENTAL SCIENCE & TECHNOLOGY			English	Article							EDNA; WATER; DEGRADATION; PERSISTENCE; RATES; FISH; QUANTIFICATION; TEMPERATURE; BIGHEAD; RIVER	Interpretation of environmental DNA (eDNA) is a major problem hindering the application of this emerging technology for environmental monitoring. The decay characteristics and bioabundance estimation of different DNA fragment lengths are largely unknown, especially for eDNA captured from surface sediments. An estuarine amphipod, Grandidierella japonica, was used as the target species in this stud…	[Wei, Nan; Nakajima, Fumiyuki; Tobino, Tomohiro] Univ Tokyo, Dept Urban Engn, Bunkyo Ku, Hongo 7-3-1, Tokyo 1138656, Japan	Nakajima, F (corresponding author), Univ Tokyo, Dept Urban Engn, Bunkyo Ku, Hongo 7-3-1, Tokyo 1138656, Japan.	nakajima@env.t.u-tokyo.ac.jp	Nakajima, Fumiyuki/AAH-6186-2020	Nakajima, Fumiyuki/0000-0002-7391-2743; Wei, Nan/0000-0003-1370-1423	University of Tokyo Fellowship	We thank Mr. Dr. Kyoshiro Hiki (National Institute for Environmental Studies, Japan) and Ms. Miina Yanagihara (Department of Urban Engineering, The University of Tokyo, Japan) for their help in amphipods culture and preparation. N.W. acknowledges support from the University of Tokyo Fellowship.		46	10	13	3	54	AMER CHEMICAL SOC	WASHINGTON	1155 16TH ST, NW, WASHINGTON, DC 20036 USA	0013-936X	1520-5851		ENVIRON SCI TECHNOL	Environ. Sci. Technol.	NOV 6	2018	52	21
J	Curtis, AN; Larson, ER; Davis, MA				Curtis, Amanda N.; Larson, Eric R.; Davis, Mark A.			Field storage of water samples affects measured environmental DNA concentration and detection	LIMNOLOGY			English	Article						Corbicula; Sample handling; eDNA; DNA degradation; Asian clam	EDNA; TEMPERATURE	Environmental DNA (eDNA) is an emerging approach for detecting species, yet numerous methodological questions remain unanswered. Here we examined how time to filtration (0-48 h after collection) and sample storage (open vs. chilled in the dark) influenced detection and measured eDNA concentration. Water samples kept in the dark and chilled had no significant decrease in detection or eDNA concentr…	[Curtis, Amanda N.; Larson, Eric R.] Univ Illinois, Program Ecol Evolut & Conservat Biol, 505 S Goodwin Ave, Urbana, IL 61801 USA; [Larson, Eric R.; Davis, Mark A.] Univ Illinois, Dept Nat Resources & Environm Sci, 1102 S Goodwin Ave, Urbana, IL 61801 USA; [Davis, Mark A.] Univ Illinois, Prairie Res Inst, Illinois Nat Hist Survey, 1816 S Oak St, Champaign, IL 61820 USA	Davis, MA (corresponding author), Univ Illinois, Dept Nat Resources & Environm Sci, 1102 S Goodwin Ave, Urbana, IL 61801 USA.; Davis, MA (corresponding author), Univ Illinois, Prairie Res Inst, Illinois Nat Hist Survey, 1816 S Oak St, Champaign, IL 61820 USA.	davis63@illinois.edu	Larson, Eric/P-8253-2016	Larson, Eric/0000-0002-9232-5907; Curtis, Amanda/0000-0002-2148-2307; Davis, Mark/0000-0001-9034-9430	Francis M. and Harlie M. Clark Research Grant; U.S. Department of Agriculture National Institute of Food and Agriculture Hatch Project [1008988]	We are grateful to Aron Katz for ensuring that our water samples were not accidentally discarded by landscaping staff. We thank two reviewers and the handling editor for comments that improved this manuscript. This research was funded by Francis M. and Harlie M. Clark Research Grant to A.N. Curtis, U.S. Department of Agriculture National Institute of Food and Agriculture Hatch Project #1008988 to…		16	3	3	7	25	SPRINGER JAPAN KK	TOKYO	SHIROYAMA TRUST TOWER 5F, 4-3-1 TORANOMON, MINATO-KU, TOKYO, 105-6005, JAPAN	1439-8621	1439-863X		LIMNOLOGY	Limnology	JAN	2021	22	1
J	Aranishi, F; Tanaka, T				Aranishi, F.; Tanaka, T.			Longitudinal River Survey of Migratory Fish Larvae and Juveniles by Secure Environmental DNA Field Sampling	INLAND WATER BIOLOGY			English	Article; Early Access						Plecoglossus altivelis altivelis; longitudinal distribution; amphidromous form; landlocked form; environmental DNA	PLECOGLOSSUS-ALTIVELIS; COMMUNITIES	Ayu Plecoglossus altivelis altivelis is a common osmerid freshwater fish distributed in Northeast Asia. Its annual life history allows discriminating 2 forms such as the amphidromous form migrating between river and sea and landlocked form migrating between river and lake or dam reservoir. In the Kando River basin, western Japan, ayu has been one of important fisheries resources, but its catch su…	[Aranishi, F.; Tanaka, T.] Shimane Univ, Fisheries Ecosyst Project Ctr, Matsue, Shimane, Japan; [Aranishi, F.] Shimane Univ, Inst Agr & Life Sci, Matsue, Shimane, Japan	Aranishi, F (corresponding author), Shimane Univ, Fisheries Ecosyst Project Ctr, Matsue, Shimane, Japan.; Aranishi, F (corresponding author), Shimane Univ, Inst Agr & Life Sci, Matsue, Shimane, Japan.	aranishi@soc.shimane-u.ac.jp			Ministry of Land, Infrastructure and Transport of Japan [B4R31001]	This study was supported in part by a grant (no. B4R31001) from Ministry of Land, Infrastructure and Transport of Japan to FA in Fisheries Ecosystem Project Center, Shimane University.		30	0	0	4	4	MAIK NAUKA/INTERPERIODICA/SPRINGER	NEW YORK	233 SPRING ST, NEW YORK, NY 10013-1578 USA	1995-0829	1995-0837		INLAND WATER BIOL	Inland Water Biol.
J	Rojahn, J; Pearce, L; Gleeson, DM; Duncan, RP; Gilligan, DM; Bylemans, J				Rojahn, Jack; Pearce, Luke; Gleeson, Dianne M.; Duncan, Richard P.; Gilligan, Dean M.; Bylemans, Jonas			The value of quantitative environmental DNA analyses for the management of invasive and endangered native fish	FRESHWATER BIOLOGY			English	Article						eDNA; species interactions; conservation; fishes; quantitative PCR	SPAWNING ACTIVITY; EDNA; DETECT; PERCH; QUANTIFICATION	Environmental DNA (eDNA) monitoring is a useful tool for species detection but its use in addressing management questions remains scarce. One factor limiting the use of eDNA as a routine monitoring tool is uncertainty around the potential of eDNA data to estimate species abundance. While several confounding factors limit the ability of eDNA data to estimate absolute abundances at large spatial an…	[Rojahn, Jack; Gleeson, Dianne M.; Duncan, Richard P.; Bylemans, Jonas] Univ Canberra, Ctr Conservat Ecol & Genom, Inst Appl Ecol, Canberra, ACT 2617, Australia; [Rojahn, Jack; Gleeson, Dianne M.; Bylemans, Jonas] Univ Canberra, Ctr Invas Species Solut, Canberra, ACT, Australia; [Pearce, Luke] NSW Dept Primary Ind Fisheries, Albury, NSW, Australia; [Gilligan, Dean M.] NSW Dept Primary Ind Fisheri…	Rojahn, J (corresponding author), Univ Canberra, Ctr Conservat Ecol & Genom, Inst Appl Ecol, Canberra, ACT 2617, Australia.	jack.rojahn@canberra.edu.au	Duncan, Richard/E-7899-2013	Duncan, Richard/0000-0003-2295-449X	Central Tablelands Local Land Services; Recreational Fishing Trust; South East Local Land Services; Swiss National Science FoundationSwiss National Science Foundation (SNSF)European Commission [31003A_182265]	Central Tablelands Local Land Services; Recreational Fishing Trust; South East Local Land Services; Swiss National Science Foundation, Grant/Award Number: 31003A_182265		56	0	0	17	17	WILEY	HOBOKEN	111 RIVER ST, HOBOKEN 07030-5774, NJ USA	0046-5070	1365-2427		FRESHWATER BIOL	Freshw. Biol.	AUG	2021	66	8
J	Doi, H; Akamatsu, Y; Watanabe, Y; Goto, M; Inui, R; Katano, I; Nagano, M; Takahara, T; Minamoto, T				Doi, Hideyuki; Akamatsu, Yoshihisa; Watanabe, Yutaka; Goto, Masuji; Inui, Ryutei; Katano, Izumi; Nagano, Mariko; Takahara, Teruhiko; Minamoto, Toshifumi			Water sampling for environmental DNA surveys by using an unmanned aerial vehicle	LIMNOLOGY AND OCEANOGRAPHY-METHODS			English	Article							REAL-TIME PCR; FISH COMMUNITIES; CONSERVATION; ABUNDANCE; REVEALS; RIVERS	Environmental DNA (eDNA) techniques utilizing DNA fragments from water have recently been developed to investigate the distribution and abundance/biomass of aquatic organisms. The eDNA technique is based on the analysis of DNA fragments in sampled water; thus, an unmanned aerial vehicle (UAV; drone) would be a useful way of collecting water for eDNA sampling, and may consequently allow us to exte…	[Doi, Hideyuki; Nagano, Mariko] Univ Hyogo, Grad Sch Simulat Studies, Kobe, Hyogo, Japan; [Akamatsu, Yoshihisa; Goto, Masuji; Inui, Ryutei] Yamaguchi Univ, Grad Sch Sci & Technol Innovat, Ube, Yamaguchi, Japan; [Watanabe, Yutaka] Luce Seach Co Ltd, Hiroshima, Japan; [Katano, Izumi] Nara Womens Univ, Fac Sci, Nara, Japan; [Takahara, Teruhiko] Shimane Univ, Fac Life & Environm Sci, Matsue, Shimane,…	Doi, H (corresponding author), Univ Hyogo, Grad Sch Simulat Studies, Kobe, Hyogo, Japan.	hideyuki.doi@icloud.com	Minamoto, Toshifumi/C-6453-2009	Minamoto, Toshifumi/0000-0002-5379-1622; Doi, Hideyuki/0000-0002-2701-3982; Katano, Izumi/0000-0002-1657-619X	Ministry of the Environment, JapanMinistry of the Environment, Japan; JST-CRESTJapan Science & Technology Agency (JST)Core Research for Evolutional Science and Technology (CREST) [JPMJCR13A2]; JSPS KAKENHIMinistry of Education, Culture, Sports, Science and Technology, Japan (MEXT)Japan Society for the Promotion of ScienceGrants-in-Aid for Scientific Research (KAKENHI) [15K00596]; Research Foundat…	This study was supported by the Environment Research and Technology Development Fund (4-1602) of the Ministry of the Environment, Japan and JST-CREST (JPMJCR13A2), and in part, by JSPS KAKENHI Grant 15K00596 to IK, and the Research Foundation of Kurita Water and Environment Foundation to HD.		41	10	10	3	68	WILEY	HOBOKEN	111 RIVER ST, HOBOKEN 07030-5774, NJ USA	1541-5856			LIMNOL OCEANOGR-METH	Limnol. Oceanogr. Meth.	NOV	2017	15	11
J	Cantera, I; Cilleros, K; Valentini, A; Cerdan, A; Dejean, T; Iribar, A; Taberlet, P; Vigouroux, R; Brosse, S				Cantera, Isabel; Cilleros, Kevin; Valentini, Alice; Cerdan, Axel; Dejean, Tony; Iribar, Amaia; Taberlet, Pierre; Vigouroux, Regis; Brosse, Sebastien			Optimizing environmental DNA sampling effort for fish inventories in tropical streams and rivers	SCIENTIFIC REPORTS			English	Article							SPECIES RICHNESS; FRESH-WATER; EDNA; BIODIVERSITY; CAPTURE; QUANTIFICATION; TOOL	Environmental DNA (eDNA) metabarcoding is a promising tool to estimate aquatic biodiversity. It is based on the capture of DNA from a water sample. The sampled water volume, a crucial aspect for efficient species detection, has been empirically variable (ranging from few centiliters to tens of liters). This results in a high variability of sampling effort across studies, making comparisons diffic…	[Cantera, Isabel; Cilleros, Kevin; Cerdan, Axel; Iribar, Amaia; Brosse, Sebastien] Univ Paul Sabatier Toulouse 3, Lab Evolut & Diversite Biol EDB UMR5174, CNRS, IRD,UPS, 118 Route Narbonne, F-31062 Toulouse, France; [Cilleros, Kevin] Equipe FRESHCO, Irstea, UR RECOVER, 3275 Route Cezanne,CS 40061, F-13182 Aix En Provence, France; [Valentini, Alice; Dejean, Tony] SPYGEN, 17 Rue Lac St Andre Savoie…	Cantera, I (corresponding author), Univ Paul Sabatier Toulouse 3, Lab Evolut & Diversite Biol EDB UMR5174, CNRS, IRD,UPS, 118 Route Narbonne, F-31062 Toulouse, France.	isa_cantera@hotmail.com	Brosse, Sebastien/AAC-4689-2019; valentini, alice/S-2040-2019; Cilleros, Kevin/J-2045-2019	valentini, alice/0000-0001-5829-5479; Cilleros, Kevin/0000-0003-1648-1032; Brosse, Sebastien/0000-0002-3659-8177	Agence Nationale de la Recherche (Centre d'Etude de la Biodiversite Amazonienne)French National Research Agency (ANR) [CEBA ANR-10-LABX-25-01]; Direction de l'Environnement, de l'Amenagement et du Logement Guyane (DEAL); Office de l'Eau de la Guyane (OEG)	This work benefited from an Investissement d'Avenir grant of the Agence Nationale de la Recherche (Centre d'Etude de la Biodiversite Amazonienne: CEBA ANR-10-LABX-25-01). We are indebted to the Direction de l'Environnement, de l'Amenagement et du Logement Guyane (DEAL) and Office de l'Eau de la Guyane (OEG) for financial support. We are grateful to Hydreco staff: Sebastien Le Reun, Damien Monchau…		53	27	30	7	25	NATURE PUBLISHING GROUP	LONDON	MACMILLAN BUILDING, 4 CRINAN ST, LONDON N1 9XW, ENGLAND	2045-2322			SCI REP-UK	Sci Rep	FEB 28	2019	9
J	Shaw, JLA; Clarke, LJ; Wedderburn, SD; Barnes, TC; Weyrich, LS; Cooper, A				Shaw, Jennifer L. A.; Clarke, Laurence J.; Wedderburn, Scotte D.; Barnes, Thomas C.; Weyrich, Laura S.; Cooper, Alan			Comparison of environmental DNA metabarcoding and conventional fish survey methods in a river system	BIOLOGICAL CONSERVATION			English	Article						Freshwater; River Murray; eDNA; NGS; Aquatic; Biomonitoring	MURRAY-DARLING BASIN; FRESH-WATER FISH; CONSERVATION; DROUGHT; DIET; BIAS	Regular biological surveys are essential for informed management of freshwater ecosystems. However, current morphology-based biodiversity surveys can be invasive, time-consuming, and financially expensive. Recently, environmental DNA (eDNA) sequencing has been suggested as an alternative non-invasive, time- and cost-effective biological survey tool. However, eDNA sequencing tools require experime…	[Shaw, Jennifer L. A.; Clarke, Laurence J.; Weyrich, Laura S.; Cooper, Alan] Univ Adelaide, Sch Biol Sci, Australian Ctr Ancient DNA, Adelaide, SA 5000, Australia; [Wedderburn, Scotte D.; Barnes, Thomas C.] Univ Adelaide, Sch Biol Sci, Adelaide, SA 5000, Australia; [Clarke, Laurence J.] Australian Antarctic Div, Channel Highway, Kingston, Tas 7050, Australia; [Clarke, Laurence J.] Univ Tasmania, …	Shaw, JLA (corresponding author), CSIRO, Prescott Bldg,Waite Rd, Urrbrae, SA 5064, Australia.	jennifer.shaw@csiro.au	Clarke, Laurence/N-3579-2017	Clarke, Laurence/0000-0002-0844-4453; Weyrich, Laura/0000-0001-5243-4634; Shaw, Jennifer/0000-0002-4220-9748; Cooper, Alan/0000-0002-7738-7851	Murray-Darling Basin Authority's the Living Murray Initiative; Australian Research Council (ARC)Australian Research Council [LP0991985]	The LRMW fyke net sampling was funded by The Murray-Darling Basin Authority's the Living Murray Initiative, and was managed by Adrienne Rumbelow from the Department of Environment, Water and Natural Resources (DEWNR), South Australia. The fyke net sampling was conducted in accordance with South Australia's Fisheries Management Act 2007 (exemption no. 9902595 and 9902676) and The University of Ade…		47	107	115	19	184	ELSEVIER SCI LTD	OXFORD	THE BOULEVARD, LANGFORD LANE, KIDLINGTON, OXFORD OX5 1GB, OXON, ENGLAND	0006-3207	1873-2917		BIOL CONSERV	Biol. Conserv.	MAY	2016	197
J	O'Sullivan, AM; Samways, KM; Perreault, A; Hernandez, C; Gautreau, MD; Curry, RA; Bernatchez, L				O'Sullivan, Antoin M.; Samways, Kurt M.; Perreault, Alysse; Hernandez, Cecilia; Gautreau, Mark D.; Curry, R. Allen; Bernatchez, Louis			Space invaders: Searching for invasive Smallmouth Bass (Micropterus dolomieu) in a renowned Atlantic Salmon (Salmo salar) river	ECOLOGY AND EVOLUTION			English	Article						Atlantic Salmon; cross-section; eDNA; invasive; qPCR; Smallmouth Bass	ENVIRONMENTAL DNA; TEMPERATURE; STOCKING; IMPACTS; HISTORY; EDNA; PCR	Humans have the ability to permanently alter aquatic ecosystems and the introduction of species is often the most serious alteration. Non-native Smallmouth Bass (Micropterus dolomieu) were identified in Miramichi Lake c. 2008, which is a headwater tributary to the Southwest Miramichi River, a renowned Atlantic Salmon (Salmo salar) river whose salmon population is dwindling. A containment programm…	[O'Sullivan, Antoin M.; Samways, Kurt M.; Gautreau, Mark D.; Curry, R. Allen] Univ New Brunswick, Canadian Rivers Inst, Fredericton, NB E3B 5A3, Canada; [O'Sullivan, Antoin M.; Curry, R. Allen] Univ New Brunswick, Fac Forestry & Environm Management, Fredericton, NB, Canada; [Samways, Kurt M.] Univ New Brunswick, Dept Biol Sci, St John, NB, Canada; [Perreault, Alysse; Hernandez, Cecilia; Bernatche…	O'Sullivan, AM (corresponding author), Univ New Brunswick, Canadian Rivers Inst, Fredericton, NB E3B 5A3, Canada.	aosulliv@unb.ca	Curry, R. Allen/ABG-3515-2020	Curry, R. Allen/0000-0002-7083-9878; Bernatchez, Louis/0000-0002-8085-9709; O'Sullivan, Antoin/0000-0003-0599-887X	New Brunswick Wildlife Trust Fund; Atlantic Salmon Conservation Foundation	New Brunswick Wildlife Trust Fund; Atlantic Salmon Conservation Foundation		50	3	4	4	21	WILEY	HOBOKEN	111 RIVER ST, HOBOKEN 07030-5774, NJ USA	2045-7758			ECOL EVOL	Ecol. Evol.	MAR	2020	10	5
J	Tsuji, S; Ushio, M; Sakurai, S; Minamoto, T; Yamanaka, H				Tsuji, Satsuki; Ushio, Masayuki; Sakurai, Sho; Minamoto, Toshifumi; Yamanaka, Hiroki			Water temperature-dependent degradation of environmental DNA and its relation to bacterial abundance	PLOS ONE			English	Article							PERSISTENCE; EDNA	Environmental DNA (eDNA) is DNA shed by organisms into surrounding environments such as soil and water. The new methods using eDNA as a marker for species detection are being rapidly developed. Here we explore basic knowledge regarding the dependence of the eDNA degradation rate on time and water temperature, and the relationship between eDNA degradation and bacterial abundance. This subject has …	[Tsuji, Satsuki; Sakurai, Sho] Ryukoku Univ, Grad Sch Sci & Technol, 1-5 Yokotani,Seta Oe Cho, Otsu, Shiga, Japan; [Ushio, Masayuki] Ryukoku Univ, Joint Res Ctr Sci & Technol, Otsu, Shiga, Japan; [Ushio, Masayuki] Kyoto Univ, Ctr Ecol Res, Otsu, Shiga, Japan; [Ushio, Masayuki] Japan Sci & Technol Agcy, PRESTO, Kawaguchi, Japan; [Minamoto, Toshifumi] Kobe Univ, Grad Sch Human Dev & Environm, Nada …	Tsuji, S (corresponding author), Ryukoku Univ, Grad Sch Sci & Technol, 1-5 Yokotani,Seta Oe Cho, Otsu, Shiga, Japan.	satsuki.may425@gmail.com	Minamoto, Toshifumi/C-6453-2009; Ushio, Masayuki/F-8667-2010	Minamoto, Toshifumi/0000-0002-5379-1622; Ushio, Masayuki/0000-0003-4831-7181	CREST program from the Japan Science and Technology Agency [JPMJCR13A2]; Environment Research and Technology Development Fund of the Ministry of the Environment [41602]; Ministry of Education, Culture, Sports, ScienceMinistry of Education, Culture, Sports, Science and Technology, Japan (MEXT) [16K18610, 26840152]; Ryukoku University Technology Fund; Grants-in-Aid for Scientific ResearchMinistry o…	This study was funded by the CREST program (JPMJCR13A2) from the Japan Science and Technology Agency (http://www.jst.go.jp/ kisoken/cresten/project/33/e33_13.html). This study was partly supported by the Environment Research and Technology Development Fund (41602) of the Ministry of the Environment, the Grant-in-Aid for Young Scientists B to HY (26840152, https://kaken.nil.ac.jp/search/?kw=268401…		24	58	64	6	64	PUBLIC LIBRARY SCIENCE	SAN FRANCISCO	1160 BATTERY STREET, STE 100, SAN FRANCISCO, CA 94111 USA	1932-6203			PLOS ONE	PLoS One	APR 27	2017	12	4
J	Kasai, A; Yamazaki, A; Ahn, H; Yamanaka, H; Kameyama, S; Masuda, R; Azuma, N; Kimura, S; Karaki, T; Kurokawa, Y; Yamashita, Y				Kasai, Akihide; Yamazaki, Aya; Ahn, Hyojin; Yamanaka, Hiroki; Kameyama, Satoshi; Masuda, Reiji; Azuma, Nobuyuki; Kimura, Shingo; Karaki, Tatsuro; Kurokawa, Yuko; Yamashita, Yoh			Distribution of Japanese Eel Anguilla japonica Revealed by Environmental DNA	FRONTIERS IN ECOLOGY AND EVOLUTION			English	Article						distribution; endangered species; environmental DNA; Japanese eel; Anguilla japonica; numerical simulation	NORTH EQUATORIAL CURRENT; LARVAL TRANSPORT; FRESH-WATER; VARIABILITY; MARMORATA; ABUNDANCE; BIOMASS; FISH	The abundance of Japanese eel Anguilla japonica has rapidly decreased in recent decades. Following a re-evaluation of the possibility of extinction, the Japanese Ministry of the Environment and the International Union for Conservation of Nature listed the Japanese eel as an endangered species in 2013 and 2014, respectively. However, their abundance and precise distribution have never been clarifi…	[Kasai, Akihide; Yamazaki, Aya; Ahn, Hyojin; Karaki, Tatsuro] Hokkaido Univ, Fac Fisheries Sci, Hakodate, Hokkaido, Japan; [Yamanaka, Hiroki] Ryukoku Univ, Fac Sci & Technol, Otsu, Shiga, Japan; [Kameyama, Satoshi] Natl Inst Environm Studies, Ctr Environm Biol & Ecosyst Studies, Tsukuba, Ibaraki, Japan; [Masuda, Reiji; Yamashita, Yoh] Kyoto Univ, Field Sci Educ & Res Ctr, Kyoto, Japan; [Azuma, No…	Kasai, A (corresponding author), Hokkaido Univ, Fac Fisheries Sci, Hakodate, Hokkaido, Japan.	akihide@fish.hokudai.ac.jp	Kimura, Shingo/AAI-2209-2020	Yamazaki, Aya/0000-0002-6878-6658	JSPS KAKENHIMinistry of Education, Culture, Sports, Science and Technology, Japan (MEXT)Japan Society for the Promotion of ScienceGrants-in-Aid for Scientific Research (KAKENHI) [17H01412]	This work was supported by JSPS KAKENHI, Grant-in-Aid for Scientific Research (A), Grant Number17H01412.		49	2	2	9	17	FRONTIERS MEDIA SA	LAUSANNE	AVENUE DU TRIBUNAL FEDERAL 34, LAUSANNE, CH-1015, SWITZERLAND	2296-701X			FRONT ECOL EVOL	Front. Ecol. Evol.	FEB 25	2021	9
J	Yu, D; Shen, ZY; Chang, T; Li, S; Liu, HZ				Yu, Dan; Shen, Zhongyuan; Chang, Tao; Li, Sha; Liu, Huanzhang			Using environmental DNA methods to improve detectability in an endangered sturgeon (Acipenser sinensis) monitoring program	BMC ECOLOGY AND EVOLUTION			English	Article						Environmental DNA; Sturgeon; Reproductive stock; Droplet digital PCR	CHINESE STURGEON; NATURAL REPRODUCTION; EDNA; QUANTIFICATION; RIVER; PCR; CONSERVATION; TIME; TOOL	Background To determine the presence and abundance of an aquatic species in large waterbodies, especially when populations are at low densities, is highly challenging for conservation biologists. Environmental DNA (eDNA) has the potential to offer a noninvasive and cost-effective method to complement traditional population monitoring, however, eDNA has not been extensively applied to study large …	[Yu, Dan; Shen, Zhongyuan; Chang, Tao; Liu, Huanzhang] Chinese Acad Sci, Key Lab Aquat Biodivers & Conservat, Inst Hydrobiol, Wuhan 430072, Hubei, Peoples R China; [Shen, Zhongyuan] Univ Chinese Acad Sci, Beijing 100049, Peoples R China; [Li, Sha] China Three Gorges Corp, Hubei Key Lab Gorges Project Conservat Fishes 3, Chinese Sturgeon Res Inst, Yichang 443100, Hubei, Peoples R China	Liu, HZ (corresponding author), Chinese Acad Sci, Key Lab Aquat Biodivers & Conservat, Inst Hydrobiol, Wuhan 430072, Hubei, Peoples R China.	hzliu@ihb.ac.cn			National Natural Science Foundation of ChinaNational Natural Science Foundation of China (NSFC) [31872234] Funding Source: Medline; Strategic Priority Research Program of Chinese Academy of SciencesChinese Academy of Sciences [XDB31000000] Funding Source: Medline; National Key R & D Program of China [2018YFD0900806] Funding Source: Medline; Director&apos;s Fund of the Hubei Key Laboratory of Thre…			68	0	0	4	4	BMC	LONDON	CAMPUS, 4 CRINAN ST, LONDON N1 9XW, ENGLAND		2730-7182		BMC ECOL EVOL	BMC Ecol. Evol.	DEC 1	2021	21	1
J	Antognazza, CM; Britton, JR; Potter, C; Franklin, E; Hardouin, EA; Roberts, CG; Aprahamian, M; Andreou, D				Antognazza, Caterina Maria; Britton, J. Robert; Potter, Caitlin; Franklin, Elizabeth; Hardouin, Emilie A.; Roberts, Catherine Gutmann; Aprahamian, Miran; Andreou, Demetra			Environmental DNA as a non-invasive sampling tool to detect the spawning distribution of European anadromous shads (Alosa spp.)	AQUATIC CONSERVATION-MARINE AND FRESHWATER ECOSYSTEMS			English	Article						detection; environmental DNA; impoundment; migratory fish; monitoring; qPCR	FALLAX; EDNA	Populations of the European shads Alosa alosa (Linnaeus, 1758) and Alosa fallax Lacepede, 1800 (Alosa spp.) are protected under legislation because of their vulnerability to human disturbances. In particular, river impoundments block their upstream migration, preventing access to spawning areas. Knowledge on the spatial extent of their spawning is important for informing conservation and river ma…	[Antognazza, Caterina Maria; Britton, J. Robert; Potter, Caitlin; Franklin, Elizabeth; Hardouin, Emilie A.; Roberts, Catherine Gutmann; Aprahamian, Miran; Andreou, Demetra] Bournemouth Univ, Dept Life & Environm Sci, Poole, Dorset, England	Antognazza, CM (corresponding author), Bournemouth Univ, Poole BH12 5BB, Dorset, England.	cm.antognazza@gmail.com	Britton, Robert/B-5040-2009; Antognazza, Caterina M/AAF-9829-2019; Britton, Robert/AAO-6673-2020; Roberts, Catherine Gutmann/AAF-8906-2019	Britton, Robert/0000-0003-1853-3086; Antognazza, Caterina M/0000-0001-5344-8245; Britton, Robert/0000-0003-1853-3086; Roberts, Catherine Gutmann/0000-0002-8506-3355	Heritage Lottery Fund [HG/15/04573]; LIFE Nature Programme [LIFE15/NAT/UK/000219]	Heritage Lottery Fund, Grant/Award Number: HG/15/04573; LIFE Nature Programme, Grant/Award Number: LIFE15/NAT/UK/000219		26	11	11	3	26	WILEY	HOBOKEN	111 RIVER ST, HOBOKEN 07030-5774, NJ USA	1052-7613	1099-0755		AQUAT CONSERV	Aquat. Conserv.-Mar. Freshw. Ecosyst.	JAN	2019	29	1
J	Xie, RL; Zhao, GF; Yang, JH; Wang, ZH; Xu, YP; Zhang, XW; Wang, ZJ				Xie, Ruili; Zhao, Gaofeng; Yang, Jianghua; Wang, Zhihao; Xu, Yiping; Zhang, Xiaowei; Wang, Zijian			eDNA metabarcoding revealed differential structures of aquatic communities in a dynamic freshwater ecosystem shaped by habitat heterogeneity	ENVIRONMENTAL RESEARCH			English	Article						eDNA metabarcoding; Daqing river basin; Habitat heterogeneity; Community composition; Environmental variables	BIOLOGICAL ASSESSMENT; BIODIVERSITY; STREAM; SEA	Freshwater ecosystems have been threatened by complicated disturbances from both natural and anthropogenic variables, especially in dynamic and complex river basins. The environmental DNA (eDNA)-based approach provides a broader spectrum and higher throughput way of biomonitoring for biodiversity assessment compared with traditional morphological survey. Most eDNA metabarcoding studies have been …	[Xie, Ruili; Xu, Yiping] Chinese Acad Sci, Res Ctr Ecoenvironm Sci, Key Lab Drinking Water Sci & Technol, Beijing 100085, Peoples R China; [Yang, Jianghua; Wang, Zhihao; Zhang, Xiaowei] Nanjing Univ, Sch Environm, State Key Lab Pollut Control & Resource Reuse, Nanjing 210023, Peoples R China; [Zhao, Gaofeng] Chinese Acad Agr Sci, Inst Environm & Sustainable Dev Agr, Beijing 100081, Peoples R Chin…	Xu, YP (corresponding author), Chinese Acad Sci, Res Ctr Ecoenvironm Sci, Beijing 100085, Peoples R China.; Zhang, XW (corresponding author), Nanjing Univ, Sch Environm, Nanjing 210023, Peoples R China.	ypxu@rcees.ac.cn; zhangxw@nju.edu.cn	Xu, Yiping/AAE-8749-2019	Xu, Yiping/0000-0002-0681-473X	National Major Science and Tech-nology Program for Water Pollution Control and Treatment [2018ZX07111-004, 2018ZX07111-002]	We acknowledge funding from National Major Science and Tech-nology Program for Water Pollution Control and Treatment (2018ZX07111-004, 2018ZX07111-002) .		51	0	0	25	25	ACADEMIC PRESS INC ELSEVIER SCIENCE	SAN DIEGO	525 B ST, STE 1900, SAN DIEGO, CA 92101-4495 USA	0013-9351	1096-0953		ENVIRON RES	Environ. Res.	OCT	2021	201
J	Schmidt, BC; Spear, SF; Tomi, A; Jachowski, CMB				Schmidt, Benjamin C.; Spear, Stephen F.; Tomi, Amelia; Jachowski, Catherine M. Bodinof			Evaluating the efficacy of environmental DNA (eDNA) to detect an endangered freshwater mussel Lasmigona decorata (Bivalvia:Unionidae)	FRESHWATER SCIENCE			English	Article						environmental DNA; eDNA; freshwater mussels; unionids; Carolina Heelsplitter; Lasmigona decorata; qPCR; inhibition	TENNESSEE RIVER; UNITED-STATES; SURVEY TOOL; INHIBITION; PCR; CONSERVATION; DEGRADATION; TEMPERATURE; UNIONIDAE; BIODIVERSITY	Environmental DNA (eDNA) sampling is a powerful tool for monitoring aquatic organisms and has the potential to make significant contributions to the conservation of freshwater mussels. Conventional survey methods for mussels can be expensive and disruptive to habitat and may be ineffective for detecting cryptic and rare species. eDNA can provide a non-invasive and cost-efficient alternative, but …	[Schmidt, Benjamin C.; Jachowski, Catherine M. Bodinof] Clemson Univ, Dept Forestry & Environm Conservat, 261 Lehotsky Hall, Clemson, SC 29631 USA; [Spear, Stephen F.; Tomi, Amelia] Wilds Conservat Sci Training Ctr, 14000 Int Rd, Cumberland, OH 43732 USA	Schmidt, BC (corresponding author), Clemson Univ, Dept Forestry & Environm Conservat, 261 Lehotsky Hall, Clemson, SC 29631 USA.	bcschmi@clemson.edu; sfspear@usgs.gov; amelia.tomi@gmail.com; cjachow@clemson.edu		Jachowski, Catherine/0000-0002-6015-9908	National Fish and Wildlife Foundation [1906.17.058597]; Clemson University; Wilds CSTC	We would like to thank Jonathan Wardell at the Orangeburg National Fish Hatchery for assistance in collecting control samples. We thank Morgan Wolf at the United States Fish and Wildlife Service and Morgan Kern at the South Carolina Department of Natural Resources for providing technical assistance. We would also like to thank 2 anonymous reviewers who provided input that improved the quality of …		92	0	0	11	19	UNIV CHICAGO PRESS	CHICAGO	1427 E 60TH ST, CHICAGO, IL 60637-2954 USA	2161-9549	2161-9565		FRESHW SCI	Freshw. Sci.	JUN 1	2021	40	2
J	Pont, D; Valentini, A; Rocle, M; Maire, A; Delaigue, O; Jean, P; Dejean, T				Pont, Didier; Valentini, Alice; Rocle, Mathieu; Maire, Anthony; Delaigue, Olivier; Jean, Pauline; Dejean, Tony			The future of fish-based ecological assessment of European rivers: from traditional EU Water Framework Directive compliant methods to eDNA metabarcoding-based approaches	JOURNAL OF FISH BIOLOGY			English	Article						eDNA; fish-based assessment methods; rivers; Water Framework Directive; WFD	ENVIRONMENTAL DNA; BIOLOGICAL ASSESSMENT; CONTINENTAL-SCALE; SAMPLING EFFORT; COMMUNITIES; INDEXES; HEALTH; BIOASSESSMENT; ASSEMBLAGES; TRANSPORT	Most of the present EU Water Framework Directive (WFD) compliant fish-based assessment methods of European rivers are multi-metric indices computed from traditional electrofishing (TEF) samples, but this method has known shortcomings, especially in large rivers. The probability of detecting rare species remains limited, which can alter the sensitivity of the indices. In recent years, environmenta…	[Pont, Didier] Univ Nat Resources & Life Sci, Inst Hydrobiol & Aquat Ecosyst Management, Gregor Mendel Str 33, A-1180 Vienna, Austria; [Valentini, Alice; Jean, Pauline; Dejean, Tony] Savoie Technolac, SPYGEN, 17 Rue Lac St Andre, Le Bourget Du Lac, France; [Rocle, Mathieu] Co Natl Rhone, Lyon, France; [Maire, Anthony] EDF R&D LNHE Lab Natl Hydraul & Environm, Chatou, France; [Delaigue, Olivier] I…	Pont, D (corresponding author), Univ Nat Resources & Life Sci, Inst Hydrobiol & Aquat Ecosyst Management, Gregor Mendel Str 33, A-1180 Vienna, Austria.	didier.pont@outlook.com	Anthony, Maire/P-6576-2014	Anthony, Maire/0000-0003-0920-773X; Delaigue, Olivier/0000-0002-7668-8468; pont, Didier/0000-0001-5187-0135; valentini, alice/0000-0001-5829-5479	Compagnie Nationale du Rhone (CNR)Consiglio Nazionale delle Ricerche (CNR); SPYGEN; Association Beauval Nature; ANR AquaDNAFrench National Research Agency (ANR) [ANR-13-ECOT-0002]; EU COST Action DNAqua-Net project: Developing new genetic tools for bioassessment of aquatic ecosystems in Europe [CA15219]	Funding for this work was provided by the Compagnie Nationale du Rhone (CNR), SPYGEN, the Association Beauval Nature and the ANR AquaDNA (ANR-13-ECOT-0002). The work is part of the EU COST Action DNAqua-Net (CA15219) project: Developing new genetic tools for bioassessment of aquatic ecosystems in Europe.		71	15	18	10	31	WILEY	HOBOKEN	111 RIVER ST, HOBOKEN 07030-5774, NJ USA	0022-1112	1095-8649		J FISH BIOL	J. Fish Biol.	FEB	2021	98	2			SI
J	Erickson, RA; Merkes, CM; Jackson, CA; Goforth, RR; Amberg, JJ				Erickson, Richard A.; Merkes, Christopher M.; Jackson, Craig A.; Goforth, Reuben R.; Amberg, Jon J.			Seasonal trends in eDNA detection and occupancy of bigheaded carps	JOURNAL OF GREAT LAKES RESEARCH			English	Article						Invasive species; Monitoring; Occupancy modeling; Presence/absence data; Wabash River	SILVER CARP; ENVIRONMENTAL DNA; ASIAN CARP; POPULATION BIOLOGY; INVASIVE BIGHEAD; ILLINOIS RIVER; SURVEY TOOL; ABUNDANCE; FISHES; RATES	Bigheaded carps, which include silver and bighead carp, are threatening to invade the Great Lakes. These species vary seasonally in distribution and abundance due to environmental conditions such as precipitation and temperature. Monitoring this seasonal movement is important for management to control the population size and spread of the species. We examined if environmental DNA (eDNA) approache…	[Erickson, Richard A.; Merkes, Christopher M.; Jackson, Craig A.; Amberg, Jon J.] US Geol Survey, Upper Midwest Environm Sci Ctr, 2630 Fanta Reed Rd, La Crosse, WI 54603 USA; [Goforth, Reuben R.] Purdue Univ, Dept Forestry & Nat Resources, 195 Marstellar St, W Lafayette, IN 47907 USA	Erickson, RA (corresponding author), US Geol Survey, Upper Midwest Environm Sci Ctr, 2630 Fanta Reed Rd, La Crosse, WI 54603 USA.	rerickson@usgs.gov	Erickson, Richard/AAU-4957-2020; Jackson, Craig/K-6908-2014	Erickson, Richard/0000-0003-4649-482X; Jackson, Craig/0000-0003-4023-0276; Merkes, Christopher/0000-0001-8191-627X	U.S. Environmental Protection Agency - Great Lakes Restoration Initiative; U.S. Geological SurveyUnited States Geological Survey	We thank Lauren E. Turinetti, Jenna L. Malinauska, Bridget A. Ladell, Liza R. Wallaser, and S. Grace McCalla for their assistance in extracting samples. We thank Brian R. Gray and Kevin J. Aagard for their useful discussions about occupancy modeling within the manuscript and feedback on the manuscript. We thank Jessica C. Stanton for providing feedback on the manuscript. We thank J.C. Nelson for …		82	9	10	5	54	ELSEVIER SCI LTD	OXFORD	THE BOULEVARD, LANGFORD LANE, KIDLINGTON, OXFORD OX5 1GB, OXON, ENGLAND	0380-1330			J GREAT LAKES RES	J. Gt. Lakes Res.	AUG	2017	43	4
J	Lacoursiere-Roussel, A; Dubois, Y; Normandeau, E; Bernatchez, L				Lacoursiere-Roussel, Anais; Dubois, Yohann; Normandeau, Eric; Bernatchez, Louis			Improving herpetological surveys in eastern North America using the environmental DNA method	GENOME			English	Article						amphibian; reptile; monitoring; eDNA metabarcoding; qPCR	ESTIMATING SITE OCCUPANCY; DETECTION PROBABILITY PARAMETERS; REAL-TIME PCR; QUANTITATIVE EVIDENCE; POPULATION TRENDS; WATER SAMPLES; AMPHIBIANS; ABUNDANCE; EDNA; BIODIVERSITY	Among vertebrates, herpetofauna has the highest proportion of declining species. Detection of environmental DNA (eDNA) is a promising method towards significantly increasing large-scale herpetological conservation efforts. However, the integration of eDNA results within a management framework requires an evaluation of the efficiency of the method in large natural environments and the calibration …	[Lacoursiere-Roussel, Anais; Normandeau, Eric; Bernatchez, Louis] Univ Laval, Inst Biol Integrat & Syst, Pavillon Charles Eugene Marchand, Quebec City, PQ G1V 0A6, Canada; [Dubois, Yohann] Minist Forets Faune & Parcs, Direct Expertise Faune Terrestre Herpetofaune & A, Quebec City, PQ G1S 4X4, Canada	Lacoursiere-Roussel, A (corresponding author), Univ Laval, Inst Biol Integrat & Syst, Pavillon Charles Eugene Marchand, Quebec City, PQ G1V 0A6, Canada.	anais.lacoursiere.1@ulaval.ca		Bernatchez, Louis/0000-0002-8085-9709				89	32	34	1	63	CANADIAN SCIENCE PUBLISHING, NRC RESEARCH PRESS	OTTAWA	65 AURIGA DR, SUITE 203, OTTAWA, ON K2E 7W6, CANADA	0831-2796	1480-3321		GENOME	Genome	NOV	2016	59	11	2
J	Wang, HQ; Liu, C; Teng, XP; Liang, ZD; Zhu, LS; Xu, G; Chen, CX; Ma, KY; Liu, RR; Zhou, L; Yan, B				Wang, Haiqing; Liu, Chao; Teng, Xuepeng; Liang, Zhenda; Zhu, Lishan; Xu, Gang; Chen, Chaoxiang; Ma, Kunyu; Liu, Rongrong; Zhou, Li; Yan, Bing			A TbPO4-based capturer for environmental extracellular antibiotic genes by interrogating lanthanide phosphates nanoneedles	JOURNAL OF HAZARDOUS MATERIALS			English	Article						lanthanide nanomaterials; DNA binding; extracellular antibiotic resistance genes; coordination; urban river	RESISTANCE GENES; DRINKING-WATER; DNA; BINDING	Accurate determination of antibiotic resistance genes (ARGs) in environmental DNA molecules (eDNA) is challenging owing to its low abundance in the aquatic environment. Here we report a facile and cost-efficient approach to extract trace amount of eDNAs in the aquatic environment using LnPO4 nanomaterials. Among the nanomaterials, less crystalline TbPO4 nanoneedles was identified as the most prom…	[Wang, Haiqing; Yan, Bing] Shandong Univ, Sch Environm Sci & Engn, Qingdao 266237, Peoples R China; [Liu, Chao; Liang, Zhenda; Zhu, Lishan; Liu, Rongrong; Zhou, Li; Yan, Bing] Guangzhou Univ, Inst Environm Res, Key Lab Water Qual & Conservat Pearl River Delta, Minist Educ,Greater Bay Area, Guangzhou 510006, Peoples R China; [Teng, Xuepeng] Shandong First Med Univ, Shandong Canc Hosp & Inst, Qingd…	Yan, B (corresponding author), Shandong Univ, Sch Environm Sci & Engn, Qingdao 266237, Peoples R China.; Zhou, L; Yan, B (corresponding author), Guangzhou Univ, Inst Environm Res, Key Lab Water Qual & Conservat Pearl River Delta, Minist Educ,Greater Bay Area, Guangzhou 510006, Peoples R China.	zhoul@gzhu.edu.cn; drbingyan@yahoo.com			National Natural Science Foundation of ChinaNational Natural Science Foundation of China (NSFC) [21906033, 22036002]; Introduced Innovative R&D Team Project under the The Pearl River Talent Recruitment Program of Guangdong Province [2019ZT08L387]; National Key R&D Pro-gram of China [2016YFA0203103]	This work was supported by the National Natural Science Foundation of China (21906033 and 22036002) , the Introduced Innovative R&D Team Project under the The Pearl River Talent Recruitment Program of Guangdong Province (2019ZT08L387) , and National Key R&D Pro-gram of China (2016YFA0203103) .		40	0	0	25	25	ELSEVIER	AMSTERDAM	RADARWEG 29, 1043 NX AMSTERDAM, NETHERLANDS	0304-3894	1873-3336		J HAZARD MATER	J. Hazard. Mater.	FEB 5	2022	423		B
J	Crookes, S; Heer, T; Castaneda, RA; Mandrak, NE; Heath, DD; Weyl, OLF; MacIsaac, HJ; Foxcroft, LC				Crookes, Steven; Heer, Tej; Castaneda, Rowshyra A.; Mandrak, Nicholas E.; Heath, Daniel D.; Weyl, Olaf L. F.; MacIsaac, Hugh J.; Foxcroft, Llewellyn C.			Monitoring the silver carp invasion in Africa: a case study using environmental DNA (eDNA) in dangerous watersheds	NEOBIOTA			English	Article						Biomonitoring; hazardous sampling; invasive species; Asian carp; species detection		Biodiverse habitats are increasingly subject to an intensification of anthropogenic stressors that may severely diminish species richness. Invasive species pose a dominant threat to biodiversity and biosecurity, particularly in biodiversity hotspots like Kruger National Park, South Africa. The invasive silver carp, Hypophthalmichthys molitrix, was introduced into the Olifants River and may experi…	[Crookes, Steven; Heath, Daniel D.; MacIsaac, Hugh J.] Univ Windsor, Great Lakes Inst Environm Res, Windsor, ON N9B 3P4, Canada; [Crookes, Steven] Univ Guelph, Dept Integrat Biol, Guelph, ON N1G 2W1, Canada; [Heer, Tej; Mandrak, Nicholas E.] Univ Toronto Scarborough, Dept Phys & Environm Sci, Toronto, ON M1C 1A4, Canada; [Castaneda, Rowshyra A.; Mandrak, Nicholas E.] Univ Toronto Scarborough, Dep…	Crookes, S (corresponding author), Univ Windsor, Great Lakes Inst Environm Res, Windsor, ON N9B 3P4, Canada.; Crookes, S (corresponding author), Univ Guelph, Dept Integrat Biol, Guelph, ON N1G 2W1, Canada.	scrookes@uoguelph.ca	Castaneda, Rowshyra A/O-2619-2015	Castaneda, Rowshyra A/0000-0002-8484-1143	South African National Parks; National Research Foundation -South African Research Chairs Initiative of the Department of Science and Innovation [110507]; DSI-NRF Centre of Excellence for Invasion Biology, Dept. of Botany and Zoology, Stellenbosch University; National Research Foundation (South Africa)National Research Foundation - South Africa [IFR2010041400019, IFR160215158271]; NSERCNatural Sc…	We thank Pauli Viljoen for logistical and field support. We thank South African National Parks for financial and logistical support. OLFW acknowledges support received through the National Research Foundation -South African Research Chairs Initiative of the Department of Science and Innovation (Grant No. 110507). The CIB/DSI Centre of Excellence for Invasion Biology (CIB) for continued support. L…		50	2	2	12	19	PENSOFT PUBLISHERS	SOFIA	12 PROF GEORGI ZLATARSKI ST, SOFIA, 1700, BULGARIA	1619-0033	1314-2488		NEOBIOTA	NeoBiota	APR 29	2020		56
J	Miyazono, S; Kodama, T; Akamatsu, Y; Nakao, R; Saito, M				Miyazono, Seiji; Kodama, Takao; Akamatsu, Yoshihisa; Nakao, Ryohei; Saito, Minoru			Application of environmental DNA methods for the detection and abundance estimation of invasive aquatic plantEgeria densain lotic habitats	LIMNOLOGY			English	Article						Non-native species; Quantitative PCR; Stream; Submerged plant; Tissue DNA	PLANT	Estimating the presence and abundance of non-native species in the early stage of invasion is important to prevent further spread of non-native species in aquatic systems. Environmental DNA (eDNA) methods have been applied for aquatic plants; however, it is still questionable on the accuracy of the eDNA methods for the detection and abundance estimation of aquatic plants in lotic systems. Here, w…	[Miyazono, Seiji; Kodama, Takao; Akamatsu, Yoshihisa; Nakao, Ryohei; Saito, Minoru] Yamaguchi Univ, Grad Sch Sci & Technol Innovat, 2-16-1 Tokiwadai, Ube, Yamaguchi 7558611, Japan	Miyazono, S (corresponding author), Yamaguchi Univ, Grad Sch Sci & Technol Innovat, 2-16-1 Tokiwadai, Ube, Yamaguchi 7558611, Japan.	seiji.miyazono@gmail.com			Chugoku Regional Development Bureau of Ministry of Land, Infrastructure, Transport and Tourism	We thank T. Kono, K. Yamaguchi, and N. Onaka for helping our field sampling. We also thank H. Fujii, M. Amimoto, K. Kobayashi, Y. Sugita, and M. Taguchi for the laboratory work. This research was supported by Chugoku Regional Development Bureau of Ministry of Land, Infrastructure, Transport and Tourism.		23	2	2	5	11	SPRINGER JAPAN KK	TOKYO	SHIROYAMA TRUST TOWER 5F, 4-3-1 TORANOMON, MINATO-KU, TOKYO, 105-6005, JAPAN	1439-8621	1439-863X		LIMNOLOGY	Limnology	JAN	2021	22	1
J	Pourmoghadam, MN; Poorbagher, H; Fernandes, JMD; Jafari, O				Pourmoghadam, Maryam Nasrolah; Poorbagher, Hadi; de Oliveira Fernandes, Jorge Manuel; Jafari, Omid			Diazinon negatively affects the integrity of environmental DNA stability: a case study with common carp (Cyprinus carpio)	ENVIRONMENTAL MONITORING AND ASSESSMENT			English	Article						Common carp; Diazinon; eDNA; Cytochrome oxidase I	ORGANOCHLORINE PESTICIDES; DAMAGE; ORGANOPHOSPHATE; DEGRADATION; TEMPERATURE; PERSISTENCE; RESIDUES; SINGLE; RIVER	Environmental DNA (eDNA) has been used to detect the presence of various species in aquatic ecosystems, but its degradation by several environmental factors can influence the correct identification of aquatic organisms. The present study examined the effects of a pesticide, diazinon, on breakage of Cyprinus carpio eDNA. The specimens were exposed to 0 (control), 0.06, 0.1, and 1 ppm of diazinon f…	[Pourmoghadam, Maryam Nasrolah; Poorbagher, Hadi] Univ Tehran, Dept Fisheries, Fac Nat Resources, Box 4314, Karaj, PO, Iran; [Pourmoghadam, Maryam Nasrolah; de Oliveira Fernandes, Jorge Manuel; Jafari, Omid] Nord Univ, Fac Biosci & Aquaculture, N-8049 Bodo, Norway; [Jafari, Omid] Gorgan Univ Agr Sci & Nat Resources, Fac Fisheries & Environm Sci, Dept Fisheries, Gorgan, Golestan, Iran	Poorbagher, H (corresponding author), Univ Tehran, Dept Fisheries, Fac Nat Resources, Box 4314, Karaj, PO, Iran.	poorbagher@ut.ac.ir	Poorbagher, Hadi/AAC-4762-2021	Poorbagher, Hadi/0000-0003-0546-8713				46	1	1	2	16	SPRINGER	DORDRECHT	VAN GODEWIJCKSTRAAT 30, 3311 GZ DORDRECHT, NETHERLANDS	0167-6369	1573-2959		ENVIRON MONIT ASSESS	Environ. Monit. Assess.	NOV	2019	191	11
J	Ji, FF; Han, DY; Yan, L; Yan, SH; Zha, JM; Shen, JZ				Ji, Fenfen; Han, Dingyi; Yan, Liang; Yan, Saihong; Zha, Jinmiao; Shen, Jianzhong			Assessment of benthic invertebrate diversity and river ecological status along an urbanized gradient using environmental DNA metabarcoding and a traditional survey method	SCIENCE OF THE TOTAL ENVIRONMENT			English	Article						Benthic invertebrate diversity; Ecological status assessment; Environmental DNA metabarcoding; River ecosystems	WATER-QUALITY; LAND-USE; MACROINVERTEBRATE; BIODIVERSITY; INDEXES; ASSEMBLAGES; POLLUTION; IMPACT; SAMPLE; CHINA	Benthic invertebrate diversity is one of the most commonly used bioindicators for assessing aquatic ecosystem health in river systems. Although an increasing number of studies have focused on assessing benthic invertebrate diversity using environmental DNA metabarcoding and traditional survey methods, benthic invertebrate diver-sity and ecological status assessments performed across different lan…	[Ji, Fenfen; Han, Dingyi; Shen, Jianzhong] Huazhong Agr Univ, Coll Fisheries, Engn Res Ctr Green Dev Convent Aquat Biol Ind Yan, Minist Educ, Wuhan 430070, Peoples R China; [Ji, Fenfen; Han, Dingyi; Yan, Liang; Yan, Saihong; Zha, Jinmiao] Chinese Acad Sci, Res Ctr Ecoenvironm Sci, Key Lab Drinking Water Sci & Technol, Beijing 100085, Peoples R China; [Ji, Fenfen; Han, Dingyi; Yan, Liang; Yan, Sai…	Zha, JM (corresponding author), Chinese Acad Sci, Res Ctr Ecoenvironm Sci, Key Lab Drinking Water Sci & Technol, Beijing 100085, Peoples R China.; Shen, JZ (corresponding author), Huazhong Agr Univ, Coll Fisheries, Wuhan 430070, Peoples R China.	jmzha@rcees.ac.cn; jzhsh@mail.hzau.edu.cn			National Natural Science Foundation of ChinaNational Natural Science Foundation of China (NSFC) [21976202]; Major Science and Technology Program for Water Pollution Control and Treatment [2018ZX07111-002]	This work was supported by the National Natural Science Foundation of China (21976202) and Major Science and Technology Program for Water Pollution Control and Treatment (2018ZX07111-002) . We thank Huan Zhang and Le Zhang for assisting in sample collection.		68	0	0	33	33	ELSEVIER	AMSTERDAM	RADARWEG 29, 1043 NX AMSTERDAM, NETHERLANDS	0048-9697	1879-1026		SCI TOTAL ENVIRON	Sci. Total Environ.	FEB 1	2022	806		2
J	Pochardt, M; Allen, JM; Hart, T; Miller, SDL; Yu, DW; Levi, T				Pochardt, Meredith; Allen, Jennifer M.; Hart, Ted; Miller, Sophie D. L.; Yu, Douglas W.; Levi, Taal			Environmental DNA facilitates accurate, inexpensive, and multiyear population estimates of millions of anadromous fish	MOLECULAR ECOLOGY RESOURCES			English	Article						Alaska; anadromous; eDNA; eulachon; fisheries; Thaleichthys pacificus; Tlingit	EULACHON; EDNA; RARE	Although environmental DNA shed from an organism is now widely used for species detection in a wide variety of contexts, mobilizing environmental DNA for management requires estimation of population size and trends in addition to assessing presence or absence. However, the efficacy of environmental-DNA-based indices of abundance for long-term population monitoring have not yet been assessed. Here…	[Pochardt, Meredith; Allen, Jennifer M.; Levi, Taal] Oregon State Univ, Dept Fisheries & Wildlife, Corvallis, OR 97331 USA; [Pochardt, Meredith; Hart, Ted] Chilkoot Indian Assoc, Haines, AK USA; [Pochardt, Meredith] Takshanuk Watershed Council, Haines, AK USA; [Miller, Sophie D. L.; Yu, Douglas W.] Chinese Acad Sci, Kunming Inst Zool, State Key Lab Genet Resources & Evolut, Kunming, Yunnan, Peopl…	Levi, T (corresponding author), Oregon State Univ, Dept Fisheries & Wildlife, Corvallis, OR 97331 USA.	Taal.Levi@oregonstate.edu	Yu, Douglas W./D-2536-2009	Yu, Douglas W./0000-0001-8551-5609	Ministry of Science and Technology of ChinaMinistry of Science and Technology, China [2012FY110800]; North Pacific Landscape Conservation Cooperative [FW13AP01047]; Bureau of Indian Affairs [A18AP00229]; State Key Laboratory of Genetic Resources and Evolution at Kunming Institute of Zoology [GREKF18-04]; National Natural Science Foundation of ChinaNational Natural Science Foundation of China (NSF…	Ministry of Science and Technology of China, Grant/Award Number: 2012FY110800; North Pacific Landscape Conservation Cooperative, Grant/Award Number: FW13AP01047; Bureau of Indian Affairs, Grant/Award Number: A18AP00229; State Key Laboratory of Genetic Resources and Evolution at Kunming Institute of Zoology, Grant/Award Number: GREKF18-04; National Natural Science Foundation of China, Grant/Award …		41	13	13	10	26	WILEY	HOBOKEN	111 RIVER ST, HOBOKEN 07030-5774, NJ USA	1755-098X	1755-0998		MOL ECOL RESOUR	Mol. Ecol. Resour.	MAR	2020	20	2
J	Shogren, AJ; Tank, JL; Andruszkiewicz, EA; Olds, B; Jerde, C; Bolster, D				Shogren, Arial J.; Tank, Jennifer L.; Andruszkiewicz, Elizabeth A.; Olds, Brett; Jerde, Christopher; Bolster, Diogo			Modelling the transport of environmental DNA through a porous substrate using continuous flow-through column experiments	JOURNAL OF THE ROYAL SOCIETY INTERFACE			English	Article						eDNA; porous media; anomalous transport	ORGANIC-MATTER; PARTICLE-SIZE; EDNA; STREAM; RETENTION; DEPOSITION	Detecting environmental DNA (eDNA) in water samples is a powerful tool in determining the presence of rare aquatic species. However, many open questions remain as to how biological and physical conditions in flowing waters influence eDNA. Motivated by what one might find in a stream/ river benthos we conducted experiments in continuous flow columns packed with porous substrates to explore eDNA tr…	[Shogren, Arial J.; Tank, Jennifer L.; Jerde, Christopher] Univ Notre Dame, Dept Biol Sci, Environm Change Initiat, Notre Dame, IN 46556 USA; [Andruszkiewicz, Elizabeth A.; Bolster, Diogo] Univ Notre Dame, Dept Civil & Environm Engn & Earth Sci, Notre Dame, IN 46556 USA; [Andruszkiewicz, Elizabeth A.] Stanford Univ, Dept Civil & Environm Engn, Stanford, CA 94305 USA; [Olds, Brett] Hawaii Pacific …	Shogren, AJ (corresponding author), Univ Notre Dame, Dept Biol Sci, Environm Change Initiat, Notre Dame, IN 46556 USA.	ashogren@nd.edu	Bolster, Diogo/D-9667-2011; Jerde, Christopher/AAJ-4385-2020; Allan, Elizabeth Andruszkiewicz/AAD-2255-2021	Bolster, Diogo/0000-0003-3960-4090; Jerde, Christopher/0000-0002-8074-3466; Allan, Elizabeth Andruszkiewicz/0000-0002-9675-0003	USDAUnited States Department of Agriculture (USDA) [2013-33522-21007]; NSFNational Science Foundation (NSF) [EAR-1351625, EAR-1446236]; SERDP grant [USACE-W912HQ-12-C-0073]	A.S. was supported by USDA grant no. 2013-33522-21007. D.B. acknowledges partial support via NSF grants no. EAR-1351625 and EAR-1446236. C.J. and B.O. were supported by SERDP grant no. USACE-W912HQ-12-C-0073.		51	27	30	7	43	ROYAL SOC	LONDON	6-9 CARLTON HOUSE TERRACE, LONDON SW1Y 5AG, ENGLAND	1742-5689	1742-5662		J R SOC INTERFACE	J. R. Soc. Interface	JUN 1	2016	13	119
J	Snyder, MR; Stepien, CA; Marshall, NT; Scheppler, HB; Black, CL; Czajkowski, KP				Snyder, Matthew R.; Stepien, Carol A.; Marshall, Nathaniel T.; Scheppler, Hannah B.; Black, Christopher L.; Czajkowski, Kevin P.			Detecting aquatic invasive species in bait and pond stores with targeted environmental (e)DNA high-throughput sequencing metabarcode assays: Angler, retailer, and manager implications	BIOLOGICAL CONSERVATION			English	Article						Bait & pond stores; Metabarcoding; eDNA; Invasive species; Anglers; Great Lakes	FRESH-WATER SNAILS; GREAT-LAKES; ILLINOIS RIVER; DNA; EDNA; INTRODUCTIONS; CARP; SURVEILLANCE; DEGRADATION; TEMPERATURE	Bait and pond stores comprise potential, yet poorly understood, vectors for aquatic invasive species (AIS). We tested for AIS and illegal native species in 51 bait and 21 pond stores from the central Great Lakes (Lake Erie, Ohio and Lake St. Clair, Michigan) and the adjacent Wabash River (Indiana) using environmental DNA (eDNA) metabarcode assays of water samples and morphological identifications…	[Snyder, Matthew R.; Stepien, Carol A.; Marshall, Nathaniel T.] NOAA, Genet & Genom Grp, Pacific Marine Environm Lab, 7600 Sand Point Way NE, Seattle, WA 98115 USA; [Snyder, Matthew R.; Marshall, Nathaniel T.; Scheppler, Hannah B.] Univ Toledo, Dept Environm Sci, Genet & Genom Grp, 2801 West Bancroft St, Toledo, OH 43606 USA; [Snyder, Matthew R.] Univ Washington, Joint Inst Study Atmosphere & Oce…	Stepien, CA (corresponding author), NOAA, Genet & Genom Grp, Pacific Marine Environm Lab, 7600 Sand Point Way NE, Seattle, WA 98115 USA.	Carol.Stepien@noaa.gov	A.Stepien, Carol/AAW-5270-2020	Marshall, Nathaniel/0000-0002-0548-4273; Czajkowski, Kevin/0000-0002-0472-4204	USEPA GLRI grants [GL-00E01149-0, GL-00E01289, GL-00E01898]; NSF Research Experiences for Undergraduates (REU)National Science Foundation (NSF)NSF - Directorate for Biological Sciences (BIO)NSF - Office of the Director (OD) [DBI-1461124]; NSFNational Science Foundation (NSF) [DGE-0742395]; University of Toledo; JISAO in Summer 2019	This study was funded by USEPA GLRI grants GL-00E01149-0 and GL-00E01289 (to CAS) and GL-00E01898 (to CAS and KPC); the latter two were partially subawarded to the University of Washington Joint Institute for the Study of the Atmosphere and Ocean (JISAO). Summer students (HPS, MRS) were supported by NSF Research Experiences for Undergraduates (REU) DBI-1461124 (to CAS and KPC). MRS was partially …		82	3	4	6	16	ELSEVIER SCI LTD	OXFORD	THE BOULEVARD, LANGFORD LANE, KIDLINGTON, OXFORD OX5 1GB, OXON, ENGLAND	0006-3207	1873-2917		BIOL CONSERV	Biol. Conserv.	MAY	2020	245
J	Alam, MJ; Kim, NK; Andriyono, S; Choi, HK; Lee, JH; Kim, HW				Alam, Md Jobaidul; Kim, Nack-Keun; Andriyono, Sapto; Choi, Hee-kyu; Lee, Ji-Hyun; Kim, Hyun-Woo			Assessment of fish biodiversity in four Korean rivers using environmental DNA metabarcoding	PEERJ			English	Article						Biodiversity; Korea; Next-generation sequencing; MiFish pipeline; eDNA metabarcoding	EDNA; REVEALS; LENGTH; FAUNA; LAKE	Environmental DNA (eDNA) metabarcoding is a cost-effective novel approach to estimate biodiversity in an ecosystem. In this study, the MiFish pipeline was employed to test if the system methodology is sufficiently reliable to estimate fish biodiversity in Korean rivers. A total of 125 unique haplotypes and 73 species were identified at the species level from 16 water samples collected from a sing…	[Alam, Md Jobaidul; Kim, Nack-Keun; Kim, Hyun-Woo] Pukyong Natl Univ, Interdisciplinary Program Biomed Mech & Elect Eng, Busan, South Korea; [Andriyono, Sapto] Univ Airlangga, Fisheries & Marine Fac, Dept Marine, C Campus Jl Mulyorejo Surabaya, Surabaya, East Java, Indonesia; [Choi, Hee-kyu] Sangji Univ, Coll Sci & Engn, Dept Biol Sci, Mol Ecol & Evolut Lab, Wonju, South Korea; [Lee, Ji-Hyun; Kim…	Kim, HW (corresponding author), Pukyong Natl Univ, Interdisciplinary Program Biomed Mech & Elect Eng, Busan, South Korea.; Kim, HW (corresponding author), Pukyong Natl Univ, Dept Marine Biol, Busan, South Korea.	kimhw@pknu.ac.kr	Andriyono, Sapto/AAB-7229-2021	Alam, Md. Jobaidul/0000-0002-3594-8147	Ministry of Oceans and Fisheries, Korea	This research was a part of the project titled ``Long-term change of structure and function in marine ecosystems of Korea'', funded by the Ministry of Oceans and Fisheries, Korea. The funders had no role in study design, data collection and analysis, decision to publish, or preparation of the manuscript.		55	1	1	6	16	PEERJ INC	LONDON	341-345 OLD ST, THIRD FLR, LONDON, EC1V 9LL, ENGLAND	2167-8359			PEERJ	PeerJ	JUL 14	2020	8
J	Elberri, AI; Galal-Khallaf, A; Gibreel, SE; El-Sakhawy, SF; El-Garawani, I; Elnabi, SESH; Mohammed-Geba, K				Elberri, Aya Ibrahim; Galal-Khallaf, Asmaa; Gibreel, Sarah Emad; El-Sakhawy, Said Fathallah; El-Garawani, Islam; Elnabi, Sobhy El-Sayed Hassab; Mohammed-Geba, Khaled			DNA and eDNA-based tracking of the North African sharptooth catfish Clarias gariepinus	MOLECULAR AND CELLULAR PROBES			English	Article						Clarias gariepinus; eDNA tracking; Genetic diversity; Population genetics; qPCR	ENVIRONMENTAL DNA; GENETIC DIVERSITY; POPULATION-GENETICS; MITOCHONDRIAL-DNA; DIFFERENTIATION; MACROCEPHALUS; EXTRACTION; OCCUPANCY; ABUNDANCE; BURCHELL	The African sharptooth catfish, Clarias gariepinus, contributes much to the River Nile ecosystem by its high omnivorosity, sturdiness, growth rates, and fecundity. It was globally appreciated as a key fluvial aquaculture species. Yet, it is also one of the top world freshwater aliens. Monitoring the genetic diversity of different economically and ecologically important species as well as developm…	[Elberri, Aya Ibrahim; Galal-Khallaf, Asmaa; Gibreel, Sarah Emad; El-Garawani, Islam; Elnabi, Sobhy El-Sayed Hassab; Mohammed-Geba, Khaled] Menoufia Univ, Fac Sci, Dept Zool, Genet Engn & Mol Biol Div, Menoufia 32511, Egypt; [El-Sakhawy, Said Fathallah] Sadat City Univ, Fac Vet Med, Physiol Dept, Menoufia, Egypt	Mohammed-Geba, K (corresponding author), Menoufia Univ, Fac Sci, Dept Zool, Mol Biol & Biotechnol Lab, Menoufia 32511, Egypt.	Khaled.mohammed@icman.csic.es	Mohammed-Geba, Khaled/AAI-7098-2020	Mohammed-Geba, Khaled/0000-0002-0281-816X; , Islam/0000-0002-7241-4910				64	3	3	3	29	ACADEMIC PRESS LTD- ELSEVIER SCIENCE LTD	LONDON	24-28 OVAL RD, LONDON NW1 7DX, ENGLAND	0890-8508			MOL CELL PROBE	Mol. Cell. Probes	JUN	2020	51
J	Nakagawa, H; Yamamoto, S; Sato, Y; Sado, T; Minamoto, T; Miya, M				Nakagawa, Hikaru; Yamamoto, Satoshi; Sato, Yukuto; Sado, Tetsuya; Minamoto, Toshifumi; Miya, Masaki			Comparing local- and regional-scale estimations of the diversity of stream fish using eDNA metabarcoding and conventional observation methods	FRESHWATER BIOLOGY			English	Article						assemblage pattern; environmental DNA; metabarcoding; MiFish primers; stream fish	ENVIRONMENTAL DNA; REVEALS; ERROR	1. We present a performance evaluation of environmental DNA (eDNA) metabarcoding with MiFish-U/E primers to investigate local and regional diversities of stream fish species to examine potential effectiveness, limits and future remedies of this technique in large-scale monitoring. We hypothesised that eDNA inferences are more consistent with fish assemblages observed upstream than downstream due …	[Nakagawa, Hikaru] Kyoto Univ, Field Sci Educ & Res Ctr, Kyoto, Japan; [Yamamoto, Satoshi] Kyoto Univ, Grad Sch Sci, Dept Zool, Kyoto, Japan; [Sato, Yukuto] Univ Ryukyus, Okinawa, Japan; [Sado, Tetsuya; Miya, Masaki] Nat Hist Museum & Inst, Chiba, Japan; [Minamoto, Toshifumi] Kobe Univ, Grad Sch Human Dev & Environm, Kobe, Hyogo, Japan	Nakagawa, H (corresponding author), Kyoto Univ, Field Sci Educ & Res Ctr, Kyoto, Japan.	hikarunakagawa@icloud.com	Miya, Masaki/O-2664-2019; Minamoto, Toshifumi/C-6453-2009	Minamoto, Toshifumi/0000-0002-5379-1622; Miya, Masaki/0000-0002-9791-9886	Japan Science Society; Japan Society for the Promotion of Science KAKENHIMinistry of Education, Culture, Sports, Science and Technology, Japan (MEXT)Japan Society for the Promotion of ScienceGrants-in-Aid for Scientific Research (KAKENHI) [14444453]; JST CRESTJapan Science & Technology Agency (JST)Core Research for Evolutional Science and Technology (CREST) [JPMJCR13A2]	Japan Science Society; Japan Society for the Promotion of Science KAKENHI, Grant/Award Number: 14444453; JST CREST, Grant/Award Number: JPMJCR13A2		50	23	26	7	84	WILEY	HOBOKEN	111 RIVER ST, HOBOKEN 07030-5774, NJ USA	0046-5070	1365-2427		FRESHWATER BIOL	Freshw. Biol.	JUN	2018	63	6
J	Ito, K; Shibaike, H				Ito, Kenji; Shibaike, Hiroyuki			Use of environmental DNA to survey the distribution of the invasive mussel Limnoperna fortunei in farm ponds	PLANKTON & BENTHOS RESEARCH			English	Article						agricultural water facilities; golden mussel; environmental DNA (eDNA); Limnoperna fortunei	GOLDEN MUSSEL; 1857 BIVALVIA; MYTILIDAE; EDNA; DUNKER; RIVER; ASSAY; PCR	The golden mussel Limnoperna fortunei (Dunker, 1857) is an invasive freshwater bivalve species that exerts harmful effects on the environment, as well as man-made structures, such as water-treatment systems. By using conventional sampling methods, it is difficult to detect mussels under low-density conditions; however, environmental DNA (eDNA) analysis may be a rapid and efficient method for moni…	[Ito, Kenji; Shibaike, Hiroyuki] Natl Agr & Food Res Org, Biodivers Div, Inst Agroenvironm Sci, 3-1-3 Kannondai, Tsukuba, Ibaraki 3058604, Japan	Ito, K (corresponding author), Natl Agr & Food Res Org, Biodivers Div, Inst Agroenvironm Sci, 3-1-3 Kannondai, Tsukuba, Ibaraki 3058604, Japan.	itoken@affrc.go.jp			Ministry of Agriculture, Forestry, and Fisheries of JapanMinistry of Agriculture Forestry & Fisheries - Japan	We thank the staff of the Tsuchiura-shigai 15-choson land improvement district for information on L. fortunei in water channels. We also thank the staff of the Facility Management Division of the National Agriculture and Food Research Organization for giving us permission to investigate the farm ponds. This research was supported by grants from the Project of the Ministry of Agriculture, Forestry…		36	0	0	7	7	PLANKTON SOC JAPAN	HOKKAIDO	C/O MAR. BIODIVERSITY LAB, 3-1-1 MINATOMACHI, HAKODATE, HOKKAIDO, 041-8611, JAPAN	1880-8247	1882-627X		PLANKTON BENTHOS RES	Plankton Benthos Res.	MAY	2021	16	2
J	Blackman, RC; Constable, D; Hahn, C; Sheard, AM; Durkota, J; Hanfling, B; Handley, LL				Blackman, Rosetta C.; Constable, Drew; Hahn, Christoph; Sheard, Andrew M.; Durkota, Jessica; Hanfling, Bernd; Handley, Lori Lawson			Detection of a new non-native freshwater species by DNA metabarcoding of environmental samples - first record of Gammarus fossarum in the UK	AQUATIC INVASIONS			English	Article						environmental DNA; metabarcoding; passive detection; early warning; cryptic species; Gammaridae; non-native	DIKEROGAMMARUS-VILLOSUS; BIODIVERSITY; AMPHIPOD; TOOL; CRUSTACEA; SURVEILLANCE; COMMUNITIES; DIVERSITY; IMPACT; EDNA	We report the discovery of a non-native gammarid, Gammarus fossarum (Koch, 1836) (Crustacea, Amphipoda), in UK rivers. Gammarus fossarum is a common freshwater gammarid in many parts of mainland Europe, but was previously considered absent from the UK. Gammarus fossarum was detected in a number of UK rivers following DNA metabarcoding of a mini-barcode region of the COI gene in macroinvertebrate …	[Blackman, Rosetta C.; Hahn, Christoph; Hanfling, Bernd; Handley, Lori Lawson] Univ Hull, Sch Environm Sci, Evolutionary & Environm Genom Grp, Cottingham Rd, Kingston Upon Hull HU6 7RX, N Humberside, England; [Constable, Drew] Environm Agcy, Bromholme Lane, Huntingdon PE28 4NE, Cambs, England; [Hahn, Christoph] Karl Franzens Univ Graz, Inst Zool, Univ Pl 2, A-8010 Graz, Austria; [Durkota, Jessica…	Blackman, RC (corresponding author), Univ Hull, Sch Environm Sci, Evolutionary & Environm Genom Grp, Cottingham Rd, Kingston Upon Hull HU6 7RX, N Humberside, England.	rosiecblackman@gmail.com; drew.constable@environment-agency.gov.uk; C.Hahn@hull.ac.uk; andysheard@me.com; j.durkota@ucl.ac.uk; B.Haenfling@hull.ac.uk; L.Lawson-Handley@hull.ac.uk		Blackman, Rosetta/0000-0002-6182-8691; Hanfling, Bernd/0000-0001-7630-9360; Lawson Handley, Lori/0000-0002-8153-5511	UK Environment Agency	This work was funded by the UK Environment Agency. We are particularly grateful to Dr Kerry Walsh and Dr Alice Hiley for initiating the metabarcoding study and for support throughout. We gratefully acknowledge Amanda Arnold, Frances Attwood, Charlotte Davey, Carole Fitzpatrick, Tim Jones, Mel Lacan, Ellen Moss and Paul Nichols for providing invaluable help during field work, Julia Day, Robert Don…		74	28	35	5	37	REGIONAL EURO-ASIAN BIOLOGICAL INVASIONS CENTRE-REABIC	HELSINKI	PL 3, HELSINKI, 00981, FINLAND	1798-6540	1818-5487		AQUAT INVASIONS	Aquat. Invasions	JUN	2017	12	2
J	Fujii, K; Doi, H; Matsuoka, S; Nagano, M; Sato, H; Yamanaka, H				Fujii, Kazuya; Doi, Hideyuki; Matsuoka, Shunsuke; Nagano, Mariko; Sato, Hirotoshi; Yamanaka, Hiroki			Environmental DNA metabarcoding for fish community analysis in backwater lakes: A comparison of capture methods	PLOS ONE			English	Article							EDNA; SURVEILLANCE; OCCUPANCY; ABUNDANCE; REVEALS; RIVERS; DETECT; TOOL; PCR	The use of environmental DNA (eDNA) methods for community analysis has recently been developed. High-throughput parallel DNA sequencing (HTS), called eDNA metabarcoding, has been increasingly used in eDNA studies to examine multiple species. However, eDNA metabarcoding methodology requires validation based on traditional methods in all natural ecosystems before a reliable method can be establishe…	[Fujii, Kazuya] Fukuda Hydrol Ctr, Sapporo, Hokkaido, Japan; [Fujii, Kazuya] Hokkaido Univ, Res Fac Agr, Sapporo, Hokkaido, Japan; [Doi, Hideyuki; Matsuoka, Shunsuke; Nagano, Mariko] Univ Hyogo, Grad Sch Simulat Studies, Minatojima Minamimachi, Kobe, Hyogo, Japan; [Sato, Hirotoshi; Yamanaka, Hiroki] Ryukoku Univ, Fac Sci & Technol, Otsu, Shiga, Japan	Doi, H (corresponding author), Univ Hyogo, Grad Sch Simulat Studies, Minatojima Minamimachi, Kobe, Hyogo, Japan.	hideyuki.doi@icloud.com	Matsuoka, Shunsuke/O-7460-2018	Matsuoka, Shunsuke/0000-0002-3723-8800; Doi, Hideyuki/0000-0002-2701-3982	Environment Research and Technology Development Fund [4-1602]; JST Core Research for Evolutional Science and TechnologyJapan Science & Technology Agency (JST)Core Research for Evolutional Science and Technology (CREST) [JPMJCR13A2]	The funders, Environment Research and Technology Development Fund (4-1602 to HD) and JST Core Research for Evolutional Science and Technology (JPMJCR13A2 to HY), had no role in study design, data collection and analysis, decision to publish, or preparation of the manuscript.		54	29	30	12	39	PUBLIC LIBRARY SCIENCE	SAN FRANCISCO	1160 BATTERY STREET, STE 100, SAN FRANCISCO, CA 94111 USA	1932-6203			PLOS ONE	PLoS One	JAN 31	2019	14	1
J	Cerco, CF; Schultz, MT; Noel, MR; Skahill, B; Kim, SC				Cerco, Carl F.; Schultz, Martin T.; Noel, Mark R.; Skahill, Brian; Kim, Sung-Chan			A fate and transport model for Asian carp environmental DNA in the Chicago area waterways system	JOURNAL OF GREAT LAKES RESEARCH			English	Article						Asian carp; eDNA; Chicago area waterways system; Fate and transport models; Lake Michigan; Polymerase chain reaction	HYPOPHTHALMICHTHYS-MOLITRIX; EDNA; QUANTIFICATION; BIGHEAD; MARINE; RATES; LOADS; DECAY; RIVER	Detection of environmental DNA (eDNA) is widely employed to infer the presence of endangered or invasive species in the aquatic environment. Detection of eDNA, however, does not guarantee the presence of the species in question. The location, time, and nature of the eDNA source are unknown. An eDNA fate and transport model can help to address these unknowns. Construction of such a model requires …	[Cerco, Carl F.; Schultz, Martin T.; Noel, Mark R.] US Army, Engineer Res & Dev Ctr, Environm Lab, 3909 Halls Ferry Rd, Vicksburg, MS 39180 USA; [Skahill, Brian; Kim, Sung-Chan] US Army, Engineer Res & Dev Ctr, Coastal & Hydraul Lab, 3909 Halls Ferry Rd, Vicksburg, MS 39180 USA	Cerco, CF (corresponding author), US Army, Engineer Res & Dev Ctr, Environm Lab, 3909 Halls Ferry Rd, Vicksburg, MS 39180 USA.	carlcerco@outlook.com			US Environmental Protection Agency Great Lakes Restoration Initiative through the Asian Carp Regional Coordinating Committee; US Army Corps of EngineersUnited States Department of Defense	This work was supported by the US Environmental Protection Agency Great Lakes Restoration Initiative through the Asian Carp Regional Coordinating Committee and the US Army Corps of Engineers.		27	3	4	5	64	ELSEVIER SCI LTD	OXFORD	THE BOULEVARD, LANGFORD LANE, KIDLINGTON, OXFORD OX5 1GB, OXON, ENGLAND	0380-1330			J GREAT LAKES RES	J. Gt. Lakes Res.	AUG	2018	44	4
J	Tsuji, S; Yamanaka, H; Minamoto, T				Tsuji, Satsuki; Yamanaka, Hiroki; Minamoto, Toshifumi			Effects of water pH and proteinase K treatment on the yield of environmental DNA from water samples	LIMNOLOGY			English	Article						Environmental DNA (eDNA); eDNA yield; pH; Proteinase K treatment	SPECIES DETECTION; DISSOLVED DNA; RARE; EDNA; ACIDIFICATION; DEGRADATION; CAPTURE; RIVERS	Environmental DNA (eDNA) analysis has recently been applied to the study of aquatic macroorganisms. In most studies, sample water was filtered and the extracted DNA from the residues on the filter used for the following molecular analysis to detect species of interest. This quick, new biomonitoring method has received broad attention, but some unknowns remain, such as the eDNA yield in relation t…	[Tsuji, Satsuki] Ryukoku Univ, Grad Sch Sci & Technol, 1-5 Yokotani, Otsu, Shiga 5202194, Japan; [Yamanaka, Hiroki] Ryukoku Univ, Fac Sci & Technol, 1-5 Yokotani, Otsu, Shiga 5202194, Japan; [Minamoto, Toshifumi] Kobe Univ, Grad Sch Human Dev & Environm, Nada Ku, 3-11 Tsurukabuto, Kobe, Hyogo 6578501, Japan	Tsuji, S (corresponding author), Ryukoku Univ, Grad Sch Sci & Technol, 1-5 Yokotani, Otsu, Shiga 5202194, Japan.	satsuki.may425@gmail.com	Minamoto, Toshifumi/C-6453-2009	Minamoto, Toshifumi/0000-0002-5379-1622	CREST program from the Japan Science and Technology Agency; Environment Research and Technology Development Fund of the Ministry of the Environment [4RF-1302]; Ministry of Education, Culture, Sports, Science, and TechnologyMinistry of Education, Culture, Sports, Science and Technology, Japan (MEXT) [26840152]; Ryukoku UniversityRyukoku University; Grants-in-Aid for Scientific ResearchMinistry of …	We are grateful to Dr. M. Ushio for his useful comments on the manuscript. This study was funded by the CREST program from the Japan Science and Technology Agency. This study was partly supported by the Environment Research and Technology Development Fund (4RF-1302) of the Ministry of the Environment by Grant-in-Aid for Young Scientists B (26840152) from the Ministry of Education, Culture, Sports…		36	18	21	4	68	SPRINGER JAPAN KK	TOKYO	SHIROYAMA TRUST TOWER 5F, 4-3-1 TORANOMON, MINATO-KU, TOKYO, 105-6005, JAPAN	1439-8621	1439-863X		LIMNOLOGY	Limnology	JAN	2017	18	1
J	Rubenson, ES; Olden, JD				Rubenson, Erika S.; Olden, Julian D.			An invader in salmonid rearing habitat: current and future distributions of smallmouth bass (Micropterus dolomieu) in the Columbia River Basin	CANADIAN JOURNAL OF FISHERIES AND AQUATIC SCIENCES			English	Article							CLIMATE-CHANGE; ENVIRONMENTAL DNA; PACIFIC-NORTHWEST; RESTORATION; MANAGEMENT; COMMUNITIES; PREDATION; ABUNDANCE; FISHES; SCALES	Invasive species and climate change are leading threats to freshwater ecosystems. In the Columbia River Basin (CRB), nonnative fishes are a critical consideration in salmon recovery, yet managers lament a lack of distribution information. Combining a species distribution model (SDM) with environmental DNA (eDNA), we locate range boundary regions of nonnative smallmouth bass (Micropterus dolomieu)…	[Rubenson, Erika S.; Olden, Julian D.] Univ Washington, Sch Aquat & Fishery Sci, 1122 NE Boat St, Seattle, WA 98195 USA	Rubenson, ES (corresponding author), Univ Washington, Sch Aquat & Fishery Sci, 1122 NE Boat St, Seattle, WA 98195 USA.	esuther@uw.edu		Olden, Julian/0000-0003-2143-1187	National Science Foundation Graduate Research Fellowship ProgramNational Science Foundation (NSF); University of Washington H. Mason Keeler Endowed Professorship	We thank Washington and Oregon Departments of Fish and Wildlife, Idaho Department of Fish and Game, Idaho Department of Environmental Quality, Montana Fish, Wildlife, and Parks, the Rocky Mountain Research Station, USGS, the Confederated Salish and Kootenai Tribes, and the Nez Perce Tribe Department of Fisheries Resource Management for assisting with this project. We specifically thank Bruce Bake…		51	5	6	4	25	CANADIAN SCIENCE PUBLISHING	OTTAWA	65 AURIGA DR, SUITE 203, OTTAWA, ON K2E 7W6, CANADA	0706-652X	1205-7533		CAN J FISH AQUAT SCI	Can. J. Fish. Aquat. Sci.	FEB	2020	77	2
J	Zou, KS; Chen, JW; Ruan, HT; Li, ZH; Guo, WJ; Li, M; Liu, L				Zou, Keshu; Chen, Jianwei; Ruan, Huiting; Li, Zhenhai; Guo, Wenjie; Li, Min; Liu, Li			eDNA metabarcoding as a promising conservation tool for monitoring fish diversity in a coastal wetland of the Pearl River Estuary compared to bottom trawling	SCIENCE OF THE TOTAL ENVIRONMENT			English	Article						Environmental DNA; Metabarcoding; Bottom trawling; Fish diversity; Coastal wetland	ENVIRONMENTAL DNA; MITOCHONDRIAL GENOME; BIODIVERSITY; DEGRADATION; FUTURE; CHINA; MODEL	The difficulty of censusing fish diversity hampers effective management and conservation in estuarine and coastal ecosystems, especially wetland ecosystems. Improved noninvasive fish diversity monitoring programs are becoming increasingly crucial for coastal ecosystems. In this study, we investigated fish diversity and its seasonal variation in the Nansha wetland ecosystem using environmental DNA…	[Zou, Keshu; Ruan, Huiting; Li, Zhenhai; Liu, Li] South China Agr Univ, Coll Marine Sci, Joint Lab Guangdong Prov & Hong Kong Reg Marine B, Guangzhou 510642, Guangdong, Peoples R China; [Li, Min] Chinese Acad Fishery Sci, South China Sea Fisheries Res Inst, Guangdong Prov Key Lab Fishery Ecol & Environm, Guangzhou 510300, Guangdong, Peoples R China; [Chen, Jianwei; Guo, Wenjie] BGI Shenzhen, BGI …	Liu, L (corresponding author), South China Agr Univ, Coll Marine Sci, Guangzhou, Guangdong, Peoples R China.; Li, M (corresponding author), Chinese Acad Fishery Sci, South China Sea Fisheries Res Inst, Guangzhou, Guangdong, Peoples R China.	limin@scsfri.ac.cn; liuli@scau.edu.cn		Chen, Jianwei/0000-0003-2332-4609; Zou, Keshu/0000-0001-7546-3024; Li, Min/0000-0002-5551-0134	National Key R&D Program of China [2018YFD0900802]; Central Public-interest Scientific Institution Basal Research Fund, South China Sea Fisheries Research Institute, CAFS, China [2019TS13]	The study was supported by National Key R&D Program of China (grant number 2018YFD0900802), and Central Public-interest Scientific Institution Basal Research Fund, South China Sea Fisheries Research Institute, CAFS, China (grant number 2019TS13). We thank Prof. Xiao Chen, Prof. Jun Wang and Dr. Lei Zhou for sampling and the identification of fish species.		60	17	17	23	99	ELSEVIER	AMSTERDAM	RADARWEG 29, 1043 NX AMSTERDAM, NETHERLANDS	0048-9697	1879-1026		SCI TOTAL ENVIRON	Sci. Total Environ.	FEB 1	2020	702
J	Muha, TP; Rodriguez-Barreto, D; O'Rorke, R; de Leaniz, CG; Consuegra, S				Muha, Teja P.; Rodriguez-Barreto, Deiene; O'Rorke, Richard; Garcia de Leaniz, Carlos; Consuegra, Sofia			Using eDNA Metabarcoding to Monitor Changes in Fish Community Composition After Barrier Removal	FRONTIERS IN ECOLOGY AND EVOLUTION			English	Article						fish dispersal; spatio-temporal monitoring; freshwater habitat fragmentation; connectivity; eDNA	SMALL DAM REMOVAL; ENVIRONMENTAL DNA; GENETIC-VARIATION; RIVER; ABUNDANCE; HABITAT; CONNECTIVITY; CHALLENGES; FRAGMENTATION; BIODIVERSITY	Artificial instream barriers are a major cause of habitat fragmentation that reduce population connectivity and gene flow by limiting fish movements. To mitigate their impacts, obsolete barriers are increasingly been removed worldwide, but few barrier removal projects are monitored. We employed a powerful Before-After-Downstream-Upstream (BADU) approach using environmental DNA (eDNA) metabarcodin…	[Muha, Teja P.; Rodriguez-Barreto, Deiene; O'Rorke, Richard; Garcia de Leaniz, Carlos; Consuegra, Sofia] Swansea Univ, Coll Sci, Ctr Sustainable Aquat Res, Dept Biosci, Swansea, W Glam, Wales; [Muha, Teja P.] Labena Doo, BIA Separat CRO, Ljubljana, Slovenia	Consuegra, S (corresponding author), Swansea Univ, Coll Sci, Ctr Sustainable Aquat Res, Dept Biosci, Swansea, W Glam, Wales.	s.consuegra@swansea.ac.uk	Barreto, Deiene Rodriguez/X-2965-2019	Barreto, Deiene Rodriguez/0000-0003-2124-4488; Muha, Teja Petra/0000-0002-6364-2751; O'Rorke, Richard/0000-0002-9304-2677	H2020 Marie Sklodowska-Curie Grant [642197]; Horizon 2020 Research and Innovation program, Adaptive Management of Barriers in European Rivers (AMBER) project [689682]	This work has been funded by a H2020 Marie Sklodowska-Curie Grant/Award (Ref 642197, AQUAINVAD_ED) to SC and the Horizon 2020 Research and Innovation program under Grant Agreement No 689682, Adaptive Management of Barriers in European Rivers (AMBER) project to CG.		85	2	2	14	19	FRONTIERS MEDIA SA	LAUSANNE	AVENUE DU TRIBUNAL FEDERAL 34, LAUSANNE, CH-1015, SWITZERLAND	2296-701X			FRONT ECOL EVOL	Front. Ecol. Evol.	FEB 15	2021	9
J	Hayer, CA; Bayless, MF; George, A; Thompson, N; Richter, CA; Chapman, DC				Hayer, Cari-Ann; Bayless, Michael F.; George, Amy; Thompson, Nathan; Richter, Catherine A.; Chapman, Duane C.			Use of Environmental DNA to Detect Grass Carp Spawning Events	FISHES			English	Article						aquatic invasive species; reservoir ecosystems; ichthyoplankton; Asian carp	BIGHEAD CARP; SILVER CARP; SIZE; TEMPERATURE; DEGRADATION; DENSITY; EGGS	The timing and location of spawning events are important data for managers seeking to control invasive grass carp populations. Ichthyoplankton tows for grass carp eggs and larvae can be used to detect spawning events; however, these samples can be highly debris-laden, and are expensive and laborious to process. An alternative method, environmental DNA (eDNA) technology, has proven effective in de…	[Hayer, Cari-Ann] US Fish & Wildlife Serv, Green Bay Fish & Wildlife Conservat Off, 2661 Scott Tower Dr, New Franken, WI 54229 USA; [Bayless, Michael F.] Missouri Dept Conservat, 2010 South Second St, Clinton, MO 64735 USA; [George, Amy; Thompson, Nathan; Richter, Catherine A.; Chapman, Duane C.] US Geol Survey, Columbia Environm Res Ctr, 4200 New Haven Rd, Columbia, MO 65201 USA	Richter, CA (corresponding author), US Geol Survey, Columbia Environm Res Ctr, 4200 New Haven Rd, Columbia, MO 65201 USA.	cari-ann_hayer@fws.gov; mbayless1969@gmail.com; ageorge@usgs.gov; nthompson@usgs.gov; CRichter@usgs.gov; dchapman@usgs.gov	Hayer, Cari-Ann/AAW-6989-2021	Richter, Catherine/0000-0001-7322-4206	USGS Ecosystems Mission Area, Invasive Species Program	This research was funded by the USGS Ecosystems Mission Area, Invasive Species Program.		27	3	3	6	9	MDPI	BASEL	ST ALBAN-ANLAGE 66, CH-4052 BASEL, SWITZERLAND		2410-3888		FISHES-BASEL	Fishes	SEP	2020	5	3
J	Riaz, M; Wittwer, C; Nowak, C; Cocchiararo, B				Riaz, M.; Wittwer, C.; Nowak, C.; Cocchiararo, B.			An environmental DNA assay for the detection of the regionally endangered freshwater fish Alburnoides bipunctatus in Germany	CONSERVATION GENETICS RESOURCES			English	Article						Alburnoides bipunctatus; qPCR; eDNA; Reintroduction; Biomonitoring	EDNA; CRAYFISH	The freshwater fish Alburnoides bipunctatus is a widespread species that suffered from river straightening and water pollution across Europe. The species is difficult to monitor, which hampers evaluation of current reintroduction action. We thus developed an environmental DNA (eDNA) based assay to allow for monitoring of A. bipunctatus in central Germany. A 63 bp cytochrome b-based mitochondrial …	[Riaz, M.; Wittwer, C.; Nowak, C.; Cocchiararo, B.] Senckenberg Res Inst, Conservat Genet Grp, D-63571 Gelnhausen, Germany; [Riaz, M.; Wittwer, C.; Nowak, C.; Cocchiararo, B.] Nat Hist Museum Frankfurt, D-63571 Gelnhausen, Germany; [Riaz, M.] Goethe Univ, Fac Biol Sci, Inst Ecol Evolut & Divers, Max von Laue Str 9, D-60438 Frankfurt, Germany; [Wittwer, C.; Nowak, C.; Cocchiararo, B.] LOEWE Ctr Tr…	Riaz, M (corresponding author), Senckenberg Res Inst, Conservat Genet Grp, D-63571 Gelnhausen, Germany.; Riaz, M (corresponding author), Nat Hist Museum Frankfurt, D-63571 Gelnhausen, Germany.; Riaz, M (corresponding author), Goethe Univ, Fac Biol Sci, Inst Ecol Evolut & Divers, Max von Laue Str 9, D-60438 Frankfurt, Germany.	mriaz@senckenberg.de; Berardino.Cocchiararo@senckenberg.de	Cocchiararo, Berardino/ABG-5283-2020; Wittwer, Claudia/AAI-4407-2021	Wittwer, Claudia/0000-0002-5278-7461; Riaz, Maria/0000-0002-0146-3846				20	1	1	3	14	SPRINGER	DORDRECHT	VAN GODEWIJCKSTRAAT 30, 3311 GZ DORDRECHT, NETHERLANDS	1877-7252	1877-7260		CONSERV GENET RESOUR	Conserv. Genet. Resour.	MAR	2020	12	1
J	Hinlo, R; Lintermans, M; Gleeson, D; Broadhurst, B; Furlan, E				Hinlo, Rheyda; Lintermans, Mark; Gleeson, Dianne; Broadhurst, Ben; Furlan, Elise			Performance of eDNA assays to detect and quantify an elusive benthic fish in upland streams	BIOLOGICAL INVASIONS			English	Article						Environmental DNA; Weatherloach; Invasive; Density gradient; Detection; Abundance; Monitoring	ENVIRONMENTAL DNA ANALYSIS; MISGURNUS-ANGUILLICAUDATUS; WATER SAMPLES; MANAGEMENT; GEAR; WEATHERFISH; POPULATIONS; SENSITIVITY; IRRIGATION; AUSTRALIA	The sensitivity and specificity of eDNA-based monitoring, coupled with its potential utility to estimate population density or biomass, makes it a useful tool in invasive species management. In this study, we investigated the potential of the eDNA method to improve the detection of the elusive invasive fish, oriental weatherloach (Misgurnus anguillicaudatus), in a river system where a density gra…	[Hinlo, Rheyda; Lintermans, Mark; Gleeson, Dianne; Broadhurst, Ben; Furlan, Elise] Univ Canberra, Inst Appl Ecol, Bruce, ACT 2617, Australia	Hinlo, R (corresponding author), Univ Canberra, Inst Appl Ecol, Bruce, ACT 2617, Australia.	Rheyda.Hinlo@canberra.edu.au; Mark.Lintermans@canberra.edu.au; Dianne.Gleeson@canberra.edu.au; Ben.Broadhurst@canberra.edu.au; Elise.Furlan@canberra.edu.au		Furlan, Elise/0000-0002-1642-9819; Hinlo, Rheyda/0000-0002-3391-4859; Gleeson, Dianne/0000-0002-5093-4405; Lintermans, Mark/0000-0003-2369-0932	Invasive Animals Cooperative Research CentreAustralian GovernmentDepartment of Industry, Innovation and ScienceCooperative Research Centres (CRC) Programme; Holsworth Wildlife Research Endowment; Icon Water	This project was funded by the Invasive Animals Cooperative Research Centre (Project 1.W.2) and the Holsworth Wildlife Research Endowment. Conventional survey of oriental weatherloach was undertaken as part of a monitoring program funded by Icon Water. The authors are grateful to Ugyen Lhendup, Rhian Clear, Hugh Allan, Allan Couch, and Vernon Arguelles for their field assistance and Richard Dunca…		64	10	12	7	34	SPRINGER	DORDRECHT	VAN GODEWIJCKSTRAAT 30, 3311 GZ DORDRECHT, NETHERLANDS	1387-3547	1573-1464		BIOL INVASIONS	Biol. Invasions	NOV	2018	20	11
J	Song, JW; Small, MJ; Casman, EA				Song, Jeffery W.; Small, Mitchell J.; Casman, Elizabeth A.			Making sense of the noise: The effect of hydrology on silver carp eDNA detection in the Chicago area waterway system	SCIENCE OF THE TOTAL ENVIRONMENT			English	Article						Environmental DNA; Invasive carp; Beta-binomial regression; Hydrology	ENVIRONMENTAL DNA; ASIAN CARP; GREAT-LAKES; OCCUPANCY; DEGRADATION; TEMPERATURE; ILLINOIS; SAMPLES; MODEL; RIVER	Environmental DNA (eDNA) sampling is an emerging tool for monitoring the spread of aquatic invasive species. One confounding factor when interpreting eDNA sampling evidence is that eDNA can be present in the water in the absence of living target organisms, originating from excreta, dead tissue, boats, or sewage effluent, etc. In the Chicago Area Waterway System (CAWS), electric fish dispersal bar…	[Song, Jeffery W.; Small, Mitchell J.; Casman, Elizabeth A.] Carnegie Mellon Univ, Dept Engn & Publ Policy, 5000 Forbes Ave, Pittsburgh, PA 15213 USA	Casman, EA (corresponding author), Carnegie Mellon Univ, Dept Engn & Publ Policy, 5000 Forbes Ave, Pittsburgh, PA 15213 USA.	casman@andrew.cmu.edu			National Science FoundationNational Science Foundation (NSF) [DGE-1252522]	This research is supported by the National Science Foundation Graduate Research Fellowship given to Jeffery Song under Grant no. DGE-1252522. Any opinion, findings, and conclusions or recommendations expressed in this material are those of the authors(s) and do not necessarily reflect the views of the National Science Foundation. We would also like to thank Dr. M. Schultz for sharing eDNA samplin…		45	18	20	10	162	ELSEVIER SCIENCE BV	AMSTERDAM	PO BOX 211, 1000 AE AMSTERDAM, NETHERLANDS	0048-9697	1879-1026		SCI TOTAL ENVIRON	Sci. Total Environ.	DEC 15	2017	605
J	Carim, KJ; Dysthe, JCS; Young, MK; McKelvey, KS; Schwartz, MK				Carim, K. J.; Dysthe, J. C. S.; Young, M. K.; McKelvey, K. S.; Schwartz, M. K.			An environmental DNA assay for detecting Arctic grayling in the upper Missouri River basin, North America	CONSERVATION GENETICS RESOURCES			English	Article						Thymallus arcticus; eDNA; Invasive species; qPCR		The upper Missouri River basin in the northwestern US contains disjunct Arctic grayling (Thymallus arcticus) populations of conservation concern. To assist efforts aimed at understanding Artic grayling distribution, we developed a quantitative PCR assay to detect the presence of Arctic grayling DNA in environmental samples. The assay amplified low concentrations of Arctic grayling DNA consistentl…	[Carim, K. J.; Dysthe, J. C. S.; Young, M. K.; McKelvey, K. S.; Schwartz, M. K.] US Forest Serv, USDA, Natl Genom Ctr Wildlife & Fish Conservat, Rocky Mt Res Stn, Missoula, MT 59801 USA	Carim, KJ (corresponding author), US Forest Serv, USDA, Natl Genom Ctr Wildlife & Fish Conservat, Rocky Mt Res Stn, Missoula, MT 59801 USA.	kelliejcarim@fs.fed.us		Dysthe, Joseph/0000-0002-6790-7841	United States Fish and Wildlife ServiceUS Fish & Wildlife Service	This work was funded by the United States Fish and Wildlife Service. We would like to thank James Boyd for his support in assay development. We would also like to thank all of our collaborators who have provided the tissues used in assay development. In particular, we thank Robb Leary and Sally Painter with Montana Fish Wildlife and Parks for sharing information and genetic material from local Ar…		12	21	25	1	55	SPRINGER	DORDRECHT	VAN GODEWIJCKSTRAAT 30, 3311 GZ DORDRECHT, NETHERLANDS	1877-7252	1877-7260		CONSERV GENET RESOUR	Conserv. Genet. Resour.	SEP	2016	8	3
J	Sansom, BJ; Sassoubre, LM				Sansom, Brandon J.; Sassoubre, Lauren M.			Environmental DNA (eDNA) Shedding and Decay Rates to Model Freshwater Mussel eDNA Transport in a River	ENVIRONMENTAL SCIENCE & TECHNOLOGY			English	Article							FUNCTIONAL-ROLE; BIODIVERSITY; ABUNDANCE; ECOSYSTEM; CONSERVATION; DEGRADATION; TEMPERATURE; INHIBITION; BIVALVES; VOLUME	Freshwater mussels are vital components of stream ecosystems, yet remain threatened. Thus, timely and accurate species counts are critical for proper conservation and management. Mussels live in stream sediments and can be challenging to survey given constraints related to water depth, flow, and time of year. The use of environmental DNA (eDNA) to monitor mussel distributions and diversity is a p…	[Sansom, Brandon J.; Sassoubre, Lauren M.] SUNY Buffalo, Dept Civil Struct & Environm Engn, Buffalo, NY 14260 USA	Sassoubre, LM (corresponding author), SUNY Buffalo, Dept Civil Struct & Environm Engn, Buffalo, NY 14260 USA.	lsassoub@buffalo.edu		Sassoubre, Lauren/0000-0001-5105-9529				69	52	53	12	109	AMER CHEMICAL SOC	WASHINGTON	1155 16TH ST, NW, WASHINGTON, DC 20036 USA	0013-936X	1520-5851		ENVIRON SCI TECHNOL	Environ. Sci. Technol.	DEC 19	2017	51	24
J	Cardas, JB; Deconinck, D; Marquez, I; Torre, PP; Garcia-Vazquez, E; Machado-Schiaffino, G				Cardas, Javier Burgoa; Deconinck, Dumas; Marquez, Isabel; Torre, Paloma Peon; Garcia-Vazquez, Eva; Machado-Schiaffino, Gonzalo			New eDNA based tool applied to the specific detection and monitoring of the endangered European eel	BIOLOGICAL CONSERVATION			English	Article						Anguilla anguilla; Specific primer; Conservation genetics; Environmental DNA	ENVIRONMENTAL DNA; ANGUILLA-ANGUILLA; RECRUITMENT; ABUNDANCE; FISH	European eel (Anguilla anguilla) populations have declined drastically over the last decades and it has been included in the IUCN red list of endangered species as critically endangered since 2007. Thus, continuous population monitoring is crucial in order to warrant the conservation of this emblematic species. Environmental DNA (eDNA) has been recently implemented as a powerful method for the de…	[Cardas, Javier Burgoa; Deconinck, Dumas; Garcia-Vazquez, Eva; Machado-Schiaffino, Gonzalo] Univ Oviedo, Dept Funct Biol, Avila Julian Claveria S-N, Oviedo 33006, Spain; [Marquez, Isabel] Travesia Hosp, Area Sanidad Anim, Serv Reg Invest & Desarrollo Agroalimentario SERI, Gijon, Spain; [Torre, Paloma Peon] Ctr Expt Pesquera CEP, Gijon, Spain; [Deconinck, Dumas] Flanders Res Inst Agr Fisheries & F…	Machado-Schiaffino, G (corresponding author), Univ Oviedo, Dept Funct Biol, Avila Julian Claveria S-N, Oviedo 33006, Spain.	machadogonzalo@uniovi.es	Machado-Schiaffino, Gonzalo/AAE-3114-2020	Machado-Schiaffino, Gonzalo/0000-0002-4049-3247; PEON TORRE, PALOMA/0000-0002-8439-8225	Government of Principado de Asturias, Spain [FUO-18-106, FC-GRUPIN-IDI/2018/000201]	We would like to thank the technicians and staff of Centro de Experimentacion Pesquera (CEP-Gijon), especially to Fernando Jimenez Herrero, for water sampling duties in the river. We thank SERIDA staff for the maintenance of the confined eels. We thank Brezo Mateos Suarez for her help in lab duties, and the staff of the unit of DNA analysis of the Scientific-Technical Services of Oviedo Universit…		52	1	1	6	21	ELSEVIER SCI LTD	OXFORD	THE BOULEVARD, LANGFORD LANE, KIDLINGTON, OXFORD OX5 1GB, OXON, ENGLAND	0006-3207	1873-2917		BIOL CONSERV	Biol. Conserv.	OCT	2020	250
J	Guan, X; Monroe, EM; Bockrath, KD; Mize, EL; Rees, CB; Lindsay, DL; Baerwaldt, KL; Nico, LG; Lance, RF				Guan, Xin; Monroe, Emy M.; Bockrath, Katherine D.; Mize, Erica L.; Rees, Christopher B.; Lindsay, Denise L.; Baerwaldt, Kelly L.; Nico, Leo G.; Lance, Richard F.			Environmental DNA (eDNA) Assays for Invasive Populations of Black Carp in North America	TRANSACTIONS OF THE AMERICAN FISHERIES SOCIETY			English	Article							MYLOPHARYNGODON-PICEUS; EXTRACTION; CAPTURE	The Black Carp Mylopharyngodon piceus is an increasingly widespread invasive species in North America that threatens freshwater mussel populations. We developed four qPCR assays for detecting environmental DNA (eDNA) from these Black Carp populations. Assays were designed to target four mitochondrial DNA loci and were based on 34 complete mitochondrial genome sequences, including 29 generated in …	[Guan, Xin] Bennett Aerosp, 3909 Halls Ferry Rd, Vicksburg, MS USA; [Monroe, Emy M.; Bockrath, Katherine D.; Mize, Erica L.; Baerwaldt, Kelly L.] US Fish & Wildlife Serv, Midwest Fisheries Ctr, Whitney Genet Lab, 555 Lester Ave, Onalaska, WI USA; [Rees, Christopher B.] US Fish & Wildlife Serv, Northeast Fishery Ctr, 308 Washington Ave, Lamar, PA USA; [Lindsay, Denise L.; Lance, Richard F.] US Arm…	Lance, RF (corresponding author), US Army Engineer Res & Dev Ctr, Environm Lab, 3909 Halls Ferry Rd, Vicksburg, MS 39180 USA.	richard.f.lance@erdc.dren.mil	Mize, Erica/P-5416-2017	Mize, Erica/0000-0003-2355-3268	Great Lakes Restoration Initiative; U.S. Fish and Wildlife ServiceUS Fish & Wildlife Service	This project was funded by the Great Lakes Restoration Initiative, via an interagency agreement with the U.S. Fish and Wildlife Service. This work was scoped as part of the Asian Carp Regional Coordinating Committee's Asian Carp Action Plan. We express sincere gratitude to J. Tong (Institute of Hydrobiology, Chinese Academy of Sciences), K. Anderson (Columbia Environmental Research Center, U.S. G…		54	6	6	5	20	WILEY	HOBOKEN	111 RIVER ST, HOBOKEN 07030-5774, NJ USA	0002-8487	1548-8659		T AM FISH SOC	Trans. Am. Fish. Soc.	NOV	2019	148	6
J	Civade, R; Dejean, T; Valentini, A; Roset, N; Raymond, JC; Bonin, A; Taberlet, P; Pont, D				Civade, Raphael; Dejean, Tony; Valentini, Alice; Roset, Nicolas; Raymond, Jean-Claude; Bonin, Aurelie; Taberlet, Pierre; Pont, Didier			Spatial Representativeness of Environmental DNA Metabarcoding Signal for Fish Biodiversity Assessment in a Natural Freshwater System	PLOS ONE			English	Article							SURVEY TOOL; EDNA; CONSERVATION; PERSISTENCE; ECOLOGY; PCR	In the last few years, the study of environmental DNA (eDNA) has drawn attention for many reasons, including its advantages for monitoring and conservation purposes. So far, in aquatic environments, most of eDNA research has focused on the detection of single species using species-specific markers. Recently, species inventories based on the analysis of a single generalist marker targeting a large…	[Civade, Raphael; Pont, Didier] IRSTEA, Hydrosyst & Bioproc Res Unit, Antony, France; [Dejean, Tony; Valentini, Alice] SPYGEN, Le Bourget Du Lac, France; [Roset, Nicolas; Raymond, Jean-Claude] ONEMA, Rhone Alpes Reg Direct, Bron, France; [Bonin, Aurelie; Taberlet, Pierre] CNRS, Lab Ecol Alpine LECA, Grenoble, France; [Bonin, Aurelie; Taberlet, Pierre] Univ Grenoble Alpes, Lab Ecol Alpine LECA, Gr…	Civade, R (corresponding author), IRSTEA, Hydrosyst & Bioproc Res Unit, Antony, France.	civade_raphael@hotmail.fr	valentini, alice/S-2040-2019	valentini, alice/0000-0001-5829-5479; pont, Didier/0000-0001-5187-0135; Bonin, Aurelie/0000-0001-7800-8609	EDF (Electricity of France); ONEMA (French National Agency for Water and Aquatic Environments); SPYGEN	In addition to their participation to field work, data collection and preparation of the manuscript, ONEMA (French National Agency for Water and Aquatic Environments) and SPYGEN financially supported this work (Contract IRSTEA-SPYGENONEMA, 2012-2015). EDF (Electricity of France) also supported financially this study. The funders had no role in study design, data collection and analysis, decision …		44	65	74	10	113	PUBLIC LIBRARY SCIENCE	SAN FRANCISCO	1160 BATTERY STREET, STE 100, SAN FRANCISCO, CA 94111 USA	1932-6203			PLOS ONE	PLoS One	JUN 30	2016	11	6
J	Doi, H; Katano, I; Sakata, Y; Souma, R; Kosuge, T; Nagano, M; Ikeda, K; Yano, K; Tojo, K				Doi, Hideyuki; Katano, Izumi; Sakata, Yusuke; Souma, Rio; Kosuge, Toshihiro; Nagano, Mariko; Ikeda, Kousuke; Yano, Koki; Tojo, Koji			Detection of an endangered aquatic heteropteran using environmental DNA in a wetland ecosystem	ROYAL SOCIETY OPEN SCIENCE			English	Article						real-time PCR; species detection; eDNA; conservation; endangered species; heteroptera	REAL-TIME PCR; BIODIVERSITY; EDNA; SURVEILLANCE; CONSERVATION; INFORMATION; REVEALS; SAMPLES; RIVERS; TOOL	The use of environmental DNA (eDNA) has recently been employed to evaluate the distribution of various aquatic macroorganisms. Although this technique has been applied to a broad range of taxa, from vertebrates to invertebrates, its application is limited for aquatic insects such as aquatic heteropterans. Nepa hoffmanni (Heteroptera: Nepidae) is a small (approx. 23mm) aquatic heteropteran that in…	[Doi, Hideyuki; Nagano, Mariko] Univ Hyogo, Grad Sch Simulat Studies, Chuo Ku, 7-1-28,Minatojima Minamimachi, Kobe, Hyogo 6500047, Japan; [Katano, Izumi; Sakata, Yusuke] Univ Hyogo, Sch Human Sci & Environm, 1-1-12 Shinzaike Honcho, Himeji, Hyogo 6700092, Japan; [Souma, Rio] Univ Hyogo, Grad Sch Human Sci & Environm, 1-1-12 Shinzaike Honcho, Himeji, Hyogo 6700092, Japan; [Katano, Izumi] Nara Wome…	Doi, H (corresponding author), Univ Hyogo, Grad Sch Simulat Studies, Chuo Ku, 7-1-28,Minatojima Minamimachi, Kobe, Hyogo 6500047, Japan.	hideyuki.doi@icloud.com		Doi, Hideyuki/0000-0002-2701-3982; Katano, Izumi/0000-0002-1657-619X	JST-CRESTJapan Science & Technology Agency (JST)Core Research for Evolutional Science and Technology (CREST) [JPMJCR13A2]; Environment Research and Technology Development Fund of the Ministry of the Environment, JapanMinistry of the Environment, Japan [4RF-1302, 4-1602]; JSPS KAKENHIMinistry of Education, Culture, Sports, Science and Technology, Japan (MEXT)Japan Society for the Promotion of Scie…	This study was supported by JST-CREST (JPMJCR13A2) and the Environment Research and Technology Development Fund (4RF-1302 and 4-1602) of the Ministry of the Environment, Japan, and in part by JSPS KAKENHI grant numbers 15K00596 to I.K. and the Research Foundation of Kurita Water and Environment Foundation to H.D.		46	23	25	3	29	ROYAL SOC	LONDON	6-9 CARLTON HOUSE TERRACE, LONDON SW1Y 5AG, ENGLAND	2054-5703			ROY SOC OPEN SCI	R. Soc. Open Sci.	JUL	2017	4	7
J	Nakao, R; Inui, R; Akamatsu, Y; Goto, M; Doi, H; Matsuoka, S				Nakao, Ryohei; Inui, Ryutei; Akamatsu, Yoshihisa; Goto, Masuji; Doi, Hideyuki; Matsuoka, Shunsuke			Illumina iSeq 100 and MiSeq exhibit similar performance in freshwater fish environmental DNA metabarcoding	SCIENTIFIC REPORTS			English	Article							COMMUNITIES	Environmental DNA (eDNA) analysis is a method of detecting DNA from environmental samples and is used as a biomonitoring tool. In recent studies, Illumina MiSeq has been the most extensively used tool for eDNA metabarcoding. The Illumina iSeq 100 (hereafter, iSeq), one of the high-throughput sequencers (HTS), has a relatively simple workflow and is potentially more affordable than other HTS. Howe…	[Nakao, Ryohei; Akamatsu, Yoshihisa] Yamaguchi Univ, Grad Sch Sci & Technol Innovat, 2-16-1 Tokiwadai, Ube, Yamaguchi 7558611, Japan; [Inui, Ryutei] Fukuoka Inst Technol, Fac Socioenvironm Studies, Higashi Ku, 3-30-1 Wajiro Higashi, Fukuoka 8110295, Japan; [Goto, Masuji] Nippon Koei Co Ltd, Res & Dev Ctr, 2304 Inarihara, Tsukuba, Ibaraki 3001259, Japan; [Doi, Hideyuki; Matsuoka, Shunsuke] Univ Hy…	Nakao, R (corresponding author), Yamaguchi Univ, Grad Sch Sci & Technol Innovat, 2-16-1 Tokiwadai, Ube, Yamaguchi 7558611, Japan.	lineck92@yahoo.co.jp	Matsuoka, Shunsuke/O-7460-2018	Matsuoka, Shunsuke/0000-0002-3723-8800				45	0	0	2	2	NATURE PORTFOLIO	BERLIN	HEIDELBERGER PLATZ 3, BERLIN, 14197, GERMANY	2045-2322			SCI REP-UK	Sci Rep	AUG 3	2021	11	1
J	Barnes, MA; Brown, AD; Daum, MN; de la Garza, KA; Driskill, J; Garrett, K; Goldstein, MS; Luk, A; Maguire, JI; Moke, R; Ostermaier, EM; Sanders, YM; Sandhu, T; Stith, A; Suresh, VV				Barnes, Matthew A.; Brown, Audrey D.; Daum, Mikaela N.; de la Garza, Karla A.; Driskill, Jackson; Garrett, Kylie; Goldstein, Madeleine S.; Luk, Alaia; Maguire, Joel I.; Moke, Robert; Ostermaier, Emily M.; Sanders, Yorick M.; Sandhu, Theodore; Stith, Aryiah; Suresh, Varshini V.			Detection of the Amphibian Pathogens Chytrid Fungus (Batrachochytrium dendrobatidis) and Ranavirus in West Texas, USA, Using Environmental DNA	JOURNAL OF WILDLIFE DISEASES			English	Article						Amphibian disease; Bd; chytrid fungus; eDNA; Ranavirus; west Texas	POPULATIONS	Environmental DNA (eDNA) methods provide novel options for the detection of pathogens. The amphibian pathogens Batrachochytrium dendrobatidis (Bd) and Ranavirus have been relatively understudied in Texas, US, so we applied eDNA assays for the surveillance of these pathogens in the upper Brazos River basin near the Texas panhandle. We collected water samples from five urban playa lakes and one res…	[Barnes, Matthew A.; Brown, Audrey D.; Daum, Mikaela N.; de la Garza, Karla A.; Driskill, Jackson; Garrett, Kylie; Goldstein, Madeleine S.; Luk, Alaia; Maguire, Joel I.; Moke, Robert; Ostermaier, Emily M.; Sanders, Yorick M.; Sandhu, Theodore; Stith, Aryiah; Suresh, Varshini V.] Texas Tech Univ, 2500 Broadway, Lubbock, TX 79409 USA	Barnes, MA (corresponding author), Texas Tech Univ, 2500 Broadway, Lubbock, TX 79409 USA.	matthew.a.barnes@ttu.edu	Barnes, Matthew A/K-5113-2012	Barnes, Matthew A/0000-0002-5550-8587	Texas Tech University Honors College and Office of the Provost	This work is a product of the Life Sciences in the 21st century cohort in the undergraduate Program in Inquiry and Investigative Thinking (Pi2) at Texas Tech University and was supported by the Texas Tech University Honors College and Office of the Provost. N. Warren assisted with experimental design. C. Barnes, E. Barnes, and S. Roth assisted with field collections. M. San Francisco provided DNA…		13	2	2	3	20	WILDLIFE DISEASE ASSOC, INC	LAWRENCE	810 EAST 10TH ST, LAWRENCE, KS 66044-8897 USA	0090-3558	1943-3700		J WILDLIFE DIS	J. Wildl. Dis.	JUL	2020	56	3
J	Richey, CA; Kenelty, KV; Hopkins, KV; Stevens, BN; Martinez-Lopez, B; Barnum, SM; Hallett, SL; Atkinson, SD; Bartholomew, JL; Soto, E				Richey, Christine A.; Kenelty, Kirsten V.; Hopkins, Kristina Van Stone; Stevens, Brittany N.; Martinez-Lopez, Beatriz; Barnum, Samantha M.; Hallett, Sascha L.; Atkinson, Stephen D.; Bartholomew, Jerri L.; Soto, Esteban			Distribution and Prevalence of Myxobolus cerebralis in Postfire Areas of Plumas National Forest: Utility of Environmental DNA Sampling	JOURNAL OF AQUATIC ANIMAL HEALTH			English	Article							SALMONID WHIRLING-DISEASE; REAL-TIME PCR; PARASITE CERATOMYXA-SHASTA; TUBIFEX-TUBIFEX; LIFE-CYCLE; MYXOZOAN PARASITE; CAUSATIVE AGENT; RAINBOW-TROUT; WATER SAMPLES; MADISON RIVER	Myxobolus cerebralis is a myxozoan parasite and the etiological agent of whirling disease in salmonids. The parasite's life cycle involves waterborne spores and requires both a salmonid fish and the benthic freshwater oligochaete worm Tubifex tubifex (Oligochaeta: Tubificidae). Wildfires can lead to the erosion of fine sediments into stream channels and have been implicated as promoting environme…	[Richey, Christine A.; Kenelty, Kirsten V.; Stevens, Brittany N.; Martinez-Lopez, Beatriz; Barnum, Samantha M.; Soto, Esteban] Univ Calif Davis, Sch Vet Med, Dept Med & Epidemiol, Davis, CA 95616 USA; [Hopkins, Kristina Van Stone] US Forest Serv, 39696 Highway 70, Quincy, CA 95971 USA; [Hallett, Sascha L.; Atkinson, Stephen D.; Bartholomew, Jerri L.] Oregon State Univ, Dept Microbiol, Corvallis, …	Soto, E (corresponding author), Univ Calif Davis, Sch Vet Med, Dept Med & Epidemiol, Davis, CA 95616 USA.	sotomartinez@ucdavis.edu	Atkinson, Stephen/AAA-1283-2020; Lopez, Beatriz Martinez/AAE-6692-2021		U.S. Forest ServiceUnited States Department of Agriculture (USDA)United States Forest Service	We thank Matt J. Griffin (Mississippi State University) for critical review of the manuscript. We also thank the U.S. Forest Service for financial support. There is no conflict of interest declared in this article.		43	3	3	1	24	WILEY	HOBOKEN	111 RIVER ST, HOBOKEN 07030-5774, NJ USA	0899-7659	1548-8667		J AQUAT ANIM HEALTH	J. Aquat. Anim. Health	JUN	2018	30	2
J	Kuzmina, ML; Braukmann, TWA; Zakharov, EV				Kuzmina, Maria L.; Braukmann, Thomas W. A.; Zakharov, Evgeny V.			Finding the pond through the weeds: eDNA reveals underestimated diversity of pondweeds	APPLICATIONS IN PLANT SCIENCES			English	Article						aquatic plants; atpB-rbcL; eDNA metabarcoding; ITS2; Ontario; Potamogetonaceae	POTAMOGETON-PECTINATUS L.; ENVIRONMENTAL DNA; PLANTS; MACROPHYTES; SEQUENCE; BARCODE; SYSTEM; REGION	PREMISE OF THE STUDY: The detection of environmental DNA (eDNA) using high-throughput sequencing has rapidly emerged as a method to detect organisms from environmental samples. However, eDNA studies of aquatic biomes have focused on surveillance of animal species with less emphasis on plants. Pondweeds are important bioindicators of freshwater ecosystems, although their diversity is underestimate…	[Kuzmina, Maria L.; Braukmann, Thomas W. A.; Zakharov, Evgeny V.] Univ Guelph, Ctr Biodivers Genom, 50 Stone Rd East, Guelph, ON N1G 2W1, Canada	Kuzmina, ML (corresponding author), Univ Guelph, Ctr Biodivers Genom, 50 Stone Rd East, Guelph, ON N1G 2W1, Canada.	kuzminam@uoguelph.ca	Braukmann, Thomas/N-7333-2019	Braukmann, Thomas/0000-0002-2452-3776; Kuzmina, Maria/0000-0003-2725-9146	Species at Risk Research Fund for Ontario (SARRFO); Ministry of Research, Innovation, and Science; Canada First Research Excellence Fund	Funding for this study was provided by the Species at Risk Research Fund for Ontario (SARRFO); the Ministry of Research, Innovation, and Science; and the Canada First Research Excellence Fund. This work represents a contribution to the Food from Thought research program. We thank the rare Charitable Research Reserve (RARE) and Jenna Quinn for facilitating collection of water samples. We thank the…		57	8	9	3	26	WILEY	HOBOKEN	111 RIVER ST, HOBOKEN 07030-5774, NJ USA	2168-0450			APPL PLANT SCI	Appl. Plant Sci.	MAY	2018	6	5
J	Lor, Y; Schreier, TM; Waller, DL; Merkes, CM				Lor, Yer; Schreier, Theresa M.; Waller, Diane L.; Merkes, Christopher M.			Using environmental DNA (eDNA) to detect the endangered Spectaclecase Mussel (Margaritifera monodonta)	FRESHWATER SCIENCE			English	Article						unionids; qPCR; conservation; St Croix River; upper Mississippi River; freshwater mussels	TOOL; CONSERVATION; TRANSPORT; DENSITY; ASSAY; QPCR	Margaritifera monodonta, or the Spectaclecase Mussel, is a federally endangered freshwater mussel species that has experienced a 55% reduction in range and is currently concentrated in 3 rivers in the Midwest region of the United States (Gasconade and Meramec rivers, Missouri, and St Croix River, Wisconsin). The detection of new populations by traditional survey methods has been limited because t…	[Lor, Yer; Schreier, Theresa M.; Waller, Diane L.; Merkes, Christopher M.] US Geol Survey, Upper Midwest Environm Sci Ctr, 2630 Fanta Reed Rd, La Crosse, WI 54603 USA	Lor, Y (corresponding author), US Geol Survey, Upper Midwest Environm Sci Ctr, 2630 Fanta Reed Rd, La Crosse, WI 54603 USA.	ylor@usgs.gov; tschreier@usgs.gov; dwaller@usgs.gov; cmerkes@usgs.gov			United States Geological Survey Ecosystems Mission Area-Science Support Partnership; National Park Service, St Croix National Scenic Riverway	This study was funded by the United States Geological Survey Ecosystems Mission Area-Science Support Partnership and the National Park Service, St Croix National Scenic Riverway. We thank Byron Karns (National Park Service); Kristen Lundh (United States Fish and Wildlife Service [USFWS] Illinois-Iowa Ecological Field Office); Megan Bradley and Nathan Eckert (USFWS Genoa National Fish Hatchery); a…		53	1	2	3	17	UNIV CHICAGO PRESS	CHICAGO	1427 E 60TH ST, CHICAGO, IL 60637-2954 USA	2161-9549	2161-9565		FRESHW SCI	Freshw. Sci.	DEC 1	2020	39	4
J	Takahashi, MK; Meyer, MJ; Mcphee, C; Gaston, JR; Venesky, MD; Case, BF				Takahashi, Mizuki K.; Meyer, Mark J.; Mcphee, Carolyn; Gaston, Jordan R.; Venesky, Matthew D.; Case, Brian F.			Seasonal and diel signature of eastern hellbender environmental DNA	JOURNAL OF WILDLIFE MANAGEMENT			English	Article						Cryptobranchus a; alleganiensis; diel activities; eDNA; hellbender; monitoring; Pennsylvania; seasonal activities; stream environment variables	LONG-LIVED SALAMANDER; CRYPTOBRANCHUS-ALLEGANIENSIS; OZARK HELLBENDER; EDNA; DECLINES	Examination of environmental DNA (eDNA) is a non-invasive conservation tool that has been used for the detection of aquatic organisms. When coupled with quantitative polymerase chain reaction (qPCR), eDNA sampling may be used to infer seasonal or diel activities of target species. To survey the status of eastern hellbenders (Cryptobranchus a. alleganiensis), fully aquatic cryptic salamanders of c…	[Takahashi, Mizuki K.; Mcphee, Carolyn; Case, Brian F.] Bucknell Univ, Dept Biol, 701 Moore Ave, Lewisburg, PA 17837 USA; [Meyer, Mark J.] Georgetown Univ, Dept Math & Stat, 3700 O St NW, Washington, DC 20057 USA; [Gaston, Jordan R.; Venesky, Matthew D.] Allegheny Coll, Dept Biol, 520 N Main St, Meadville, PA 16335 USA; [Case, Brian F.] Virginia Polytech Inst & State Univ, Dept Fish & Wildlife Co…	Takahashi, MK (corresponding author), Bucknell Univ, Dept Biol, 701 Moore Ave, Lewisburg, PA 17837 USA.	mt027@bucknell.edu			Susquehanna River Heartland Coalition for Environmental Studies	We thank S. F. Spear for his advice throughout the project. We are grateful for the lab and field assistances that J. Omari, J. K. McGovern, S. P. Reese, D. Ruszala, and M. Uemura provided. A. M. McMillan kindly provided hellbender DNA for the DNA standards. Two anonymous reviewers and P. R. Krausman provided thorough and helpful comments on the manuscript. Funding was provided to M. K. Takahashi…		41	24	26	3	45	WILEY	HOBOKEN	111 RIVER ST, HOBOKEN 07030-5774, NJ USA	0022-541X	1937-2817		J WILDLIFE MANAGE	J. Wildl. Manage.	JAN	2018	82	1			SI
J	Mize, EL; Erickson, RA; Merkes, CM; Berndt, N; Bockrath, K; Credico, J; Grueneis, N; Merry, J; Mosel, K; Tuttle-Lau, M; Von Ruden, K; Woiak, Z; Amberg, JJ; Baerwaldt, K; Finney, S; Monroe, E				Mize, E. L.; Erickson, R. A.; Merkes, C. M.; Berndt, N.; Bockrath, K.; Credico, J.; Grueneis, N.; Merry, J.; Mosel, K.; Tuttle-Lau, M.; Von Ruden, K.; Woiak, Z.; Amberg, J. J.; Baerwaldt, K.; Finney, S.; Monroe, E.			Refinement of eDNA as an early monitoring tool at the landscape-level: study design considerations	ECOLOGICAL APPLICATIONS			English	Article						Asian carp; bighead carp; environmental DNA; experimental design; invasive species; occupancy; occurrence models; silver carp	CARP HYPOPHTHALMICHTHYS-NOBILIS; ENVIRONMENTAL DNA DETECTION; SEA-LAMPREY; LAND-USE; DEGRADATION; OCCUPANCY; TEMPERATURE	Natural resource managers use data on the spatial range of species to guide management decisions. These data come from survey or monitoring efforts that use a wide variety of tools. Environmental DNA (eDNA) is a surveillance tool that uses genetic markers for detecting species and holds potential as a tool for large-scale monitoring programs. Two challenges of eDNA-based studies are uncertainties…	[Mize, E. L.; Berndt, N.; Bockrath, K.; Grueneis, N.; Tuttle-Lau, M.; Von Ruden, K.; Woiak, Z.; Monroe, E.] US Fish & Wildlife Serv, Whitney Genet Lab, Midwest Fisheries Ctr, 555 Lester Ave, Onalaska, WI 54650 USA; [Erickson, R. A.; Merkes, C. M.; Amberg, J. J.] US Geol Serv, Upper Midwest Environm Sci Ctr, 2630 Fanta Reed Rd, La Crosse, WI 54603 USA; [Credico, J.] US Fish & Wildlife Serv, Midwes…	Mize, EL (corresponding author), US Fish & Wildlife Serv, Whitney Genet Lab, Midwest Fisheries Ctr, 555 Lester Ave, Onalaska, WI 54650 USA.	erica_mize@fws.gov	Mize, Erica/AAD-1907-2019; Erickson, Richard/AAU-4957-2020	Mize, Erica/0000-0003-2355-3268; Erickson, Richard/0000-0003-4649-482X	USGS Invasive Species Program	The USGS Invasive Species Program funded the work of R. A. Erickson and C. M. Merkes. The findings and conclusions in this article are those of the authors and do not necessarily represent the views of the U.S. Fish and Wildlife Service. Any use of trade, firm, or product names is for descriptive purposes only and does not imply endorsement by the U.S. Government. We thank A. Runstrom for their h…		63	8	8	2	37	WILEY	HOBOKEN	111 RIVER ST, HOBOKEN 07030-5774, NJ USA	1051-0761	1939-5582		ECOL APPL	Ecol. Appl.	SEP	2019	29	6
J	Spear, SF; Groves, JD; Williams, LA; Waits, LP				Spear, Stephen F.; Groves, John D.; Williams, Lori A.; Waits, Lisette P.			Using environmental DNA methods to improve detectability in a hellbender (Cryptobranchus alleganiensis) monitoring program	BIOLOGICAL CONSERVATION			English	Article						Environmental DNA; Cryptobranchus alleganiensis; Quantitative PCR; Population monitoring	EDNA; CONSERVATION	Isolation of environmental DNA (eDNA) is becoming a valuable tool for detecting presence of rare or secretive aquatic species. The recent use of quantitative PCR (qPCR) with eDNA sampling presents the possibility of using this method to infer population abundance and status. This approach would be especially useful for species such as the Eastern hellbender (Cryptobranchus alleganiensis alleganie…	[Spear, Stephen F.] Orianne Soc, Athens, GA 30605 USA; [Spear, Stephen F.; Waits, Lisette P.] Univ Idaho, Dept Fish & Wildlife Sci, Moscow, ID 83844 USA; [Groves, John D.] North Carolina Zool Pk, Asheboro, NC 27205 USA; [Williams, Lori A.] North Carolina Wildlife Resources Commiss, Fletcher, NC 28732 USA	Spear, SF (corresponding author), Orianne Soc, 100 Phoenix Rd, Athens, GA 30605 USA.	sspear@oriannesociety.org; johngroves2005@yahoo.com; lori.williams@ncwildlife.org; lwaits@uidaho.edu		Waits, Lisette/0000-0002-1323-0812	North Carolina Zoological Society; North Carolina Zoological Park; North Carolina State Wildlife Grants	We thank K. Prewett and the many volunteer field assistants who contributed to hellbender surveys. D. Brown is particularly thanked for her help in collecting field eDNA samples. Funding for this study was provided by the North Carolina Zoological Society, North Carolina Zoological Park, and North Carolina State Wildlife Grants. J. Owen-Parker and R. Bergl are thanked for their assistance in obta…		28	131	136	1	140	ELSEVIER SCI LTD	OXFORD	THE BOULEVARD, LANGFORD LANE, KIDLINGTON, OXFORD OX5 1GB, OXON, ENGLAND	0006-3207	1873-2917		BIOL CONSERV	Biol. Conserv.	MAR	2015	183				SI
J	Pfleger, MO; Rider, SJ; Johnston, CE; Janosik, AM				Pfleger, Mariah O.; Rider, Steven J.; Johnston, Carol E.; Janosik, Alexis M.			Saving the doomed: Using eDNA to aid in detection of rare sturgeon for conservation (Acipenseridae)	GLOBAL ECOLOGY AND CONSERVATION			English	Article						Environmental DNA; Dam removal; Passage barriers; Fish passage; Management	CHOCTAWHATCHEE RIVER SYSTEM; GULF-OF-MEXICO; ENVIRONMENTAL DNA; OXYRINCHUS-DESOTOI; SUWANNEE RIVER; WATER SAMPLES; HABITAT USE; FLORIDA; MIGRATION; ESTUARINE	Environmental DNA (eDNA) is a relatively new technique that has proven to be a successful tool for the detection of rare and/or spatially and temporally variable organisms. For aquatic species, field sampling can require extensive effort and may be unreliable in terms of determining the presence or absence of a target species, especially when the target species is rare. For this study we used eDN…	[Pfleger, Mariah O.; Janosik, Alexis M.] Univ West Florida, Dept Biol, Pensacola, FL 32504 USA; [Rider, Steven J.] Alabama Div Wildlife & Freshwater Fisheries, River & Stream Fisheries Lab, 3608 Fairground Rd, Montgomery, AL 36110 USA; [Johnston, Carol E.] Auburn Univ, Dept Fisheries, Fish Biodivers Lab, Auburn, AL 36849 USA	Janosik, AM (corresponding author), Univ West Florida, Dept Biol, Pensacola, FL 32504 USA.	ajanosik@uwf.edu			Alabama Department of Conservation and Natural Resources grant	We would like to thank Jenna Corvo, Heath Haley, Travis Powell, and Tom Ringenberg for water filtration and field assistance. Map and GIS help was kindly provided by Stacy Cecil. This project was supported by Alabama Department of Conservation and Natural Resources grant to A.M. Janosik.		43	33	33	6	19	ELSEVIER SCIENCE BV	AMSTERDAM	PO BOX 211, 1000 AE AMSTERDAM, NETHERLANDS	2351-9894			GLOB ECOL CONSERV	Glob. Ecol. Conserv.	OCT	2016	8
J	Goldberg, CS; Sepulveda, A; Ray, A; Baumgardt, J; Waits, LP				Goldberg, Caren S.; Sepulveda, Adam; Ray, Andrew; Baumgardt, Jeremy; Waits, Lisette P.			Environmental DNA as a new method for early detection of New Zealand mudsnails (Potamopyrgus antipodarum)	FRESHWATER SCIENCE			English	Article						environmental DNA; eDNA; early detection; New Zealand mudsnail; Potamopyrgus antipodarum; qPCR	SNAILS	Early detection of aquatic invasive species is a critical task for management of aquatic ecosystems. This task is hindered by the difficulty and cost of surveying aquatic systems thoroughly. The New Zealand mudsnail (Potamopyrgus antipodarum) is a small, invasive parthenogenic mollusk that can reach very high population densities and severely affects ecosystem functioning. To assist in the early …	[Goldberg, Caren S.; Baumgardt, Jeremy; Waits, Lisette P.] Univ Idaho, Moscow, ID 83844 USA; [Sepulveda, Adam; Ray, Andrew] US Geol Survey, No Rocky Mt Sci Ctr, Bozeman, MT 59715 USA	Goldberg, CS (corresponding author), Univ Idaho, Moscow, ID 83844 USA.	cgoldberg@vandals.uidaho.edu; asepulveda@usgs.gov; andrew_ray@nps.gov; baumgardt@vandals.uidaho.edu; lwaits@uidaho.edu	Goldberg, Caren S/B-4075-2015	Waits, Lisette/0000-0002-1323-0812	US Fish and Wildlife ServiceUS Fish & Wildlife Service	This study benefited from discussions with and suggestions from Denise Hawkins and Paul Heimowitz. We also greatly appreciate the help of Christine Moffitt and Amber Barenberg, who provided New Zealand mudsnail expertise and supported our use of the biosecure facility. We thank Maurine Neiman, Mark Dybdahl, and Jon Finger for generously sharing DNA sources of additional haplotypes, Andrew Gygli f…		26	215	233	7	195	SOC FRESWATER SCIENCE	WACO	5400 BOSQUE BLVD, STE 680, WACO, TX 76710 USA	2161-9565			FRESHW SCI	Freshw. Sci.	SEP	2013	32	3
J	Antognazza, CM; Britton, JR; De Santis, V; Kolia, K; Turunen, OA; Davies, P; Allen, L; Hardouin, EA; Crundwell, C; Andreou, D				Antognazza, Caterina Maria; Britton, J. Robert; De Santis, Vanessa; Kolia, Konstantina; Turunen, Ossi A.; Davies, Peter; Allen, Laura; Hardouin, Emilie A.; Crundwell, Charles; Andreou, Demetra			Environmental DNA reveals the temporal and spatial extent of spawning migrations of European shad in a highly fragmented river basin	AQUATIC CONSERVATION-MARINE AND FRESHWATER ECOSYSTEMS			English	Article						fish; habitat management; impoundment; migration; restoration; river	ALOSA-ALOSA; TWAITE SHAD; FALLAX LACEPEDE; TOOL; CONSERVATION; BIODIVERSITY; STREAMS; DETECT; FISH	Artificial barriers on lowland rivers impede the spawning migrations of anadromous fishes, preventing access to historical spawning areas. In the cryptic European shads Alosa alosa and Alosa fallax ('shad' hereafter), this has resulted in population declines across their range. Conservation programmes aim to facilitate the passage of migrators over these barriers and so require baseline informati…	[Antognazza, Caterina Maria; Britton, J. Robert; De Santis, Vanessa; Kolia, Konstantina; Turunen, Ossi A.; Davies, Peter; Hardouin, Emilie A.; Andreou, Demetra] Bournemouth Univ, Dept Life & Environm Sci, Poole BH12 5BB, Dorset, England; [De Santis, Vanessa] Univ Insubria, Dept Theoret & Appl Sci, Varese, Italy; [Allen, Laura] Severn Rivers Trust, Martley, England; [Allen, Laura] Coventry Univ, C…	Antognazza, CM (corresponding author), Bournemouth Univ, Dept Life & Environm Sci, Poole BH12 5BB, Dorset, England.	cm.antognazza@gmail.com	Antognazza, Caterina M/AAF-9829-2019; Britton, Robert/AAO-6673-2020	Antognazza, Caterina M/0000-0001-5344-8245; Britton, Robert/0000-0003-1853-3086; Davies, Peter/0000-0003-3739-5352; Hardouin, Emilie/0000-0002-2031-5160; De Santis, Vanessa/0000-0001-5419-9850	Severn Rivers Trust; Natural England; Environment Agency; Bournemouth University; 'Unlocking the Severn for LIFE', LIFE Nature Programme [LIFE15/NAT/UK/000219]	Financial support for this study was given by a studentship from the Severn Rivers Trust, Natural England, Environment Agency and Bournemouth University, with funding from 'Unlocking the Severn for LIFE', LIFE Nature Programme (LIFE15/NAT/UK/000219).		54	1	1	10	14	WILEY	HOBOKEN	111 RIVER ST, HOBOKEN 07030-5774, NJ USA	1052-7613	1099-0755		AQUAT CONSERV	Aquat. Conserv.-Mar. Freshw. Ecosyst.	AUG	2021	31	8
J	Bergman, PS; Schumer, G; Blankenship, S; Campbell, E				Bergman, Paul S.; Schumer, Gregg; Blankenship, Scott; Campbell, Elizabeth			Detection of Adult Green Sturgeon Using Environmental DNA Analysis	PLOS ONE			English	Article							SURVEY TOOL; EDNA	Environmental DNA (eDNA) is an emerging sampling method that has been used successfully for detection of rare aquatic species. The Identification of sampling tools that are less stressful for target organisms has become increasingly important for rare and endangered species. A decline in abundance of the Southern Distinct Population Segment (DPS) of North American Green Sturgeon located in Califo…	[Bergman, Paul S.; Schumer, Gregg; Blankenship, Scott] Cramer Fish Sci, West Sacramento, CA USA; [Campbell, Elizabeth] US Fish & Wildlife Serv, Anadromous Fish Restorat Program, Lodi, CA USA	Bergman, PS (corresponding author), Cramer Fish Sci, West Sacramento, CA USA.	pbergman@fishsciences.net		Blankenship, Scott/0000-0001-6371-9475	U.S. Fish and Wildlife (USFWS) Service grant [813329G011]	This study was funded exclusively through a U.S. Fish and Wildlife (USFWS) Service grant, award number 813329G011. Except for USFWS employee and author EB, no other funders played a role in the study to develop study design, conduct data collection and analysis, decision to publish, or prepare the manuscript. Cramer Fish Sciences provided support in the form of salaries for authors PB, SB, and GS…		23	23	23	3	52	PUBLIC LIBRARY SCIENCE	SAN FRANCISCO	1160 BATTERY STREET, STE 100, SAN FRANCISCO, CA 94111 USA	1932-6203			PLOS ONE	PLoS One	APR 20	2016	11	4
J	Ma, HJ; Stewart, K; Lougheed, S; Zheng, JS; Wang, YX; Zhao, JF				Ma, Hongjuan; Stewart, Kathryn; Lougheed, Stephen; Zheng, Jinsong; Wang, Yuxiang; Zhao, Jianfu			Characterization, optimization, and validation of environmental DNA (eDNA) markers to detect an endangered aquatic mammal	CONSERVATION GENETICS RESOURCES			English	Article						Environmental DNA; eDNA; Primers; Detection sensitivity; Detection longevity; Amplicon length; Conservation management; Yangtze finless porpoise; Neophocaena asiaeorientalis asiaeorientalis	YANGTZE FINLESS PORPOISE; CONSERVATION; PERSISTENCE; TOOL; PCR	Environmental DNA (eDNA) represents a sensitive and efficient method for noninvasively sampling rare or otherwise hard to monitor taxa, potentially making it a powerful tool for conservation management. Still, this novel method can be affected by sampling protocols, abiotic characteristics of the microhabitat, the focal taxa itself, and primer design. Here we designed 12 species-specific primers …	[Ma, Hongjuan; Stewart, Kathryn; Zhao, Jianfu] Tongji Univ, Coll Environm Sci & Engn, Shanghai, Peoples R China; [Lougheed, Stephen; Wang, Yuxiang] Queens Univ, Dept Biol, Kingston, ON, Canada; [Zheng, Jinsong] Chinese Acad Sci, Key Lab Aquat Biodivers & Conservat, Inst Hydrobiol, Wuhan, Peoples R China	Stewart, K (corresponding author), Tongji Univ, Coll Environm Sci & Engn, Shanghai, Peoples R China.	stewart.a.kat@gmail.com			National Natural Sciences Foundation of China (NSFC)National Natural Science Foundation of China (NSFC); Tongji University State Key Laboratory for Pollution Control and Resource Reuse	We would like to thank the National Natural Sciences Foundation of China (NSFC) and the Tongji University State Key Laboratory for Pollution Control and Resource Reuse for funding this research (provided to KAS), and the World Wide Fund for Nature, China, for their logistical assistance with sample collections and methodological consultations. We should also thank the staff of Tian e-Zhou Baiji N…		41	17	18	4	109	SPRINGER	DORDRECHT	VAN GODEWIJCKSTRAAT 30, 3311 GZ DORDRECHT, NETHERLANDS	1877-7252	1877-7260		CONSERV GENET RESOUR	Conserv. Genet. Resour.	DEC	2016	8	4
J	Machler, E; Deiner, K; Steinmann, P; Altermatt, F				Maechler, Elvira; Deiner, Kristy; Steinmann, Patrick; Altermatt, Florian			Utility of environmental DNA for monitoring rare and indicator macroinvertebrate species	FRESHWATER SCIENCE			English	Article						eDNA; kicknet sampling; lotic systems; cytochrome oxidase I; water quality assessment; EPT; Amphipoda	BIODIVERSITY; SAMPLES; OCCUPANCY; DIVERSITY; ABUNDANCE	Accurate knowledge of the distribution of rare, indicator, or invasive species is required for conservation and management decisions. However, species monitoring done with conventional methods may have limitations, such as being laborious in terms of cost and time, and often requires invasive sampling of specimens. Environmental DNA (eDNA) has been identified as a molecular tool that could overco…	[Maechler, Elvira; Deiner, Kristy; Altermatt, Florian] Eawag, Swiss Fed Inst Aquat Sci & Technol, Dept Aquat Ecol, CH-8600 Dubendorf, Switzerland; [Steinmann, Patrick] Amt Abfall Wasser Energie & Luft AWEL, CH-8090 Zurich, Switzerland	Machler, E (corresponding author), Eawag, Swiss Fed Inst Aquat Sci & Technol, Dept Aquat Ecol, Uberlandstr 133, CH-8600 Dubendorf, Switzerland.	elvira.maechler@eawag.ch; kristy.deiner@eawag.ch; patrick.steinmann@bd.zh.ch; florian.altermatt@eawag.ch		Deiner, Kristy/0000-0001-9755-3223; Altermatt, Florian/0000-0002-4831-6958	Swiss National Science FoundationSwiss National Science Foundation (SNSF)European Commission [31003A_135622]; Eawag discretionary funds	We thank Christoph Vorburger, Jos Kielgast, and an anonymous referee for discussions and helpful comments on the manuscript. We also thank Rosi Siber for generous help with Fig. 1. Data analyzed in this paper were generated in collaboration with the Genetic Diversity Centre (GDC), ETH Zurich. Funding is from the Swiss National Science Foundation Grant 31003A_135622 (to FA) and Eawag discretionary…		48	99	109	11	228	UNIV CHICAGO PRESS	CHICAGO	1427 E 60TH ST, CHICAGO, IL 60637-2954 USA	2161-9549	2161-9565		FRESHW SCI	Freshw. Sci.	DEC	2014	33	4
J	Muha, TP; Robinson, CV; de Leaniz, CG; Consuegra, S				Muha, Teja Petra; Robinson, Chloe Victoria; de Leaniz, Carlos Garcia; Consuegra, Sofia			An optimised eDNA protocol for detecting fish in lentic and lotic freshwaters using a small water volume	PLOS ONE			English	Article							ENVIRONMENTAL DNA; BIODIVERSITY; EXTRACTION; CAPTURE; PRESERVATION; AMPHIBIANS; SAMPLES; SOIL; TOOL	Environmental DNA is increasingly being used for assessing the presence and relative abundance of fish in freshwater, but existing protocols typically rely on filtering large volumes of water which is not always practical. We compared the effects of water volume, filtration type and eDNA extraction procedures in the detection of fish in three freshwater bodies (pond, lake and river) using a short…	[Muha, Teja Petra; Robinson, Chloe Victoria; de Leaniz, Carlos Garcia; Consuegra, Sofia] Swansea Univ, Dept Biosci, Singleton Pk, Swansea, W Glam, Wales; [Muha, Teja Petra] Labena Doo, BIA Separat CRO, Ljubljana, Slovenia; [Robinson, Chloe Victoria] Univ Guelph, Ctr Biodivers Genom, Guelph, ON, Canada; [Robinson, Chloe Victoria] Univ Guelph, Dept Integrat Biol, Guelph, ON, Canada	Muha, TP (corresponding author), Swansea Univ, Dept Biosci, Singleton Pk, Swansea, W Glam, Wales.; Muha, TP (corresponding author), Labena Doo, BIA Separat CRO, Ljubljana, Slovenia.	teja.muha@biaseparationscro.com	Robinson, Chloe/ABB-5569-2020; Consuegra, Sofia/G-1788-2010	Robinson, Chloe/0000-0003-3776-9166; Muha, Teja Petra/0000-0002-6364-2751; Consuegra, Sofia/0000-0003-4403-2509	European UnionEuropean Commission [642197]	This work received funding from the European Union's Horizon 2020 research and innovation programme under Aquainvad-ED project, the Marie Sklodowska-Curie grant agreement No 642197 (http://www.aquainvad-ed.com/) to SC. The funders had no role in study design, data collection and analysis, decision to publish, or preparation of the manuscript.		63	6	6	3	19	PUBLIC LIBRARY SCIENCE	SAN FRANCISCO	1160 BATTERY STREET, STE 100, SAN FRANCISCO, CA 94111 USA	1932-6203			PLOS ONE	PLoS One	JUL 17	2019	14	7
J	Laramie, MB; Pilliod, DS; Goldberg, CS				Laramie, Matthew B.; Pilliod, David S.; Goldberg, Caren S.			Characterizing the distribution of an endangered salmonid using environmental DNA analysis	BIOLOGICAL CONSERVATION			English	Article						eDNA; Methow; Okanogan; Oncorhynchus tshawytscha; Spring Chinook	SPRING CHINOOK SALMON; POPULATION-STRUCTURE; TEMPERATURE; HATCHERY; EDNA	Determining species distributions accurately is crucial to developing conservation and management strategies for imperiled species, but a challenging task for small populations. We evaluated the efficacy of environmental DNA (eDNA) analysis for improving detection and thus potentially refining the known distribution of Chinook salmon (Oncorhynchus tshawytscha) in the Methow and Okanogan Subbasins…	[Laramie, Matthew B.; Pilliod, David S.] US Geol Survey, Forest & Rangeland Ecosyst Sci Ctr, Boise, ID 83706 USA; [Laramie, Matthew B.] Boise State Univ, Dept Biol Sci, Boise, ID 83725 USA; [Goldberg, Caren S.] Univ Idaho, Moscow, ID 83844 USA	Laramie, MB (corresponding author), US Geol Survey, Snake River Field Stn, 970 Lusk St, Boise, ID 83706 USA.	mlaramie@usgs.gov; dpilliod@usgs.gov; caren.goldberg@wsu.edu	Pilliod, David/D-1782-2013; Goldberg, Caren S/B-4075-2015	Pilliod, David/0000-0003-4207-3518;	Colville Confederated Tribes Fish & Wildlife Department (CCT FW); U.S. Geological SurveyUnited States Geological Survey; USFWS Great Northern Landscape Conservation Cooperative; Department of Defense Environmental Security Certification Program under ESTCP [RC-201204]	Funding for this study was provided by Colville Confederated Tribes Fish & Wildlife Department (CCT F&W), U.S. Geological Survey, and the USFWS Great Northern Landscape Conservation Cooperative. C.S. Goldberg was funded by the Department of Defense Environmental Security Certification Program under ESTCP Project RC-201204. We thank Katherine Strickler, Jim Smith, Peter Koetsier and others for the…		44	147	155	4	134	ELSEVIER SCI LTD	OXFORD	THE BOULEVARD, LANGFORD LANE, KIDLINGTON, OXFORD OX5 1GB, OXON, ENGLAND	0006-3207	1873-2917		BIOL CONSERV	Biol. Conserv.	MAR	2015	183				SI
J	Sales, NG; Wangensteen, OS; Carvalho, DC; Deiner, K; Praebel, K; Coscia, I; McDevitt, AD; Mariani, S				Sales, Naiara Guimaraes; Wangensteen, Owen Simon; Carvalho, Daniel Cardoso; Deiner, Kristy; Praebel, Kim; Coscia, Ilaria; McDevitt, Allan D.; Mariani, Stefano			Space-time dynamics in monitoring neotropical fish communities using eDNA metabarcoding	SCIENCE OF THE TOTAL ENVIRONMENT			English	Article						eDNA; Biodiversity assessment; Fish; Freshwater; Brazil; River	RIO JEQUITINHONHA BASIN; ENVIRONMENTAL DNA; MINAS-GERAIS; BIODIVERSITY; CONSERVATION; TELEOSTEI; FUTURE; BRAZIL; RESUSPENSION; MECHANISMS	The biodiverse Neotropical ecoregion remains insufficiently assessed, poorly managed, and threatened by unregulated human activities. Novel, rapid and cost-effective DNA-based approaches are valuable to improve understanding of the biological communities and for biomonitoring in remote areas. Here, we evaluate the potential of environmental DNA (eDNA) metabarcoding for assessing the structure and…	[Sales, Naiara Guimaraes; Coscia, Ilaria; McDevitt, Allan D.; Mariani, Stefano] Univ Salford, Ecosyst & Environm Res Ctr, Sch Sci Engn & Environm, Salford, Lancs, England; [Sales, Naiara Guimaraes] Univ Lisbon, Fac Ciencias, Dept Biol Anim, CESAM Ctr Environm & Marine Studies, P-1749016 Lisbon, Portugal; [Wangensteen, Owen Simon; Praebel, Kim] UiT Arctic Univ Norway, Norwegian Coll Fishery Sci, T…	Sales, NG (corresponding author), Univ Lisbon, Fac Ciencias, Dept Biol Anim, CESAM Ctr Environm & Marine Studies, P-1749016 Lisbon, Portugal.	naiarasl@gmail.com	Wangensteen, Owen S./E-3559-2018; Mariani, Stefano/A-2964-2012	Wangensteen, Owen S./0000-0001-5593-348X; Guimaraes Sales, Naiara/0000-0002-2922-3561; Deiner, Kristy/0000-0001-9755-3223; Mariani, Stefano/0000-0002-5329-0553	Conselho Nacional de Desenvolvimento Cientifico e Tecnologico (CNPq)Conselho Nacional de Desenvolvimento Cientifico e Tecnologico (CNPQ); Science without Borders Program [204620/2014-7]; FCT/MCTESPortuguese Foundation for Science and TechnologyEuropean Commission [UID/AMB/50017/2019]; CNPqConselho Nacional de Desenvolvimento Cientifico e Tecnologico (CNPQ) [CNPq 306155/2018-4]	This work was supported by Conselho Nacional de Desenvolvimento Cientifico e Tecnologico (CNPq) and Science without Borders Program (Grant #204620/2014-7). NGS also thanks FCT/MCTES for the financial support to CESAM (UID/AMB/50017/2019), through national funds. DCC is grateful to CNPq for the productivity fellowship (CNPq 306155/2018-4). We are grateful to Leticia Sales for the invaluable fieldw…		81	12	12	35	83	ELSEVIER	AMSTERDAM	RADARWEG 29, 1043 NX AMSTERDAM, NETHERLANDS	0048-9697	1879-1026		SCI TOTAL ENVIRON	Sci. Total Environ.	FEB 1	2021	754
J	Sepulveda, AJ; Hoegh, A; Gage, JA; Eldridge, SCL; Birch, JM; Stratton, C; Hutchins, PR; Barnhart, EP				Sepulveda, Adam J.; Hoegh, Andrew; Gage, Joshua A.; Caldwell Eldridge, Sara L.; Birch, James M.; Stratton, Christian; Hutchins, Patrick R.; Barnhart, Elliott P.			Integrating Environmental DNA Results With Diverse Data Sets to Improve Biosurveillance of River Health	FRONTIERS IN ECOLOGY AND EVOLUTION			English	Article						climate; detection; molecular; occupancy analysis; river; salmon; streamgage		Autonomous, robotic environmental (e)DNA samplers now make it possible for biological observations to match the scale and quality of abiotic measurements collected by automated sensor networks. Merging these automated data streams may allow for improved insight into biotic responses to environmental change and stressors. Here, we merged eDNA data collected by robotic samplers installed at three U…	[Sepulveda, Adam J.; Hutchins, Patrick R.] US Geol Survey, Northern Rocky Mt Sci Ctr, Bozeman, MT 59717 USA; [Hoegh, Andrew; Stratton, Christian] Montana State Univ, Dept Math Sci, Bozeman, MT 59717 USA; [Gage, Joshua A.] Gage Cartograph, Bozeman, MT USA; [Caldwell Eldridge, Sara L.; Barnhart, Elliott P.] US Geol Survey, Wyoming Montana Water Sci Ctr, Helena, MT USA; [Birch, James M.] Monterey Ba…	Sepulveda, AJ (corresponding author), US Geol Survey, Northern Rocky Mt Sci Ctr, Bozeman, MT 59717 USA.	asepulveda@usgs.gov			USGS Ecosystem and Water Mission Areas; USGS National Innovation Center; USGS Community for Data Integration	This work was supported by the USGS Ecosystem and Water Mission Areas, USGS National Innovation Center, and USGS Community for Data Integration.		35	1	1	9	13	FRONTIERS MEDIA SA	LAUSANNE	AVENUE DU TRIBUNAL FEDERAL 34, LAUSANNE, CH-1015, SWITZERLAND	2296-701X			FRONT ECOL EVOL	Front. Ecol. Evol.	MAR 16	2021	9
J	Gleason, JE; Elbrecht, V; Braukmann, TWA; Hanner, RH; Cottenie, K				Gleason, Jennifer Erin; Elbrecht, Vasco; Braukmann, Thomas W. A.; Hanner, Robert H.; Cottenie, Karl			Assessment of stream macroinvertebrate communities with eDNA is not congruent with tissue-based metabarcoding	MOLECULAR ECOLOGY			English	Article						biomonitoring; eDNA; macroinvertebrates; metabarcoding; streams	ENVIRONMENTAL DNA; BIODIVERSITY ASSESSMENT; IDENTIFICATION; CONSERVATION; BARCODE; RIVER	Freshwater biomonitoring programmes routinely sample aquatic macroinvertebrates. These samples are time-consuming to collect, as well as challenging and costly to identify reliably genus or species. Environmental DNA (eDNA) metabarcoding has emerged as a surrogate to traditional collection techniques and has been used in whole-community approaches across several taxa and ecosystems. However, the …	[Gleason, Jennifer Erin; Hanner, Robert H.; Cottenie, Karl] Univ Guelph, Dept Integrat Biol, Guelph, ON, Canada; [Elbrecht, Vasco] Zool Res Museum Alexander Koenig, Ctr Biodivers Monitoring, Bonn, Germany; [Elbrecht, Vasco; Braukmann, Thomas W. A.] Univ Guelph, Ctr Biodivers Genom, Guelph, ON, Canada	Gleason, JE (corresponding author), Univ Guelph, Dept Integrat Biol, Guelph, ON, Canada.	jgleason@uoguelph.ca		Gleason, Jennifer Erin/0000-0001-9774-859X	Canada First Research Excellence Fund; Natural Sciences and Engineering Research Council of CanadaNatural Sciences and Engineering Research Council of Canada (NSERC)CGIAR	Canada First Research Excellence Fund; Natural Sciences and Engineering Research Council of Canada		63	8	8	11	40	WILEY	HOBOKEN	111 RIVER ST, HOBOKEN 07030-5774, NJ USA	0962-1083	1365-294X		MOL ECOL	Mol. Ecol.	JUL	2021	30	13			SI
J	Chin, SC; Waldman, J; Bednarski, M; Camhi, M; LaBelle, J; Alter, SE				Chin, Sam Chew; Waldman, John; Bednarski, Mike; Camhi, Merry; LaBelle, Jake; Alter, S. Elizabeth			Relating American Eel Abundance to Environmental DNA Concentration in the Bronx River	NORTH AMERICAN JOURNAL OF FISHERIES MANAGEMENT			English	Article							ANGUILLA-ROSTRATA; JAPANESE EELS; BIOMASS; BIODIVERSITY; PATTERNS; REVEALS; HISTORY; EDNA	The American Eel Anguilla rostrata has experienced a marked population decline due to a multitude of threats, including pollution, overfishing, and damming. Government agencies responsible for American Eel management have identified gaps in survey coverage and understanding of habitat needs as critical obstacles to recovery. However, efforts to expand American Eel monitoring are hindered by this …	[Chin, Sam Chew] CUNY, Dept Biol, York Coll, 94-20 Guy R Brewer Blvd, Jamaica, NY 11451 USA; [Waldman, John] Queens Coll, Dept Biol, 65-30 Kissena Blvd, Queens, NY 11367 USA; [Bednarski, Mike] Virginia Dept Wildlife Resources, 7870 Villa Pk Dr, Henrico, VA 23228 USA; [Camhi, Merry; LaBelle, Jake] Wildlife Conservat Soc, 2300 Southern Blvd, Bronx, NY 10460 USA; [Alter, S. Elizabeth] Calif State Un…	Chin, SC (corresponding author), CUNY, Dept Biol, York Coll, 94-20 Guy R Brewer Blvd, Jamaica, NY 11451 USA.	samchewchin@gmail.com		LaBelle, Jake/0000-0002-8087-6699; Chin, Sam/0000-0001-6270-4626	Hudson River Foundation [001/08A]; Research Foundation of The City University of New York	Y We gratefully acknowledge funding from the Hudson River Foundation (#001/08A) and the Research Foundation of The City University of New York (CIRG 2015) to S.E.A. and J.W. We would like to thank Jessica Miranda for assistance in the field and lab and Matthew Yates for his guidance on the calculation and use of ASM analyses. There is no conflict of interest declared in this article.		34	1	1	7	7	WILEY	HOBOKEN	111 RIVER ST, HOBOKEN 07030-5774, NJ USA	0275-5947	1548-8675		N AM J FISH MANAGE	North Am. J. Fish Manage.	AUG	2021	41	4
J	Yamamoto, S; Masuda, R; Sato, Y; Sado, T; Araki, H; Kondoh, M; Minamoto, T; Miya, M				Yamamoto, Satoshi; Masuda, Reiji; Sato, Yukuto; Sado, Tetsuya; Araki, Hitoshi; Kondoh, Michio; Minamoto, Toshifumi; Miya, Masaki			Environmental DNA metabarcoding reveals local fish communities in a species-rich coastal sea	SCIENTIFIC REPORTS			English	Article							BIODIVERSITY; ASSEMBLAGES; ABUNDANCE; HOTSPOTS; RIVERS; EDNA; TOOL	Environmental DNA (eDNA) metabarcoding has emerged as a potentially powerful tool to assess aquatic community structures. However, the method has hitherto lacked field tests that evaluate its effectiveness and practical properties as a biodiversity monitoring tool. Here, we evaluated the ability of eDNA metabarcoding to reveal fish community structures in species-rich coastal waters. High-perform…	[Yamamoto, Satoshi; Minamoto, Toshifumi] Kobe Univ, Grad Sch Human Dev & Environm, Kobe, Hyogo, Japan; [Masuda, Reiji] Kyoto Univ, Maizuru Fisheries Res Stn, Kyoto, Japan; [Sato, Yukuto] Tohoku Univ, Tohoku Med Megabank Org, Sendai, Miyagi 980, Japan; [Sado, Tetsuya; Miya, Masaki] Nat Hist Museum & Inst, Dept Ecol & Environm Sci, Chiba, Japan; [Araki, Hitoshi] Hokkaido Univ, Res Fac Agr, Sapporo,…	Yamamoto, S (corresponding author), Kobe Univ, Grad Sch Human Dev & Environm, Kobe, Hyogo, Japan.	yamamoto@people.kobe-u.ac.jp	Kondoh, Michio/AAE-4332-2019; Miya, Masaki/O-2664-2019; Minamoto, Toshifumi/C-6453-2009	Minamoto, Toshifumi/0000-0002-5379-1622; Miya, Masaki/0000-0002-9791-9886	CREST Program from Japan Science and Technology AgencyJapan Science & Technology Agency (JST)Core Research for Evolutional Science and Technology (CREST); Canon foundationCanon Foundation; JSPS KAKENHI GrantMinistry of Education, Culture, Sports, Science and Technology, Japan (MEXT)Japan Society for the Promotion of ScienceGrants-in-Aid for Scientific Research (KAKENHI) [26640136, 14444453]; Gran…	We thank Hideki Sawada for providing his unpublished data on sea bottom environment. This work was supported by the CREST Program from the Japan Science and Technology Agency (M.K.), the Canon foundation (H.A.), JSPS KAKENHI Grant nos 26640136 (H.A.) and 14444453 (S.Y.).		53	141	152	28	161	NATURE PORTFOLIO	BERLIN	HEIDELBERGER PLATZ 3, BERLIN, 14197, GERMANY	2045-2322			SCI REP-UK	Sci Rep	JAN 12	2017	7
J	Broadhurst, HA; Gregory, LM; Bleakley, EK; Perkins, JC; Lavin, JV; Bolton, P; Browett, SS; Howe, CV; Singleton, N; Tansley, D; Sales, NG; McDevitt, AD				Broadhurst, Holly A.; Gregory, Luke M.; Bleakley, Emma K.; Perkins, Joseph C.; Lavin, Jenna, V; Bolton, Polly; Browett, Samuel S.; Howe, Claire, V; Singleton, Natalie; Tansley, Darren; Sales, Naiara Guimaraes; McDevitt, Allan D.			Mapping differences in mammalian distributions and diversity using environmental DNA from rivers	SCIENCE OF THE TOTAL ENVIRONMENT			English	Article						Community; eDNA metabarcoding; Mammals; Occupancy modelling; Semi-aquatic; Terrestrial	BETA-DIVERSITY; R PACKAGE; BIODIVERSITY; WATER	Finding more efficient ways to monitor and estimate the diversity of mammalian communities is a major step towards their management and conservation. Environmental DNA (eDNA) from river water has recently been shown to be a viable method for biomonitoring mammalian communities. Most of the studies to date have focused on the potential for eDNA to detect individual species, with little focus on de…	[Broadhurst, Holly A.; Gregory, Luke M.; Bleakley, Emma K.; Perkins, Joseph C.; Lavin, Jenna, V; Bolton, Polly; Browett, Samuel S.; McDevitt, Allan D.] Univ Salford, Sch Sci Engn & Environm, Salford, Lancs, England; [Browett, Samuel S.] Waterford Inst Technol, Sch Sci & Comp, Waterford, Ireland; [Howe, Claire, V] Nat England, Horizon House,Deanery Rd, Bristol, Avon, England; [Singleton, Natalie; …	McDevitt, AD (corresponding author), Univ Salford, Sch Sci Engn & Environm, Salford, Lancs, England.	a.mcdevitt@salford.ac.uk			Essex Wildlife Trust; Natural England; Peoples Trust for Endangered Species; University of Salford	We would like to thank the Essex Wildlife Trust, Natural England, Peoples Trust for Endangered Species and University of Salford for funding this study. Thanks to the landowners and river wardens who fa-cilitated access to the sampling sites. We are grateful to Delphine Pouget for initial discussions about the applications of eDNA to monitor UK mammals. We thank Ilaria Coscia and Jake Jackman for…		67	0	0	33	33	ELSEVIER	AMSTERDAM	RADARWEG 29, 1043 NX AMSTERDAM, NETHERLANDS	0048-9697	1879-1026		SCI TOTAL ENVIRON	Sci. Total Environ.	DEC 20	2021	801
J	Carim, KJ; Dysthe, JC; Young, MK; McKelvey, KS; Schwartz, MK				Carim, Kellie J.; Dysthe, J. Caleb; Young, Michael K.; McKelvey, Kevin S.; Schwartz, Michael K.			A Noninvasive Tool to Assess the Distribution of Pacific Lamprey (Entosphenus tridentatus) in the Columbia River Basin	PLOS ONE			English	Article								The Pacific lamprey (Entosphenus tridentatus) is an anadromous fish once abundant throughout coastal basins of western North America that has suffered dramatic declines in the last century due primarily to human activities. Here, we describe the development of an environmental DNA (eDNA) assay to detect Pacific lamprey in the Columbia River basin. The eDNA assay successfully amplified tissue deri…	[Carim, Kellie J.; Dysthe, J. Caleb; Young, Michael K.; McKelvey, Kevin S.; Schwartz, Michael K.] US Forest Serv, USDA, Natl Genom Ctr Wildlife & Fish Conservat, Rocky Mt Res Stn, Missoula, MT 59801 USA	Carim, KJ (corresponding author), US Forest Serv, USDA, Natl Genom Ctr Wildlife & Fish Conservat, Rocky Mt Res Stn, Missoula, MT 59801 USA.	kelliejcarim@fs.fed.us		Dysthe, Joseph/0000-0002-6790-7841; Carim, Kellie/0000-0002-9622-9146	Idaho Power	The work presented in this manuscript was funded by Idaho Power. The funders assisted in collecting tissue and eDNA samples necessary for eDNA marker development.		11	5	5	1	28	PUBLIC LIBRARY SCIENCE	SAN FRANCISCO	1160 BATTERY STREET, STE 100, SAN FRANCISCO, CA 94111 USA	1932-6203			PLOS ONE	PLoS One	JAN 9	2017	12	1
J	Amin, MHF; Lee, JH; Kim, AR; Kim, JK; Lee, CI; Kim, HW				Amin, Muhammad Hilman Fu'adil; Lee, Ji-Hyun; Kim, Ah Ran; Kim, Ju-Kyoung; Lee, Chung-Il; Kim, Hyun-Woo			Development of a Quantitative PCR Assay for Four Salmon Species Inhabiting the Yangyangnamdae River Using Environmental DNA	BIOLOGY-BASEL			English	Article						environmental DNA; biomonitoring; exotic species; native species; Oncorhynchus; qPCR	JUVENILE CHINOOK SALMON; REAL-TIME PCR; SPAWNING ACTIVITY; FISH ABUNDANCE; PACIFIC SALMON; CLIMATE-CHANGE; ONCORHYNCHUS; TROUT; STREAM; EDNA	Simple Summary Regular surveys provide essential information to establish strategies for the effective conservation of salmon resources. As an alternative to conventional fish surveys, which are costly and laborious, quantitative PCR (qPCR) assays were established for the analysis of four salmon species inhabiting the Korean Peninsula. We designed four species-specific primer sets that showed hig…	[Amin, Muhammad Hilman Fu'adil; Kim, Hyun-Woo] Pukyong Natl Univ, Ind 4 0 Convergence Bion Engn, Busan 48513, South Korea; [Amin, Muhammad Hilman Fu'adil] Univ Airlangga, Fac Sci & Technol, Dept Biol, Adv Trop Biodivers Genom & Conservat Res Grp, Surabaya 60115, Indonesia; [Lee, Ji-Hyun; Kim, Hyun-Woo] Pukyong Natl Univ, Dept Marine Biol, Busan 48513, South Korea; [Kim, Ah Ran; Kim, Hyun-Woo] Puk…	Kim, HW (corresponding author), Pukyong Natl Univ, Ind 4 0 Convergence Bion Engn, Busan 48513, South Korea.	m-hilman-f-a@fst.unair.ac.id; jhlee208@pukyong.ac.kr; ahrankim@pukyong.ac.kr; loginkjk@fira.or.kr; leeci@gwnu.ac.kr; kimhw@pknu.ac.kr	Amin, Muhammad Hilman Fu'adil/AAY-7320-2020	Amin, Muhammad Hilman Fu'adil/0000-0001-7385-2536; Kim, Hyun Woo/0000-0003-1357-5893	Basic Science Research Program of the National Research Foundation of Korea (NRF); Ministry of Education [2021R1A6A1A03039211]; Korea Fisheries Resources Agency (FIRA)	This research was supported by the Basic Science Research Program of the National Research Foundation of Korea (NRF), the Ministry of Education (2021R1A6A1A03039211) and partially funded by the Korea Fisheries Resources Agency (FIRA).		98	0	0	8	8	MDPI	BASEL	ST ALBAN-ANLAGE 66, CH-4052 BASEL, SWITZERLAND		2079-7737		BIOLOGY-BASEL	Biology-Basel	SEP	2021	10	9
J	Kang, Y; Kwak, IS; Kang, CK				Kang, Yoonja; Kwak, Ihn-Sil; Kang, Chang-Keun			Co-occurrence of Bacillariophyceae-based- and Cryptophyceae-based planktonic food webs in a temperate estuarine ecosystem revealed via eDNA	ESTUARINE COASTAL AND SHELF SCIENCE			English	Article						Environmental DNA; Trophic interactions; Cryptophyceae; Bacillariophyceae; Estuaries	RIBOSOMAL-RNA GENE; ENVIRONMENTAL DNA; BIOGENIC CARBON; GWANGYANG BAY; MARINE; CILIOPHORA; PHYLOGENY; BIODIVERSITY; VARIABILITY; ROLES	We examined microbial food webs in Seomjin River and Gwangyang Bay in South Korea, using 18S rRNA amplicon sequencing of environmental DNA (eDNA) with a weighted gene correlation network analysis (WGCNA) - Cytoscape analysis, considering various environmental variables. WGCNA with weight >0.5 revealed two taxon-specific trophic interactions. One was composed of Chlorophyceae and Cryptophyceae-bas…	[Kang, Yoonja; Kwak, Ihn-Sil] Chonnam Natl Univ, Dept Ocean Integrated Sci, Yeosu, South Korea; [Kang, Chang-Keun] Gwangju Inst Sci & Technol, Sch Earth Sci & Environm Engn, Gwangju, South Korea	Kang, Y (corresponding author), Chonnam Natl Univ, Dept Ocean Integrated Sci, Yeosu, South Korea.	yoonjakang@jnu.ac.kr			National Research Foundation of KoreaNational Research Foundation of Korea [NRF-2018-R1A6A1A-03024314]; Long-Term Marine Ecosystem Research (III) : Environmental change and ecosystem response of Korean waters affected by Tsushima Current grant - Ministry of Oceans and Fisheries, Korea	We thank researchers and students for assistance with field collections in Gwangyang Bay. This study was supported by the National Research Foundation of Korea (NRF-2018-R1A6A1A-03024314) and the Long-Term Marine Ecosystem Research (III) : Environmental change and ecosystem response of Korean waters affected by Tsushima Current grant funded by the Ministry of Oceans and Fisheries, Korea.		89	0	0	4	4	ACADEMIC PRESS LTD- ELSEVIER SCIENCE LTD	LONDON	24-28 OVAL RD, LONDON NW1 7DX, ENGLAND	0272-7714	1096-0015		ESTUAR COAST SHELF S	Estuar. Coast. Shelf Sci.	JAN 5	2022	264
J	Staley, ZR; Chuong, JD; Hill, SJ; Grabuski, J; Shokralla, S; Hajibabaei, M; Edge, TA				Staley, Zachery R.; Chuong, Jun Dennis; Hill, Stephen J.; Grabuski, Josey; Shokralla, Shadi; Hajibabaei, Mehrdad; Edge, Thomas A.			Fecal source tracking and eDNA profiling in an urban creek following an extreme rain event	SCIENTIFIC REPORTS			English	Article							MICROBIAL SOURCE TRACKING; CONTAMINATED SURFACE-WATER; REAL-TIME PCR; ESCHERICHIA-COLI; RECREATIONAL WATER; ENVIRONMENTAL DNA; STORMWATER RUNOFF; CLIMATE-CHANGE; UNITED-STATES; QUALITY	Fecal contamination of recreational waters (i.e. lakes, rivers, beaches) poses an on-going problem for environmental and public health. Heavy rainfall can exacerbate existing problems with fecal contamination. As there could be variable sources of fecal contamination, identifying the source is critical for remediation efforts. This study utilized microbial source tracking (MST), chemical source t…	[Staley, Zachery R.; Chuong, Jun Dennis; Hill, Stephen J.; Grabuski, Josey; Edge, Thomas A.] Environm & Climate Change Canada, Canada Ctr Inland Waters, Burlington, ON L7S 1A1, Canada; [Hill, Stephen J.] Mem Univ, Dept Ocean Sci, St John, NF A1C 5S7, Canada; [Shokralla, Shadi; Hajibabaei, Mehrdad] Univ Guelph, Ctr Biodivers Genom, Guelph, ON N1G 2W1, Canada; [Shokralla, Shadi; Hajibabaei, Mehrdad…	Staley, ZR (corresponding author), Environm & Climate Change Canada, Canada Ctr Inland Waters, Burlington, ON L7S 1A1, Canada.	zstaley307@gmail.com	Hill, Stephen J/M-6243-2018	Hill, Stephen J/0000-0002-4424-239X	Environment and Climate Change Canada's Great Lakes Action Plan and Strategic Applications of Genomics in the Environment (STAGE) Programs	We would like to thank Anum-Ta Arif for helping with site sampling and Teresita M. Porter for her help with the NMDS analysis. Thanks also to support from Environment and Climate Change Canada's Great Lakes Action Plan and Strategic Applications of Genomics in the Environment (STAGE) Programs. All primers and probes from previously reported studies were used solely for research purposes.		61	13	13	6	45	NATURE PUBLISHING GROUP	LONDON	MACMILLAN BUILDING, 4 CRINAN ST, LONDON N1 9XW, ENGLAND	2045-2322			SCI REP-UK	Sci Rep	SEP 26	2018	8
J	Kulas, A; Gulin, V; Kepcija, RM; Zutinic, P; Peric, MS; Orlic, S; Kajan, K; Stoeck, T; Lentendu, G; Canjevac, I; Martinic, I; Udovic, MG				Kulas, Antonija; Gulin, Vesna; Kepcija, Renata Matonickin; Zutinic, Petar; Peric, Mirela Sertic; Orlic, Sandi; Kajan, Katarina; Stoeck, Thorsten; Lentendu, Guillaume; Canjevac, Ivan; Martinic, Ivan; Udovic, Marija Gligora			Ciliates (Alveolata, Ciliophora) as bioindicators of environmental pressure: A karstic river case	ECOLOGICAL INDICATORS			English	Article						Ciliates; Morphology; eDNA metabarcoding; Bioindicators; Molecular OTUs; Biofilms		Ciliates are single celled eukaryotes recognized as key players in the microbial loop of aquatic ecosystems. The present study was carried out on the Krka River (Croatia), a karst freshwater ecosystem characterized by tufa barriers, biomineralization and highly diverse aquatic communities. The main aims of the study were to investigate ciliate community structure in the biofilm (i.e. periphyton) …	[Kulas, Antonija; Gulin, Vesna; Kepcija, Renata Matonickin; Zutinic, Petar; Peric, Mirela Sertic; Udovic, Marija Gligora] Univ Zagreb, Dept Biol, Fac Sci, Rooseveltov Trg 6, HR-10000 Zagreb, Croatia; [Canjevac, Ivan; Martinic, Ivan] Univ Zagreb, Dept Geog, Fac Sci, Marulicev Trg 19-2, HR-10000 Zagreb, Croatia; [Orlic, Sandi; Kajan, Katarina] Rudjer Boskovic Inst, Bijenicka Cesta 54, HR-10000 Zagr…	Kulas, A (corresponding author), Univ Zagreb, Dept Biol, Fac Sci, Rooseveltov Trg 6, HR-10000 Zagreb, Croatia.	antonija.kulas@biol.pmf.hr	Matonickin Kepcija, Renata/ABD-8265-2021; Udovic, Marija Gligora/AAK-7730-2021	Kulas, Antonija/0000-0003-0619-4697; Gligora Udovic, Marija/0000-0002-1982-2528; Orlic, Sandi/0000-0002-6339-4145	project Assessment of the ecological status of the Krka River using DNA metabarcoding - NP Krka; project STIM -REI [KK.01.1.1.01.0003]; European Union through the European Regional Development Fund -the Operational Programme Competitiveness; Cohesion 2014-2020 [KK.01.1.1.01]; FEMS [FEMS-GO-2018-127]	This study was financial supported by project Assessment of the ecological status of the Krka River using DNA metabarcoding, financed by the NP Krka, SO and KK were partially supported under the project STIM -REI, Contract Number: KK.01.1.1.01.0003, a project funded by the European Union through the European Regional Development Fund -the Operational Programme Competitiveness and Cohesion 2014-20…		111	0	1	5	8	ELSEVIER	AMSTERDAM	RADARWEG 29, 1043 NX AMSTERDAM, NETHERLANDS	1470-160X	1872-7034		ECOL INDIC	Ecol. Indic.	MAY	2021	124
J	Tsuji, S; Maruyama, A; Miya, M; Ushio, M; Sato, H; Minamoto, T; Yamanaka, H				Tsuji, Satsuki; Maruyama, Atsushi; Miya, Masaki; Ushio, Masayuki; Sato, Hirotoshi; Minamoto, Toshifumi; Yamanaka, Hiroki			Environmental DNA analysis shows high potential as a tool for estimating intraspecific genetic diversity in a wild fish population	MOLECULAR ECOLOGY RESOURCES			English	Article						environmental DNA; field water; intraspecific genetic diversity; mitochondrial haplotype; wild fish population		Environmental DNA (eDNA) analysis has recently been used as a new tool for estimating intraspecific diversity. However, whether known haplotypes contained in a sample can be detected correctly using eDNA-based methods has been examined only by an aquarium experiment. Here, we tested whether the haplotypes of Ayu fish (Plecoglossus altivelis altivelis) detected in a capture survey could also be de…	[Tsuji, Satsuki] Kyoto Univ, Grad Sch Sci, Kyoto, Japan; [Tsuji, Satsuki; Maruyama, Atsushi; Yamanaka, Hiroki] Ryukoku Univ, Grad Sch Sci & Technol, Fac Sci & Technol, Otsu, Shiga, Japan; [Miya, Masaki] Nat Hist Museum & Inst, Dept Ecol & Environm Sci, Chiba, Japan; [Ushio, Masayuki] Kyoto Univ, Hakubi Ctr, Kyoto, Japan; [Ushio, Masayuki] Kyoto Univ, Ctr Ecol Res, Otsu, Shiga, Japan; [Ushio, Masa…	Tsuji, S (corresponding author), Kyoto Univ, Grad Sch Sci, Sakyo Ku, Kitashirakawa Oiwakecho, Kyoto 6068502, Japan.	satsuki.may425@gmail.com	Ushio, Masayuki/F-8667-2010; Minamoto, Toshifumi/C-6453-2009	Ushio, Masayuki/0000-0003-4831-7181; Minamoto, Toshifumi/0000-0002-5379-1622	Japan Society for the Promotion of ScienceMinistry of Education, Culture, Sports, Science and Technology, Japan (MEXT)Japan Society for the Promotion of Science [16K18610, JP18J10088]	Japan Society for the Promotion of Science, Grant/Award Number: 16K18610 and JP18J10088		35	6	6	13	40	WILEY	HOBOKEN	111 RIVER ST, HOBOKEN 07030-5774, NJ USA	1755-098X	1755-0998		MOL ECOL RESOUR	Mol. Ecol. Resour.	SEP	2020	20	5			SI
J	LeBlanc, F; Steeves, R; Belliveau, V; Akaishi, F; Gagne, N				LeBlanc, F.; Steeves, R.; Belliveau, V.; Akaishi, F.; Gagne, N.			Detecting the brook floater, a freshwater mussel species at risk, using environmental DNA	AQUATIC CONSERVATION-MARINE AND FRESHWATER ECOSYSTEMS			English	Article						distribution; invertebrates; river; stream; survey		The use of environmental DNA (eDNA) is a promising approach for the detection of aquatic species, including species at risk. One freshwater mussel species of interest in Atlantic Canada, the brook floater (Alasmidonta varicosa), is listed as being of Special Concern under the Species at Risk Act in Canada and as Vulnerable on the International Union for Conservation of Nature Red List. Further sc…	[LeBlanc, F.; Steeves, R.; Belliveau, V.; Akaishi, F.; Gagne, N.] Fisheries & Oceans Canada, Gulf Fisheries Ctr, Moncton, NB, Canada	LeBlanc, F (corresponding author), Fisheries & Oceans Canada, 343 Univ Ave, Moncton, NB E1C 9B6, Canada.	francis.leblanc@dfo-mpo.gc.ca			Genomic R&D Initiative (GRDI) program	Genomic R&D Initiative (GRDI) program		38	0	1	3	10	WILEY	HOBOKEN	111 RIVER ST, HOBOKEN 07030-5774, NJ USA	1052-7613	1099-0755		AQUAT CONSERV	Aquat. Conserv.-Mar. Freshw. Ecosyst.	JUN	2021	31	6
J	Strickland, GJ; Roberts, JH				Strickland, Garret J.; Roberts, James H.			Utility of eDNA and occupancy models for monitoring an endangered fish across diverse riverine habitats	HYDROBIOLOGIA			English	Article						Detection probability; Environmental DNA; Occupancy model; Stream fish; Turbidity; Warmwater stream	ENVIRONMENTAL DNA ANALYSIS; CONSERVATION; TEMPERATURE; ABUNDANCE	Environmental DNA (eDNA) studies show great promise for non-invasive surveys of aquatic organisms, but should account for imperfect detection and the influences of biotic and abiotic conditions on detection. We evaluated an eDNA protocol for Roanoke logperch (RLP) Percina rex, an endangered fish of the eastern United States occupying habitats ranging from cold, clear creeks to warm, turbid rivers…	[Strickland, Garret J.; Roberts, James H.] Georgia Southern Univ, Dept Biol, 4324 Old Register Rd, Statesboro, GA 30460 USA	Roberts, JH (corresponding author), Georgia Southern Univ, Dept Biol, 4324 Old Register Rd, Statesboro, GA 30460 USA.	jhroberts@georgiasouthern.edu	Roberts, James/AAI-3283-2020	Roberts, James/0000-0002-2671-3207	Virginia Department of Game and Inland Fisheries [2014-14502]	This project was funded by the Virginia Department of Game and Inland Fisheries (Fund #2014-14502). We thank M. Pinder for his assistance in bringing it to fruition. M. Moore, G. Moyer, T. Darden, M. Walker, and C. Cutler kindly helped us troubleshoot technical issues. J. Eschenroeder and B. Blood assisted with the creation of figures. This study was funded by the Virginia Department of Game and …		60	12	13	6	60	SPRINGER	DORDRECHT	VAN GODEWIJCKSTRAAT 30, 3311 GZ DORDRECHT, NETHERLANDS	0018-8158	1573-5117		HYDROBIOLOGIA	Hydrobiologia	JAN	2019	826	1
J	Jo, T; Ikeda, S; Fukuoka, A; Inagawa, T; Okitsu, J; Katano, I; Doi, H; Nakai, K; Ichiyanagi, H; Minamoto, T				Jo, Toshiaki; Ikeda, Saki; Fukuoka, Arisa; Inagawa, Takashi; Okitsu, Jiro; Katano, Izumi; Doi, Hideyuki; Nakai, Katsuki; Ichiyanagi, Hidetaka; Minamoto, Toshifumi			Utility of environmental DNA analysis for effective monitoring of invasive fish species in reservoirs	ECOSPHERE			English	Article						biological invasions; bluegill (Lepomis macrochirus); environmental DNA; largemouth bass (Micropterus salmoides); multiplex real-time PCR; reservoirs; smallmouth bass (M; dolomieu)	WATER SAMPLES; BIODIVERSITY; TEMPERATURE; DEGRADATION; LANDSCAPE; BLUEGILL; JAPAN; BASIN	Dam-mediated biological invasions are a serious problem all over the world. Once established in reservoirs, the invasive species have catastrophic impacts on the river ecosystems downstream, and thus, rapid monitoring of invasive species is an urgent issue for the effective removal of them and the conservation management of native ecosystems. Here, we verified the utility of environmental DNA (eD…	[Jo, Toshiaki; Fukuoka, Arisa; Minamoto, Toshifumi] Kobe Univ, Grad Sch Human Dev & Environm, Nada Ku, 3-11 Tsurukabuto, Kobe, Hyogo 6578501, Japan; [Jo, Toshiaki] Japan Soc Promot Sci, Chiyoda Ku, 5-3-1 Kojimachi, Tokyo 1020083, Japan; [Ikeda, Saki] Kobe Univ, Fac Human Dev, Nada Ku, 3-11 Tsurukabuto, Kobe, Hyogo 6578501, Japan; [Inagawa, Takashi; Okitsu, Jiro] OYO Corp, 275 Aza Ishibata, Miharu…	Jo, T (corresponding author), Kobe Univ, Grad Sch Human Dev & Environm, Nada Ku, 3-11 Tsurukabuto, Kobe, Hyogo 6578501, Japan.; Jo, T (corresponding author), Japan Soc Promot Sci, Chiyoda Ku, 5-3-1 Kojimachi, Tokyo 1020083, Japan.	toshiakijo@gmail.com		Jo, Toshiaki/0000-0002-1138-9360	JSPS KAKENHIMinistry of Education, Culture, Sports, Science and Technology, Japan (MEXT)Japan Society for the Promotion of ScienceGrants-in-Aid for Scientific Research (KAKENHI) [17H03735]; JSPSMinistry of Education, Culture, Sports, Science and Technology, Japan (MEXT)Japan Society for the Promotion of Science [18J20979]; Water Resources Environment Center, Japan	We thank the managers of the 33 reservoirs for permitting and helping our surveys. We thank Drs. Atushi Ushimaru and Yasuoki Takami (Kobe University) for helpful comments on the experimental design and interpretation of results. This study was financially supported by the Water Resources Environment Center, Japan, JSPS KAKENHI (Grant Number 17H03735), and Grant-in-Aid for JSPS Research Fellow (Gr…		61	0	0	9	9	WILEY	HOBOKEN	111 RIVER ST, HOBOKEN 07030-5774, NJ USA	2150-8925			ECOSPHERE	Ecosphere	JUN	2021	12	6
J	Richey, CA; Kenelty, KV; Hopkins, KV; Stevens, BN; Martinez-Lopez, B; Hallett, SL; Atkinson, SD; Bartholomew, JL; Soto, E				Richey, Christine A.; Kenelty, Kirsten, V; Hopkins, Kristina Van Stone; Stevens, Brittany N.; Martinez-Lopez, Beatriz; Hallett, Sascha L.; Atkinson, Stephen D.; Bartholomew, Jerri L.; Soto, Esteban			Validation of environmental DNA sampling for determination of Ceratonova shasta (Cnidaria: Myxozoa) distribution in Plumas National Forest, CA	PARASITOLOGY RESEARCH			English	Article						eDNA; Ceratonova shasta; Myxozoa; Salmonids; Plumas National Forest; California; Wildfires	PARASITE CERATOMYXA-SHASTA; FRESH-WATER POLYCHAETE; POLYMERASE-CHAIN-REACTION; MANAYUNKIA-SPECIOSA; RAINBOW-TROUT; KLAMATH RIVER; PARVICAPSULA-MINIBICORNIS; MYXOSPOREAN PARASITE; MYXOBOLUS-CEREBRALIS; LIFE-CYCLE	Ceratonova shasta is the etiological agent of myxozoan-associated enteronecrosis in North American salmonids. The parasite's life cycle involves waterborne spores and requires both a salmonid fish and a freshwater fabriciid annelid. The success and survival of annelids can be enhanced by flow moderation by dams, and through the erosion of fine sediments into stream channels following wildfires. I…	[Richey, Christine A.; Kenelty, Kirsten, V; Stevens, Brittany N.; Martinez-Lopez, Beatriz; Soto, Esteban] Univ Calif Davis, Sch Vet Med, Dept Med & Epidemiol, Davis, CA 95616 USA; [Hopkins, Kristina Van Stone] US Forest Serv, 39696 Highway 70, Quincy, CA 95971 USA; [Hallett, Sascha L.; Atkinson, Stephen D.; Bartholomew, Jerri L.] Oregon State Univ, Dept Microbiol, Corvallis, OR 97331 USA	Soto, E (corresponding author), Univ Calif Davis, Sch Vet Med, Dept Med & Epidemiol, Davis, CA 95616 USA.	sotomartinez@ucdavis.edu	Lopez, Beatriz Martinez/AAE-6692-2021		US Forest ServiceUnited States Department of Agriculture (USDA)United States Forest Service [15-CS-11051100-038]	The US Forest Service provided financial support (Grant #15-CS-11051100-038).		49	2	2	1	12	SPRINGER	NEW YORK	ONE NEW YORK PLAZA, SUITE 4600, NEW YORK, NY, UNITED STATES	0932-0113	1432-1955		PARASITOL RES	Parasitol. Res.	MAR	2020	119	3
J	Jones, KD; Kuhajda, BR; Sandel, MW				Jones, Kenny D., II; Kuhajda, Bernard R.; Sandel, Michael W.			Complete mitochondrial genome for the Mobile River Basin endemic Coal Darter, Percina brevicauda (Perciformes, Percidae)	MITOCHONDRIAL DNA PART B-RESOURCES			English	Article						Coal Darter; environmental DNA; Alabama; Percina brevicauda		The Coal Darter (Percina brevicauda) is endemic to just three watersheds within the upper Mobile River basin in Alabama. Coal Darters are imperiled and are recognized as a species of conservation priority by the Alabama Department of Wildlife and Fisheries. We have sequenced the first complete mitochondrial genome of the Coal Darter. This genomic data is currently being used to facilitate environ…	[Jones, Kenny D., II; Sandel, Michael W.] Univ West Alabama, Dept Biol & Environm Sci, Stn 7, Livingston, AL 35470 USA; [Kuhajda, Bernard R.] Tennessee Aquarium Conservat Inst, Chattanooga, TN USA	Jones, KD (corresponding author), Univ West Alabama, Dept Biol & Environm Sci, Stn 7, Livingston, AL 35470 USA.	jonesk4066@uwa.edu	Sandel, Michael/AAZ-2000-2020; Kuhajda, Bernie/ABE-8396-2021	Sandel, Michael/0000-0001-9083-9202; Kuhajda, Bernie/0000-0002-7557-4987; Jones, Kenny/0000-0002-4763-4196	Alabama Department of Conservation and Natural Resources [191]	This work was supported by the Alabama Department of Conservation and Natural Resources under Grant [191].		11	1	1	0	0	TAYLOR & FRANCIS LTD	ABINGDON	2-4 PARK SQUARE, MILTON PARK, ABINGDON OR14 4RN, OXON, ENGLAND		2380-2359		MITOCHONDRIAL DNA B	Mitochondrial DNA Part B-Resour.	JAN 2	2019	4	1
J	Sato, Y; Mizuyama, M; Sato, M; Minamoto, T; Kimura, R; Toma, C				Sato, Yukuto; Mizuyama, Masaru; Sato, Megumi; Minamoto, Toshifumi; Kimura, Ryosuke; Toma, Claudia			Environmental DNA metabarcoding to detect pathogenic Leptospira and associated organisms in leptospirosis-endemic areas of Japan	SCIENTIFIC REPORTS			English	Article							BIOFILM FORMATION; OUTBREAK; OKINAWA; EVOLUTION; DYNAMICS; SEQUENCE; CARRIERS; DATABASE; KIDNEYS; RIVERS	Leptospires, which cause the zoonotic disease leptospirosis, persist in soil and aqueous environments. Several factors, including rainfall, the presence of reservoir animals, and various abiotic and biotic components interact to influence leptospiral survival, persistence, and pathogenicity in the environment. However, how these factors modulate the risk of infection is poorly understood. Here we…	[Sato, Yukuto] Univ Ryukyus, Org Res Promot, Ctr Strateg Res Project, 1 Senbaru, Nishihara, Okinawa 9030213, Japan; [Mizuyama, Masaru; Toma, Claudia] Univ Ryukyus, Grad Sch Med, Dept Bacteriol, 207 Uehara, Nishihara, Okinawa 9030215, Japan; [Sato, Megumi] Niigata Univ, Grad Sch Hlth Sci, Chuo Ku, 2-746 Asahimachi Dori, Niigata 9518122, Japan; [Minamoto, Toshifumi] Kobe Univ, Grad Sch Human Dev & …	Sato, Y (corresponding author), Univ Ryukyus, Org Res Promot, Ctr Strateg Res Project, 1 Senbaru, Nishihara, Okinawa 9030213, Japan.; Toma, C (corresponding author), Univ Ryukyus, Grad Sch Med, Dept Bacteriol, 207 Uehara, Nishihara, Okinawa 9030215, Japan.	yuksato@lab.u-ryukyu.ac.jp; claudia@med.u-ryukyu.ac.jp	Minamoto, Toshifumi/C-6453-2009; Mizuyama, Masaru/AAP-9920-2020	Minamoto, Toshifumi/0000-0002-5379-1622; Mizuyama, Masaru/0000-0002-1671-4046; Toma, Claudia/0000-0002-9852-1722; SATO, Megumi/0000-0003-4374-8070; Sato, Yukuto/0000-0001-5175-6316	Spatio-temporal Genomics Project; Okinawa Prefectural Government; JSPS KAKENHIMinistry of Education, Culture, Sports, Science and Technology, Japan (MEXT)Japan Society for the Promotion of ScienceGrants-in-Aid for Scientific Research (KAKENHI) [JP18H02655, JP17K19298]	We acknowledge the members of the Research on development of control strategy for vector borne diseases and zoonosis in Okinawa and formulation for research networking Project for their support. We also thank members of the Nansei Environmental Laboratory and Yanbaru Wildlife Conservation Center for collaboration in the field. This study was supported by The Spatio-temporal Genomics Project promo…		72	11	11	2	7	NATURE PORTFOLIO	BERLIN	HEIDELBERGER PLATZ 3, BERLIN, 14197, GERMANY	2045-2322			SCI REP-UK	Sci Rep	APR 25	2019	9
J	Majaneva, M; Diserud, OH; Eagle, SHC; Bostrom, E; Hajibabaei, M; Ekrem, T				Majaneva, Markus; Diserud, Ola H.; Eagle, Shannon H. C.; Bostrom, Erik; Hajibabaei, Mehrdad; Ekrem, Torbjorn			Environmental DNA filtration techniques affect recovered biodiversity	SCIENTIFIC REPORTS			English	Article							ROOM-TEMPERATURE PRESERVATION; EDNA; COMMUNITIES; CAPTURE; FRAMEWORK; SAMPLES; ARTHROPODS; PRECISION; REVEALS	Freshwater metazoan biodiversity assessment using environmental DNA (eDNA) captured on filters offers new opportunities for water quality management. Filtering of water in the field is a logistical advantage compared to transport of water to the nearest lab, and thus, appropriate filter preservation becomes crucial for maximum DNA recovery. Here, the effect of four different filter preservation s…	[Majaneva, Markus; Bostrom, Erik; Ekrem, Torbjorn] Norwegian Univ Sci & Technol, NTNU Univ Museum, Dept Nat Hist, NO-7491 Trondheim, Norway; [Majaneva, Markus; Eagle, Shannon H. C.; Hajibabaei, Mehrdad] Univ Guelph, Ctr Biodivers Genom, Biodivers Inst Ontario, Guelph, ON N1G 1Y2, Canada; [Majaneva, Markus; Eagle, Shannon H. C.; Hajibabaei, Mehrdad] Univ Guelph, Dept Integrat Biol, Guelph, ON N1G …	Majaneva, M (corresponding author), Norwegian Univ Sci & Technol, NTNU Univ Museum, Dept Nat Hist, NO-7491 Trondheim, Norway.; Majaneva, M (corresponding author), Univ Guelph, Ctr Biodivers Genom, Biodivers Inst Ontario, Guelph, ON N1G 1Y2, Canada.; Majaneva, M (corresponding author), Univ Guelph, Dept Integrat Biol, Guelph, ON N1G 1Y2, Canada.	markus.majaneva@ntnu.no	Ekrem, Torbjorn/AAC-4087-2021	Ekrem, Torbjorn/0000-0003-3469-9211; Majaneva, Markus/0000-0003-3884-2548	Research Council of NorwayResearch Council of Norway [243791/E50]; Norwegian Environment Agency [15040013]; EU COST Action DNAqua-Net (EU COST Action) [CA15219]	Thanks to Elisabeth Stur and Karstein Harsaker for field assistance, Rachel Smith for laboratory assistance, and Shadi Shokralla for sequencing and analysis assistance. The paper is part of the project 'Environmental Barcoding of Aquatic Invertebrates (EBAI)' funded by the Research Council of Norway (project no. 243791/E50) and the Norwegian Environment Agency (project no. 15040013), and it contr…		61	38	44	5	43	NATURE PORTFOLIO	BERLIN	HEIDELBERGER PLATZ 3, BERLIN, 14197, GERMANY	2045-2322			SCI REP-UK	Sci Rep	MAR 16	2018	8
J	Hunter, ME; Meigs-Friend, G; Ferrante, JA; Smith, BJ; Hart, KM				Hunter, Margaret E.; Meigs-Friend, Gaia; Ferrante, Jason A.; Smith, Brian J.; Hart, Kristen M.			Efficacy of eDNA as an early detection indicator for Burmese pythons in the ARM Loxahatchee National Wildlife Refuge in the greater Everglades ecosystem	ECOLOGICAL INDICATORS			English	Article						Environmental DNA; Invasive species; Giant constrictor snakes; Occupancy estimate; Non-invasive monitoring; Range delimitation	MOLURUS-BIVITTATUS; ENVIRONMENTAL DNA; DIGITAL PCR; PERSISTENCE; FLORIDA; PARK	Environmental DNA (eDNA) detection of invasive species can be used to inform management decisions by delimiting occupied ranges and estimating detection probabilities. Environmental DNA is shed into the environment through skin cells and bodily fluids and can be detected in water samples collected from lakes, rivers, and swamps. In south Florida, USA, invasive Burmese pythons (Python bivittatus) …	[Hunter, Margaret E.; Meigs-Friend, Gaia] US Geol Survey, Wetland & Aquat Res Ctr, 7920 North West 71st St, Gainesville, FL 32653 USA; [Ferrante, Jason A.] US Geol Survey, Wetland & Aquat Res Ctr, Cherokee Nation Technol, 7920 North West 71st St, Gainesville, FL 32653 USA; [Smith, Brian J.] US Geol Survey, Wetland & Aquat Res Ctr, Cherokee Nation Technol, 3321 Coll Ave, Davie, FL 33314 USA; [Hart…	Hunter, ME (corresponding author), US Geol Survey, Wetland & Aquat Res Ctr, 7920 North West 71st St, Gainesville, FL 32653 USA.	mhunter@usgs.gov	Smith, Brian J./AAV-7609-2020	Smith, Brian J./0000-0002-0531-0492; Ferrante, Jason/0000-0003-3453-4636	USGS's Greater Everglades Priority Ecosystems Science (GEPES) Program	This project was funded in whole by USGS's Greater Everglades Priority Ecosystems Science (GEPES) Program.		54	9	9	2	39	ELSEVIER SCIENCE BV	AMSTERDAM	PO BOX 211, 1000 AE AMSTERDAM, NETHERLANDS	1470-160X	1872-7034		ECOL INDIC	Ecol. Indic.	JUL	2019	102
J	Deiner, K; Walser, JC; Machler, E; Altermatt, F				Deiner, Kristy; Walser, Jean-Claude; Maechler, Elvira; Altermatt, Florian			Choice of capture and extraction methods affect detection of freshwater biodiversity from environmental DNA	BIOLOGICAL CONSERVATION			English	Article						16S; Cytochrome c oxidase I; eDNA; Freshwater; Molecular protocols; Targeted species detection	GENERATION SEQUENCING TECHNOLOGIES; POLYMERASE-CHAIN-REACTION; REAL-TIME PCR; EXTRACELLULAR DNA; COMMUNITY; AMPLIFICATION; OPTIMIZATION; PURIFICATION; DIVERSITY; PRIMERS	Environmental DNA (eDNA) is used to detect biodiversity by the capture, extraction, and identification of DNA shed to the environment. However, eDNA capture and extraction protocols vary widely across studies. This use of different protocols potentially biases detection results and could significantly hinder a reliable use of eDNA to detect biodiversity. We tested whether choice of eDNA capture a…	[Deiner, Kristy; Maechler, Elvira; Altermatt, Florian] Eawag, Swiss Fed Inst Aquat Sci & Technol, CH-8600 Dubendorf, Switzerland; [Deiner, Kristy; Walser, Jean-Claude] Swiss Fed Inst Technol, Genet Div Ctr, CH-8092 Zurich, Switzerland; [Altermatt, Florian] Univ Zurich, Inst Evolutionary Biol & Environm Studies, CH-8057 Zurich, Switzerland	Deiner, K (corresponding author), Eawag, Swiss Fed Inst Aquat Sci & Technol, Uberlandstr 133,POB 611, CH-8600 Dubendorf, Switzerland.	alpinedna@gmail.com		Altermatt, Florian/0000-0002-4831-6958; Deiner, Kristy/0000-0001-9755-3223	Swiss National Science FoundationSwiss National Science Foundation (SNSF)European Commission [31003A_135622]; Eawag discretionary funds	We thank MoBio, Inc. for providing a PowerWater DNA Isolation Kit and vortex adaptor for testing in this study. We thank Heather Callahan, Caren Goldberg, Mehrdad Hajibabaei and Sarah Owens for providing helpful guidance at the experimental design stage of the project. Caren Goldberg, David Pilliod, Phillip Thomsen, Cameron Turner, and two anonymous reviewers who provided helpful comments on prev…		69	197	219	18	322	ELSEVIER SCI LTD	OXFORD	THE BOULEVARD, LANGFORD LANE, KIDLINGTON, OXFORD OX5 1GB, OXON, ENGLAND	0006-3207	1873-2917		BIOL CONSERV	Biol. Conserv.	MAR	2015	183				SI
J	Sepulveda, AJ; Amberg, JJ; Hanson, E				Sepulveda, Adam J.; Amberg, Jon J.; Hanson, Erik			Using environmental DNA to extend the window of early detection for dreissenid mussels	MANAGEMENT OF BIOLOGICAL INVASIONS			English	Article						detection probability; molecular; Montana; surveillance; Tiber Reservoir	ZEBRA MUSSEL; POLYMORPHA; TOOL; INVASION; BUGENSIS; ECOLOGY; EDNA	Tools that bolster early detection of invasive dreissenid mussels are needed to prevent their spread across western North America. In this study, we assessed if environmental DNA (eDNA) can extend the seasonal window for dreissenid mussel early detection beyond that of plankton tows, which are limited to warmer seasons when mussel larvae are present. We focused eDNA sampling efforts at multiple s…	[Sepulveda, Adam J.] US Geol Survey, Northern Rocky Mt Sci Ctr, 2327 Univ Way Suite 2, Bozeman, MT 59715 USA; [Amberg, Jon J.] US Geol Survey, Upper Midwest Environm Sci Ctr, 2630 Fanta Reed Rd, La Crosse, WI 54603 USA; [Hanson, Erik] Confederated Salish & Kootenai Tribes, Pablo, MT 59855 USA	Sepulveda, AJ (corresponding author), US Geol Survey, Northern Rocky Mt Sci Ctr, 2327 Univ Way Suite 2, Bozeman, MT 59715 USA.	asepulveda@usgs.gov			USGS Ecosystem Mission Area Invasive Species Program	We thank Montana Fish Wildlife & Parks and the Confederated Salish and Kootenai Tribes for sample collection and Pisces Molecular for assistance with molecular analyses. The USGS Ecosystem Mission Area Invasive Species Program provided funding for this research. Two anonymous reviewers provided helpful comments on earlier versions of this manuscript. Any use of trade, product, or firm names is fo…		25	9	9	3	10	REGIONAL EURO-ASIAN BIOLOGICAL INVASIONS CENTRE-REABIC	HELSINKI	PO BOX 3, HELSINKI, 00981, FINLAND	1989-8649			MANAG BIOL INVASION	Manag. Biol. Invasion	JUN	2019	10	2
J	Janosik, AM; Whitaker, JM; VanTassel, NM; Rider, SJ				Janosik, Alexis M.; Whitaker, Justine M.; VanTassel, Nichelle M.; Rider, Steven J.			Improved environmental DNA sampling scheme for Alabama sturgeon provides new insight into a species once presumed extinct	JOURNAL OF APPLIED ICHTHYOLOGY			English	Article						Alabama sturgeon; DNA precipitation; eDNA methods; endangered species; fish; freshwater		Detection of rare species can be challenging and time-consuming using conventional methods, but environmental DNA (eDNA) is becoming a commonly used tool for detection in conservation and management of species. This study demonstrates the utility of the precipitation method (precipitated and preserved in 3 M sodium acetate and 95% ethanol) for collection of eDNA to detect the seasonal distributio…	[Janosik, Alexis M.; VanTassel, Nichelle M.] Univ West Florida, Dept Biol, Pensacola, FL 32514 USA; [Whitaker, Justine M.] Nicholls State Univ, Dept Biol Sci, Thibodaux, LA 70310 USA; [Rider, Steven J.] Alabama Div Wildlife & Freshwater Fisheries, River & Stream Fisheries Program, Montgomery, AL USA	Janosik, AM (corresponding author), Univ West Florida, 11000 Univ Pkwy,Bldg 58C,Off 104G, Pensacola, FL 32514 USA.	ajanosik@uwf.edu		Janosik, Alexis/0000-0002-4331-9703; VanTassel, Nichelle/0000-0001-9313-6000	Alabama Department of Conservation and Natural Resources	Alabama Department of Conservation and Natural Resources		57	1	1	12	22	WILEY	HOBOKEN	111 RIVER ST, HOBOKEN 07030-5774, NJ USA	0175-8659	1439-0426		J APPL ICHTHYOL	J. Appl. Ichthyol.	APR	2021	37	2
J	Lacoursiere-Roussel, A; Howland, K; Normandeau, E; Grey, EK; Archambault, P; Deiner, K; Lodge, DM; Hernandez, C; Leduc, N; Bernatchez, L				Lacoursiere-Roussel, Anais; Howland, Kimberly; Normandeau, Eric; Grey, Erin K.; Archambault, Philippe; Deiner, Kristy; Lodge, David M.; Hernandez, Cecilia; Leduc, Noemie; Bernatchez, Louis			eDNA metabarcoding as a new surveillance approach for coastal Arctic biodiversity	ECOLOGY AND EVOLUTION			English	Article						Arctic; coastal biodiversity; eDNA metabarcoding; global changes; invasion; spatio-temporal distribution	ROOM-TEMPERATURE PRESERVATION; OXIDASE SUBUNIT-I; ENVIRONMENTAL DNA; MARINE; PRIMERS; SAMPLES; PORTS; WATER; INVERTEBRATES; AMPLIFICATION	Because significant global changes are currently underway in the Arctic, creating a large-scale standardized database for Arctic marine biodiversity is particularly pressing. This study evaluates the potential of aquatic environmental DNA (eDNA) metabarcoding to detect Arctic coastal biodiversity changes and characterizes the local spatio-temporal distribution of eDNA in two locations. We extract…	[Lacoursiere-Roussel, Anais] Fisheries & Oceans Canada, SABS, St Andrews, NB, Canada; [Howland, Kimberly] Fisheries & Oceans Canada, Inst Freshwater, Cent & Arctic Reg, Winnipeg, MB, Canada; [Normandeau, Eric; Hernandez, Cecilia; Leduc, Noemie; Bernatchez, Louis] Univ Laval, IBIS, Dept Biol, Quebec City, PQ, Canada; [Grey, Erin K.] Governors State Univ, Div Sci Math & Technol, University Pk, IL U…	Lacoursiere-Roussel, A (corresponding author), Fisheries & Oceans Canada, SABS, St Andrews, NB, Canada.	Anais.Lacoursiere@dfo-mpo.gc.ca	Lodge, David Michael/AAX-1781-2021	Bernatchez, Louis/0000-0002-8085-9709	ArcticNet; POLAR knowledge; Nunavut Wildlife Management Board; Fisheries and Oceans Canada Aquatic Invasive Species Monitoring Program; Direct For Biological SciencesNational Science Foundation (NSF)NSF - Directorate for Biological Sciences (BIO) [1426973, 1748389] Funding Source: National Science Foundation	ArcticNet; POLAR knowledge; Nunavut Wildlife Management Board; Fisheries and Oceans Canada Aquatic Invasive Species Monitoring Program		76	60	66	15	53	WILEY	HOBOKEN	111 RIVER ST, HOBOKEN 07030-5774, NJ USA	2045-7758			ECOL EVOL	Ecol. Evol.	AUG	2018	8	16
J	Sales, NG; McKenzie, MB; Drake, J; Harper, LR; Browett, SS; Coscia, I; Wangensteen, OS; Baillie, C; Bryce, E; Dawson, DA; Ochu, E; Haenfling, B; Handley, LL; Mariani, S; Lambin, X; Sutherland, C; McDevitt, AD				Sales, Naiara Guimaraes; McKenzie, Maisie B.; Drake, Joseph; Harper, Lynsey R.; Browett, Samuel S.; Coscia, Ilaria; Wangensteen, Owen S.; Baillie, Charles; Bryce, Emma; Dawson, Deborah A.; Ochu, Erinma; Haenfling, Bernd; Handley, Lori Lawson; Mariani, Stefano; Lambin, Xavier; Sutherland, Christopher; McDevitt, Allan D.			Fishing for mammals: Landscape-level monitoring of terrestrial and semi-aquatic communities using eDNA from riverine systems	JOURNAL OF APPLIED ECOLOGY			English	Article						biomonitoring; camera trapping; eDNA metabarcoding; latrine surveys; mammals; occupancy modelling; rivers	ENVIRONMENTAL DNA; OCCUPANCY; DYNAMICS	Environmental DNA (eDNA) metabarcoding has revolutionized biomonitoring in both marine and freshwater ecosystems. However, for semi-aquatic and terrestrial animals, the application of this technique remains relatively untested. We first assess the efficiency of eDNA metabarcoding in detecting semi-aquatic and terrestrial mammals in natural lotic ecosystems in the UK by comparing sequence data rec…	[Sales, Naiara Guimaraes; McKenzie, Maisie B.; Browett, Samuel S.; Coscia, Ilaria; Baillie, Charles; Ochu, Erinma; Mariani, Stefano; McDevitt, Allan D.] Univ Salford, Environm & Ecosyst Res Ctr, Sch Sci Engn & Environm, Salford, Lancs, England; [Drake, Joseph; Sutherland, Christopher] Univ Massachusetts, Dept Environm Conservat, Amherst, MA 01003 USA; [Harper, Lynsey R.; Haenfling, Bernd; Handley…	McDevitt, AD (corresponding author), Univ Salford, Environm & Ecosyst Res Ctr, Sch Sci Engn & Environm, Salford, Lancs, England.	a.mcdevitt@salford.ac.uk	, NEOF/AAP-1244-2021; Sales, Naiara/F-4870-2015; Lambin, Xavier/E-8284-2011; Sutherland, Chris/H-6624-2019; Wangensteen, Owen S./E-3559-2018; Harper, Lynsey R./AAQ-2705-2020; Mariani, Stefano/A-2964-2012	Sales, Naiara/0000-0002-2922-3561; Lambin, Xavier/0000-0003-4643-2653; Sutherland, Chris/0000-0003-2073-1751; Wangensteen, Owen S./0000-0001-5593-348X; Harper, Lynsey R./0000-0003-0923-1801; Ochu, Erinma/0000-0002-7268-278X; Mariani, Stefano/0000-0002-5329-0553	NERCUK Research & Innovation (UKRI)Natural Environment Research Council (NERC) [NBAF010001] Funding Source: UKRI			39	22	23	17	62	WILEY	HOBOKEN	111 RIVER ST, HOBOKEN 07030-5774, NJ USA	0021-8901	1365-2664		J APPL ECOL	J. Appl. Ecol.	APR	2020	57	4
J	Troth, CR; Burian, A; Mauvisseau, Q; Bulling, M; Nightingale, J; Mauvisseau, C; Sweet, MJ				Troth, Christopher R.; Burian, Alfred; Mauvisseau, Quentin; Bulling, Mark; Nightingale, Jen; Mauvisseau, Christophe; Sweet, Michael J.			Development and application of eDNA-based tools for the conservation of white-clawed crayfish	SCIENCE OF THE TOTAL ENVIRONMENT			English	Article						Environmental DNA; Sampling methodology; Species interactions; White-clawed crayfish	ENVIRONMENTAL DNA EDNA; PACIFASTACUS-LENIUSCULUS; INVASIVE CRAYFISHES; SIGNAL-CRAYFISH; DETECT; CAPTURE; PLAGUE; IDENTIFICATION; SURVEILLANCE; FRAMEWORK	eDNA-based methods represent non-invasive and cost-effective approaches for species-monitoring and their application as a conservation tool has rapidly increasedwithin the last decade. Currently, they are primarily used to determine the presence/absence of invasive, endangered or commercially important species, but they also hold potential to contribute to an improved understanding of the ecologi…	[Troth, Christopher R.; Burian, Alfred; Mauvisseau, Quentin; Bulling, Mark; Sweet, Michael J.] Univ Derby, Aquat Res Facil, Environm Sustainabil Res Ctr, Derby DE22 1GB, England; [Troth, Christopher R.; Mauvisseau, Quentin] SureScreen Sci Ltd, Morley Retreat, Church Lane, Morley DE7 6DE, England; [Nightingale, Jen] Bristol Zool Soc, Bristol, Avon, England; [Nightingale, Jen] Univ Bristol, Sch Bio…	Troth, CR; Sweet, MJ (corresponding author), Univ Derby, Aquat Res Facil, Environm Sustainabil Res Ctr, Derby DE22 1GB, England.	christopher.troth@sky.com; m.sweet@derby.ac.uk	Mauvisseau, Quentin/U-7976-2019	Mauvisseau, Quentin/0000-0003-1215-2987; Troth, Christopher/0000-0001-6403-9447	Environment Agency; Dorset Wildlife Trust; SureScreen Scientifics, UK	For assistance with sample collection we thank Holly Thompson, Jacob Ball, Jack Greenhalgh, Isabelle Parot and AntoineMonier. Wewould also like to thank the Environment Agency and Dorset Wildlife Trust for funding and their assistance with sample collection. For providing DNA samples: Catherine Souty-Grosset, Sina Tonges, Frank Lyko, Jenny Makkonen and Japo Jussila. Fig. 1 was created with BioRen…		54	5	5	4	37	ELSEVIER	AMSTERDAM	RADARWEG 29, 1043 NX AMSTERDAM, NETHERLANDS	0048-9697	1879-1026		SCI TOTAL ENVIRON	Sci. Total Environ.	DEC 15	2020	748
J	Akamatsu, Y; Kume, G; Gotou, M; Kono, T; Fujii, T; Inui, R; Kurita, Y				Akamatsu, Yoshihisa; Kume, Gen; Gotou, Masuji; Kono, Takanori; Fujii, Takuma; Inui, Ryutei; Kurita, Yoshihisa			Using environmental DNA analyses to assess the occurrence and abundance of the endangered amphidromous fish Plecoglossus altivelis ryukyuensis	BIODIVERSITY DATA JOURNAL			English	Article						Monitoring methods; threatened species; stock management; conservation; qPCR	CONSERVATION	The Ryukyu ayu Plecoglossus altivelis ryukyuensis is an endangered amphidromous fish that inhabits rivers in the Ryukyu Archipelago (Japan). Populations of the species have declined dramatically. Consequently, the Ryukyu ayu has been registered as a natural monument in Japan and monitoring surveys with direct catching are restricted legally. This restriction, unfortunately, makes monitoring of po…	[Akamatsu, Yoshihisa; Gotou, Masuji; Kono, Takanori; Inui, Ryutei] Yamaguchi Univ, Ube, Yamaguchi, Japan; [Kume, Gen] Kagoshima Univ, Kagoshima, Japan; [Fujii, Takuma] Kagoshima Univ, Amami, Japan; [Inui, Ryutei] Fukuoka Inst Technol, Fukuoka, Japan; [Kurita, Yoshihisa] Kyushu Univ, Fukutsu, Japan	Kurita, Y (corresponding author), Kyushu Univ, Fukutsu, Japan.	katachiya@gmail.com		KUME, GEN/0000-0003-2467-175X	JSPS KAKENHIMinistry of Education, Culture, Sports, Science and Technology, Japan (MEXT)Japan Society for the Promotion of ScienceGrants-in-Aid for Scientific Research (KAKENHI) [16K07827]; Zoshinkai Fund For Protection of Endangered Animals, Japan; Research center for environmental DNA, Yamaguchi University	Funding for this project was provided by grant from JSPS KAKENHI Grant Number 16K07827 and by a grants-in-aid of The Zoshinkai Fund For Protection of Endangered Animals, Japan. We deeply thank Prof. Minoru Ikeda (Tohoku Univ.) for providing DNA samples of the Ryukyu ayu. Editor and three reviewers provided valuable feedback on earlier versions of the manuscript. This work was also supported by Re…		17	3	4	3	13	PENSOFT PUBLISHERS	SOFIA	12 PROF GEORGI ZLATARSKI ST, SOFIA, 1700, BULGARIA	1314-2836	1314-2828		BIODIVERS DATA J	Biodiver. Data J.	JAN 14	2020	8
J	Weiss, S; Deiner, K; Tuhtan, JA; Gumpinger, C; Schletterer, M				Weiss, Steven; Deiner, Kristy; Tuhtan, Jeffrey A.; Gumpinger, Clemens; Schletterer, Martin			Genetic analyses of fish stocks: population genetic and eDNA	WASSERWIRTSCHAFT			German	Article							TROUT SALMO-TRUTTA; BROWN TROUT; ENVIRONMENTAL DNA; BIODIVERSITY; EXTRACTION; SEQUENCES; DANUBE; TOOL	Genetic based tools can be used to answer applied questions in fisheries management and conservation. We present two such applications: (1) a population genetic analysis and (2) environmental DNA (eDNA) used to non-invasively detect the presence of species. In the first study, we confirmed that brown trout in Gossenkollesee represent one of very few pure Danubian strain populations in the region.…	[Weiss, Steven] Karl Franzens Univ Graz, Inst Zool, Univ Pl 2, A-8010 Graz, Austria; [Deiner, Kristy] Ehemals Univ Notre Dame, Cornell Univ, Dept Ecol & Evolutionary Biol, Corson Hall A406A,215 Tower Rd, Ithaca, NY 14850 USA; [Tuhtan, Jeffrey A.] Tallinn Univ Technol, Ctr Biorobot, Akad Tee 15A-111, EE-12618 Tallinn, Estonia; [Gumpinger, Clemens] Blattfisch EU, Gabelsbergerstr 7, A-4600 Wels, Aus…	Weiss, S (corresponding author), Karl Franzens Univ Graz, Inst Zool, Univ Pl 2, A-8010 Graz, Austria.	steven.weiss@uni-graz.at; alpinedna@gmail.com; jetuht@ttu.ee; gumpinger@blattfisch.at; martin.schletterer@tiwag.at	Weiss, Steven J/L-6016-2015; Tuhtan, Jeffrey Andrew/AAQ-5037-2020	Weiss, Steven J/0000-0002-4734-5984; Tuhtan, Jeffrey Andrew/0000-0003-0832-7334				17	0	1	4	39	SPRINGER VIEWEG-SPRINGER FACHMEDIEN WIESBADEN GMBH	WIESBADEN	ABRAHAM-LINCOLN STASSE 46, WIESBADEN, 65189, GERMANY	0043-0978			WASSERWIRTSCHAFT	WasserWirtschaft		2018	108	2-3
J	Inui, R; Akamatsu, Y; Kono, T; Saito, M; Miyazono, S; Nakao, R				Inui, Ryutei; Akamatsu, Yoshihisa; Kono, Takanori; Saito, Minoru; Miyazono, Seiji; Nakao, Ryohei			Spatiotemporal Changes of the Environmental DNA Concentrations of Amphidromous Fish Plecoglossus altivelis altivelis in the Spawning Grounds in the Takatsu River, Western Japan	FRONTIERS IN ECOLOGY AND EVOLUTION			English	Article						Plecoglossus altivelis; amphidromous fish; fishery; river; spawning; eDNA; qPCR; Japan		The Ayu Plecoglossus altivelis altivelis is an amphidromous fish that is not only the most important commercial fishery species in Japanese rivers but also has a high economic value in recreational fishing. However, the degradation of its spawning grounds has caused a decrease in its abundance. In this study, we used environmental DNA (eDNA) to monitor the Ayu in the Takatsu River in Japan to (1)…	[Inui, Ryutei] Fukuoka Inst Technol, Fac Socioenvironm Studies, Fukuoka, Japan; [Akamatsu, Yoshihisa; Saito, Minoru; Miyazono, Seiji; Nakao, Ryohei] Yamaguchi Univ, Grad Sch Sci & Technol Innovat, Yamaguchi, Japan; [Kono, Takanori] Natl Res & Dev Agcy, Publ Works Res Inst, Kakamigahara, Japan	Inui, R (corresponding author), Fukuoka Inst Technol, Fac Socioenvironm Studies, Fukuoka, Japan.	inuityutei@gmail.com			Chugoku Regional Development Bureau of the Ministry of Land, Infrastructure, and Transport	This study was conducted as a part of the research project, A study on the impact of riverbed excavation on the river environment in the Takatsu River, commissioned by the Ministry of Land, Infrastructure, Transport, and Tourism in Japan. Takatsugawa Fishery Cooperative Association permitted us to conduct the survey, and the Chugoku Regional Development Bureau of the Ministry of Land, Infrastruct…		23	1	1	11	12	FRONTIERS MEDIA SA	LAUSANNE	AVENUE DU TRIBUNAL FEDERAL 34, LAUSANNE, CH-1015, SWITZERLAND	2296-701X			FRONT ECOL EVOL	Front. Ecol. Evol.	MAR 29	2021	9
J	Qu, CJ; Stewart, KA; Clemente-Carvalho, R; Zheng, JS; Wang, YX; Gong, C; Ma, LM; Zhao, JF; Lougheed, SC				Qu, Chanjuan; Stewart, Kathryn A.; Clemente-Carvalho, Rute; Zheng, Jinsong; Wang, Yuxiang; Gong, Cheng; Ma, Limin; Zhao, Jianfu; Lougheed, Stephen C.			Comparing fish prey diversity for a critically endangered aquatic mammal in a reserve and the wild using eDNA metabarcoding	SCIENTIFIC REPORTS			English	Article							ENVIRONMENTAL DNA; COMMUNITY ASSESSMENT; CONSERVATION; BIODIVERSITY; TEMPERATURE; MANAGEMENT; THREATS; WEIGHT	Using environmental DNA (eDNA) metabarcoding, we compared fish diversity in two distinct water bodies within the Yangtze River Basin with known populations of the critically endangered Yangtze finless porpoise (Neophocaena asiaeorientalis; YFP): the Tian-e-Zhou Reserve and Poyang Lake. We aimed to create a fish surveying tool for use in the Yangtze River Basin, while also gaining a better underst…	[Qu, Chanjuan; Stewart, Kathryn A.; Ma, Limin; Zhao, Jianfu] Tongji Univ, Coll Environm Sci & Engn, State Key Lab Pollut Control & Resource Reuse, Shanghai, Peoples R China; [Qu, Chanjuan; Clemente-Carvalho, Rute; Wang, Yuxiang; Lougheed, Stephen C.] Queens Univ, Dept Biol, Kingston, ON, Canada; [Stewart, Kathryn A.] Univ Amsterdam, Inst Biodivers & Ecosyst Dynam, Amsterdam, Netherlands; [Zheng, …	Lougheed, SC (corresponding author), Queens Univ, Dept Biol, Kingston, ON, Canada.	lough@queensu.ca		Ma, limin/0000-0002-3819-2111	National Natural Sciences Foundation of ChinaNational Natural Science Foundation of China (NSFC) [31400468]; National Key Programme of Research and Development of Ministry of Science and Technology of China [2016YFC0503200]; National Key Experimental Instrument Research and Development Project of China [0400231024]; Tongji University State Key Laboratory for Pollution Control and Resource Reuse; …	The authors thank the staff of the Tian-e-Zhou Reserve for providing help in sampling, and Wenxi Feng and Aaron Sneep from Queen's University for assistance in making the map. The authors would also like to thank the National Natural Sciences Foundation of China (KAS, 31400468), the National Key Programme of Research and Development of Ministry of Science and Technology of China (JZ, 2016YFC05032…		83	2	2	13	22	NATURE RESEARCH	BERLIN	HEIDELBERGER PLATZ 3, BERLIN, 14197, GERMANY	2045-2322			SCI REP-UK	Sci Rep	OCT 7	2020	10	1
J	Thalinger, B; Wolf, E; Traugott, M; Wanzenbock, J				Thalinger, Bettina; Wolf, Elisabeth; Traugott, Michael; Wanzenboeck, Josef			Monitoring spawning migrations of potamodromous fish species via eDNA	SCIENTIFIC REPORTS			English	Article							ENVIRONMENTAL DNA DETECTION; DEGRADATION; EXTRACTION; QUANTIFY; INVASION; RARE; TEMPERATURE; POPULATIONS; ABUNDANCE; EFFICIENT	Potamodromous fish are considered important indicators of habitat connectivity in freshwater ecosystems, but they are globally threatened by anthropogenic impacts. Hence, non-invasive techniques are necessary for monitoring during spawning migrations. The use of environmental DNA (eDNA) potentially facilitates these efforts, albeit quantitative examinations of spawning migrations remain so far mo…	[Thalinger, Bettina; Wolf, Elisabeth; Traugott, Michael] Univ Innsbruck, Dept Ecol, Innsbruck, Austria; [Wolf, Elisabeth; Wanzenboeck, Josef] Univ Innsbruck, Res Dept Limnol, Mondsee, Austria; [Thalinger, Bettina] Univ Guelph, Ctr Biodivers Genom, Guelph, ON, Canada	Thalinger, B (corresponding author), Univ Innsbruck, Dept Ecol, Innsbruck, Austria.; Thalinger, B (corresponding author), Univ Guelph, Ctr Biodivers Genom, Guelph, ON, Canada.	Bettina.Thalinger@gmail.com	Thalinger, Bettina/AAF-3956-2019	Thalinger, Bettina/0000-0001-9315-8648; Wanzenbock, Josef/0000-0002-9186-5565	Swarovski research grant by University of Innsbruck; Austria Research Promotion Agency (FFG) [853219]; University of Innsbruck	This research was funded by a Swarovski research grant provided by the University of Innsbruck and awarded to JW, the Austria Research Promotion Agency (FFG; project number 853219), and the publishing fund of the University of Innsbruck. We are very grateful to Bernhard Teufl for supporting us during visual fish counts, Martina Nindl and Yannick Putz for their extraordinary commitment, organisati…		55	17	18	8	24	NATURE PUBLISHING GROUP	LONDON	MACMILLAN BUILDING, 4 CRINAN ST, LONDON N1 9XW, ENGLAND	2045-2322			SCI REP-UK	Sci Rep	OCT 28	2019	9
J	Dunker, KJ; Sepulveda, AJ; Massengill, RL; Olsen, JB; Russ, OL; Wenburg, JK; Antonovich, A				Dunker, Kristine J.; Sepulveda, Adam J.; Massengill, Robert L.; Olsen, Jeffrey B.; Russ, Ora L.; Wenburg, John K.; Antonovich, Anton			Potential of Environmental DNA to Evaluate Northern Pike (Esox lucius) Eradication Efforts: An Experimental Test and Case Study	PLOS ONE			English	Article							SOUTH-CENTRAL ALASKA; FISH; STREAM; EDNA; SALMONIDS; CONSUMPTION; SEDIMENTS; WATER; RIVER; TIME	Determining the success of invasive species eradication efforts is challenging because populations at very low abundance are difficult to detect. Environmental DNA (eDNA) sampling has recently emerged as a powerful tool for detecting rare aquatic animals; however, detectable fragments of DNA can persist over time despite absence of the targeted taxa and can therefore complicate eDNA sampling afte…	[Dunker, Kristine J.; Antonovich, Anton] Alaska Dept Fish & Game, Sport Fish Div, 333 Raspberry Rd, Anchorage, AK 99518 USA; [Sepulveda, Adam J.] US Geol Survey, Northen Rocky Mt Sci Ctr, Bozeman, MT USA; [Massengill, Robert L.] Alaska Dept Fish & Game, Sport Fish Div, Soldotna, AK USA; [Olsen, Jeffrey B.; Russ, Ora L.; Wenburg, John K.] US Fish & Wildlife Serv, Conservat Genet Lab, Anchorage, AK…	Sepulveda, AJ (corresponding author), US Geol Survey, Northen Rocky Mt Sci Ctr, Bozeman, MT USA.	asepulveda@usgs.gov	Wenburg, John/Y-4373-2019	Wenburg, John/0000-0001-9831-1672	Alaska Sustainable Salmon Fund; National Habitat Partnership; US Fish and Wildlife ServiceUS Fish & Wildlife Service	Support was provided by Alaska Sustainable Salmon Fund (to KJM, RLM); National Habitat Partnership (Kenai Peninsula Chapter) to (to KJM, RLM); and US Fish and Wildlife Service (to JBO, OLR, JKW).		49	46	48	8	53	PUBLIC LIBRARY SCIENCE	SAN FRANCISCO	1160 BATTERY STREET, STE 100, SAN FRANCISCO, CA 94111 USA	1932-6203			PLOS ONE	PLoS One	SEP 14	2016	11	9
J	Ostberg, CO; Chase, DM; Hayes, MC; Duda, JJ				Ostberg, Carl O.; Chase, Dorothy M.; Hayes, Michael C.; Duda, Jeffrey J.			Distribution and seasonal differences in Pacific Lamprey and Lampetra spp eDNA across 18 Puget Sound watersheds	PEERJ			English	Article						Environmental DNA; Locked nucleic acids; Quantitative PCR; Conservation; Puget sound; Pacific Lamprey; Lampetra; Entosphenus	LOCKED NUCLEIC-ACID; REAL-TIME PCR; ENVIRONMENTAL DNA; ENTOSPHENUS-TRIDENTATUS; QUANTITATIVE PCR; LNA; RIVER; SENSITIVITY; OCCUPANCY; ABUNDANCE	Lampreys have a worldwide distribution, are functionally important to ecological communities and serve significant roles in many cultures. In Pacific coast drainages of North America, lamprey populations have suffered large declines. However, lamprey population status and trends within many areas of this region are unknown and such information is needed for advancing conservation goals. We develo…	[Ostberg, Carl O.; Chase, Dorothy M.; Hayes, Michael C.; Duda, Jeffrey J.] US Geol Survey, Western Fisheries Res Ctr, Seattle, WA 98104 USA	Ostberg, CO (corresponding author), US Geol Survey, Western Fisheries Res Ctr, Seattle, WA 98104 USA.	costberg@usgs.gov	Duda, Jeffrey J./A-7132-2009	Duda, Jeffrey J./0000-0001-7431-8634; HAYES, MICHAEL/0000-0002-9060-0565	Ecosystems Mission Area of the U.S. Geological Survey	Funding was provided by the Ecosystems Mission Area of the U.S. Geological Survey. The funders had no role in study design, data collection and analysis, decision to publish, or preparation of the manuscript.		75	6	6	3	26	PEERJ INC	LONDON	341-345 OLD ST, THIRD FLR, LONDON, EC1V 9LL, ENGLAND	2167-8359			PEERJ	PeerJ	MAR 16	2018	6
J	Xu, N; Zhu, B; Shi, F; Shao, K; Que, YF; Li, WT; Li, W; Jiao, WJ; Tian, H; Xu, DM; Chang, JB				Xu, Nian; Zhu, Bin; Shi, Fang; Shao, Ke; Que, Yanfu; Li, Weitao; Li, Wei; Jiao, Wenjing; Tian, Hua; Xu, Dongmei; Chang, Jianbo			Monitoring seasonal distribution of an endangered anadromous sturgeon in a large river using environmental DNA	SCIENCE OF NATURE			English	Article						eDNA; Chinese sturgeon; Yangtze River; Species detection; Spawning migration; Conservation program	ACIPENSER-SINENSIS; YANGTZE-RIVER	Monitoring dynamic distribution is crucial to conservation management of anadromous sturgeons, but traditional survey methods are less efficient for low-density populations in a large river. Natural propagation of Chinese sturgeon has been monitored annually mainly at the spawning ground using netting for eggs and hydroacoustics for broodstock. However, absence of spawning was observed sporadical…	[Xu, Nian; Zhu, Bin; Shi, Fang; Shao, Ke; Que, Yanfu; Li, Weitao; Li, Wei; Jiao, Wenjing; Tian, Hua; Xu, Dongmei; Chang, Jianbo] Minist Water Resources, Key Lab Ecol Impacts Hydraul Projects & Restorat, Inst Hydroecol, 578 Xiongchu Ave, Wuhan 430079, Hubei, Peoples R China; [Xu, Nian; Zhu, Bin; Shi, Fang; Shao, Ke; Que, Yanfu; Li, Weitao; Li, Wei; Jiao, Wenjing; Tian, Hua; Xu, Dongmei; Chang, Jia…	Chang, JB (corresponding author), Minist Water Resources, Key Lab Ecol Impacts Hydraul Projects & Restorat, Inst Hydroecol, 578 Xiongchu Ave, Wuhan 430079, Hubei, Peoples R China.; Chang, JB (corresponding author), Chinese Acad Sci, 578 Xiongchu Ave, Wuhan 430079, Hubei, Peoples R China.; Chang, JB (corresponding author), Wuhan Univ, Sch Water Resources & Hydropower Engn, Inst Hydraul Engn & Ecol…	jbcpaper@163.com	Chang, Jianbo/F-6831-2013	Chang, Jianbo/0000-0002-1053-2540	National Natural Science Foundation of ChinaNational Natural Science Foundation of China (NSFC) [51609158]; China Three Gorges Corporation [SXSN/3735]	The work was supported by research grants from the National Natural Science Foundation of China (51609158) and China Three Gorges Corporation (SXSN/3735).		26	6	6	14	65	SPRINGER HEIDELBERG	HEIDELBERG	TIERGARTENSTRASSE 17, D-69121 HEIDELBERG, GERMANY	0028-1042	1432-1904		SCI NAT-HEIDELBERG	Sci. Nat.	DEC	2018	105	11-12
J	Lehman, RN; Poulakis, GR; Scharer, RM; Hendon, JM; Court, AG; Wooley, AK; Williams, AM; Ajemian, MJ; Hadden, JP; Beal, JL; McCallister, MP; Phillips, NM				Lehman, Ryan N.; Poulakis, Gregg R.; Scharer, Rachel M.; Hendon, Jill M.; Court, Alia G.; Wooley, Andrew K.; Williams, Ariel M.; Ajemian, Matthew J.; Hadden, John P.; Beal, Jeff L.; McCallister, Michael P.; Phillips, Nicole M.			Environmental DNA evidence of the Critically Endangered smalltooth sawfish, Pristis pectinata, in historically occupied US waters	AQUATIC CONSERVATION-MARINE AND FRESHWATER ECOSYSTEMS			English	Article; Early Access						coastal; conservation; eDNA; elasmobranch; endangered species; estuary; fish; ray; recovery; survey	INDIAN RIVER LAGOON; ENCOUNTER DATA; EDNA; HABITAT; BIOLOGY; BIODIVERSITY; JUVENILE; ECOLOGY; QUALITY; FISHES	Formerly common in tropical and subtropical waters of the Atlantic Ocean, the Critically Endangered smalltooth sawfish, Pristis pectinata, underwent severe declines over the past century, restricting population(s) to south and south-west Florida in the US, and Bahamian waters. Anecdotal evidence (e.g. encounter reports from the public) suggests that P. pectinata have recently been observed in his…	[Lehman, Ryan N.; Williams, Ariel M.; Phillips, Nicole M.] Univ Southern Mississippi, Sch Biol Environm & Earth Sci, 118 Coll Dr 5018, Hattiesburg, MS 39406 USA; [Poulakis, Gregg R.; Scharer, Rachel M.; Court, Alia G.; Wooley, Andrew K.; Hadden, John P.] Florida Fish & Wildlife Conservat Commiss, Charlotte Harbor Field Lab, Fish & Wildlife Res Inst, Port Charlotte, FL USA; [Hendon, Jill M.] Univ …	Phillips, NM (corresponding author), Univ Southern Mississippi, Sch Biol Environm & Earth Sci, 118 Coll Dr 5018, Hattiesburg, MS 39406 USA.	n.phillips@usm.edu			National Institute of General Medical SciencesUnited States Department of Health & Human ServicesNational Institutes of Health (NIH) - USANIH National Institute of General Medical Sciences (NIGMS) [P20-GM103476]; Save Our Seas Foundation [384]	National Institute of General Medical Sciences, Grant/Award Number: P20-GM103476; Save Our Seas Foundation, Grant/Award Number: 384		80	0	0	1	1	WILEY	HOBOKEN	111 RIVER ST, HOBOKEN 07030-5774, NJ USA	1052-7613	1099-0755		AQUAT CONSERV	Aquat. Conserv.-Mar. Freshw. Ecosyst.
J	Bracken, FSA; Rooney, SM; Kelly-Quinn, M; King, JJ; Carlsson, J				Bracken, Fiona S. A.; Rooney, Sean M.; Kelly-Quinn, Mary; King, James J.; Carlsson, Jens			Identifying spawning sites and other critical habitat in lotic systems using eDNA snapshots: A case study using the sea lamprey Petromyzon marinus L.	ECOLOGY AND EVOLUTION			English	Article						conservation biology; environmental DNA; fish; habitat-use; lamprey; qPCR; wildlife management	ENVIRONMENTAL DNA ANALYSIS; SURVEY TOOL; BIODIVERSITY; ABUNDANCE; ECOLOGY; CONSERVATION; BARRIERS; RIVERS	Many aquatic species of conservation concern exist at low densities and are inherently difficult to detect or monitor using conventional methods. However, the introduction of environmental (e)DNA has recently transformed our ability to detect these species and enables effective deployment of limited conservation resources. Identifying areas for breeding, as well as the ecological distribution of …	[Bracken, Fiona S. A.; Carlsson, Jens] Univ Coll Dublin, Sch Biol & Environm Sci, Earth Inst, Area 52 Res Grp, Dublin, Ireland; [Rooney, Sean M.; King, James J.] Inland Fisheries Ireland, Dublin, Ireland; [Kelly-Quinn, Mary] Univ Coll Dublin, Sci Ctr West, Sch Biol & Environm Sci, Dublin 4, Ireland	Bracken, FSA; Carlsson, J (corresponding author), Univ Coll Dublin, Sch Biol & Environm Sci, Earth Inst, Area 52 Res Grp, Dublin, Ireland.	fiona.bracken@gmail.com; jens.carlsson@ucd.ie		Carlsson, Jens/0000-0002-9262-5627; Bracken, Fiona/0000-0002-7850-2241; Kelly-Quinn, Mary/0000-0002-0110-5360	Irish Research CouncilIrish Research Council for Science, Engineering and Technology [EPSPD/2015/50]	Irish Research Council, Grant/Award Number: EPSPD/2015/50		55	12	13	6	18	WILEY	HOBOKEN	111 RIVER ST, HOBOKEN 07030-5774, NJ USA	2045-7758			ECOL EVOL	Ecol. Evol.	JAN	2019	9	1
J	Hunter, ME; Meigs-Friend, G; Ferrante, JA; Kamla, AT; Dorazio, RM; Diagne, LK; Luna, F; Lanyon, JM; Reid, JP				Hunter, Margaret E.; Meigs-Friend, Gaia; Ferrante, Jason A.; Kamla, Aristide Takoukam; Dorazio, Robert M.; Diagne, Lucy Keith; Luna, Fabia; Lanyon, Janet M.; Reid, James P.			Surveys of environmental DNA (eDNA): a new approach to estimate occurrence in Vulnerable manatee populations	ENDANGERED SPECIES RESEARCH			English	Article						Marine mammal; Multi-scale occupancy model; Salt water; Trichechus; Non-invasive detection; Quantitative PCR; eDNA; Sirenia	DROPLET-DIGITAL PCR; REAL-TIME PCR; OCCUPANCY; QUANTIFICATION; INFORMATION; ABUNDANCE; MODELS; ASSAYS; TOOL	Environmental DNA (eDNA) detection is a technique used to non-invasively detect cryptic, low density, or logistically difficult-to-study species, such as imperiled manatees. For eDNA measurement, genetic material shed into the environment is concentrated from water samples and analyzed for the presence of target species. Cytochrome b quantitative PCR and droplet digital PCR eDNA assays were devel…	[Hunter, Margaret E.; Meigs-Friend, Gaia; Ferrante, Jason A.; Dorazio, Robert M.; Reid, James P.] US Geol Survey, Wetland & Aquat Res Ctr, Sirenia Project, 7920 NW 71st St, Gainesville, FL 32653 USA; [Kamla, Aristide Takoukam] Univ Florida, Aquat Anim Hlth Program, Coll Vet Med, Gainesville, FL 32608 USA; [Diagne, Lucy Keith] African Aquat Conservat Fund, BP 449, Mbour 33022, Senegal; [Luna, Fabi…	Hunter, ME (corresponding author), US Geol Survey, Wetland & Aquat Res Ctr, Sirenia Project, 7920 NW 71st St, Gainesville, FL 32653 USA.	mhunter@usgs.gov		Ferrante, Jason/0000-0003-3453-4636	Survey's Ecosystems and Wildlife programs	We thank Dr. Robert Bonde, Amy Teague, Susan Butler, and the members of the USGS Conservation Genetics Laboratory. Sample collections and ana lysis were conducted under USFWS Federal Wildlife Re search Permit no. MA791721 issued to the USGS, Sirenia Project. Dugong tissue samples were collected under Australian Scientific Purposes Permit no. WISP01660304, Moreton Bay Marine Park Permit no. QS2004…		50	21	22	3	32	INTER-RESEARCH	OLDENDORF LUHE	NORDBUNTE 23, D-21385 OLDENDORF LUHE, GERMANY	1863-5407	1613-4796		ENDANGER SPECIES RES	Endanger. Species Res.		2018	35
J	Robinson, CV; Webster, TMU; Consuegra, S				Robinson, Chloe Victoria; Webster, Tamsyn M. Uren; Consuegra, Sofia			Data on optimisation of a multiplex HRM-qPCR assay for native and invasive crayfish as well as the crayfish plague in four river catchments	DATA IN BRIEF			English	Article; Data Paper						Pacifastacus leniusculus; Austropotamobius pallipes; Crayfish plague; HRM-qPCR; eDNA	ENVIRONMENTAL DNA; DETECT; EDNA	The data presented here corresponds to the research paper Simultaneous detection of invasive signal crayfish, endangered white clawed crayfish and the crayfish plague using environmental DNA. A crayfish-specific assay was designed and optimised using three real-time PCR supermixes (SYBR (TM) Green, SsoFast (TM) EvaGreen (R) and HOT FIREPol (R) EvaGreen (R)). Diagnostic high resolution melt (HRM) …	[Robinson, Chloe Victoria; Webster, Tamsyn M. Uren; Consuegra, Sofia] Swansea Univ, Singleton Pk, Swansea SA2 8PP, W Glam, Wales	Consuegra, S (corresponding author), Swansea Univ, Singleton Pk, Swansea SA2 8PP, W Glam, Wales.	s.consuegra@swansea.ac.uk	; Consuegra, Sofia/G-1788-2010	Robinson, Chloe/0000-0003-3776-9166; Consuegra, Sofia/0000-0003-4403-2509; Uren Webster, Tamsyn/0000-0002-0072-9745	Welsh Government through the Ser Cymru National Research Network for Low Carbon Energy and Environment (NRN-LCEE); Higher Education Funding Council for Wales (HEFCW) through the Ser Cymru National Research Network for Low Carbon Energy and Environment (NRN-LCEE); Environment Agency UK	This research was funded by the Welsh Government and Higher Education Funding Council for Wales (HEFCW) through the Ser Cymru National Research Network for Low Carbon Energy and Environment (NRN-LCEE) and by the Environment Agency UK. We thank: Joanne Cable and Joanna James for access to crayfish laboratory samples and information, Jennifer Nightingale, Oliver Brown and Adam Petrusek for crayfish…		10	0	0	1	6	ELSEVIER SCIENCE BV	AMSTERDAM	PO BOX 211, 1000 AE AMSTERDAM, NETHERLANDS	2352-3409			DATA BRIEF	Data Brief	AUG	2018	19
J	de Souza, LS; Godwin, JC; Renshaw, MA; Larson, E				de Souza, Lesley S.; Godwin, James C.; Renshaw, Mark A.; Larson, Eric			Environmental DNA (eDNA) Detection Probability Is Influenced by Seasonal Activity of Organisms	PLOS ONE			English	Article							FRESH-WATER; BIODIVERSITY; OCCUPANCY; CONSERVATION; TEMPERATURE; OPPORTUNITIES; ABUNDANCE; SCIENCE; DESIGN; TOOL	Environmental DNA (eDNA) holds great promise for conservation applications like the monitoring of invasive or imperiled species, yet this emerging technique requires ongoing testing in order to determine the contexts over which it is effective. For example, little research to date has evaluated how seasonality of organism behavior or activity may influence detection probability of eDNA. We applie…	[de Souza, Lesley S.; Larson, Eric] Univ Illinois, Dept Nat Resources & Environm, Champaign, IL 61820 USA; [de Souza, Lesley S.] Field Museum Nat Hist, Sci & Educ, Chicago, IL 60605 USA; [Godwin, James C.] Auburn Univ, Museum Nat Hist, Alabama Nat Heritage Program, Auburn, AL 36849 USA; [Renshaw, Mark A.] Hawaii Pacific Univ, Ocean Inst, Shrimp Dept, Waimanalo, HI USA	de Souza, LS (corresponding author), Univ Illinois, Dept Nat Resources & Environm, Champaign, IL 61820 USA.; de Souza, LS (corresponding author), Field Museum Nat Hist, Sci & Educ, Chicago, IL 60605 USA.	ldesouza@fieldmuseum.org	Larson, Eric R/P-8253-2016	Larson, Eric R/0000-0002-9232-5907; de Souza, Lesley/0000-0002-1669-8074	Alabama Department of Conservation and Natural Resources - Section 6 wildlife grant; U.S. Fish and Wildlife ServiceUS Fish & Wildlife Service; U.S. Forest ServiceUnited States Department of Agriculture (USDA)United States Forest Service; US Department of Agriculture National Institute of Food and Agriculture Hatch Project [1008988]	Support was provided by: Alabama Department of Conservation and Natural Resources - Section 6 wildlife grant; U.S. Fish and Wildlife Service; U.S. Forest Service; and the US Department of Agriculture National Institute of Food and Agriculture Hatch Project 1008988.		58	58	63	2	67	PUBLIC LIBRARY SCIENCE	SAN FRANCISCO	1160 BATTERY STREET, STE 100, SAN FRANCISCO, CA 94111 USA	1932-6203			PLOS ONE	PLoS One	OCT 24	2016	11	10
J	Wood, ZT; Lacoursiere-Roussel, A; LeBlanc, F; Trudel, M; Kinnison, MT; McBrine, CG; Pavey, SA; Gagne, N				Wood, Zachary T.; Lacoursiere-Roussel, Anais; LeBlanc, Francis; Trudel, Marc; Kinnison, Michael T.; Garry McBrine, Colton; Pavey, Scott A.; Gagne, Nellie			Spatial Heterogeneity of eDNA Transport Improves Stream Assessment of Threatened Salmon Presence, Abundance, and Location	FRONTIERS IN ECOLOGY AND EVOLUTION			English	Article						water eDNA; predictive model; quantitative distribution assessment; conservation; Atlantic salmon; lotic ecosystems; fish detection	ENVIRONMENTAL DNA; RETENTION; INFERENCE; BIOMASS	The integration of environmental DNA (eDNA) within management strategies for lotic organisms requires translating eDNA detection and quantification data into inferences of the locations and abundances of target species. Understanding how eDNA is distributed in space and time within the complex environments of rivers and streams is a major factor in achieving this translation. Here we study bidime…	[Wood, Zachary T.; Kinnison, Michael T.] Univ Maine, Sch Biol & Ecol, Orono, ME 04469 USA; [Wood, Zachary T.; Kinnison, Michael T.] Maine Ctr Genet Environm, Orono, ME USA; [Lacoursiere-Roussel, Anais; LeBlanc, Francis; Trudel, Marc] Fisheries & Oceans Canada, St Andrews Biol Stn, St Andrews, NB, Canada; [Gagne, Nellie] Fisheries & Oceans Canada, Atlantic Sci Enterprise Ctr, Moncton, NB, Canada; …	Wood, ZT (corresponding author), Univ Maine, Sch Biol & Ecol, Orono, ME 04469 USA.; Wood, ZT (corresponding author), Maine Ctr Genet Environm, Orono, ME USA.; Lacoursiere-Roussel, A (corresponding author), Fisheries & Oceans Canada, St Andrews Biol Stn, St Andrews, NB, Canada.; Lacoursiere-Roussel, A (corresponding author), Univ New Brunswick, Canadian Rivers Inst, Biol Sci, Saint John, NB, Canad…	zachary.t.wood@maine.edu; anais.lacoursiere@dfo-mpo.gc.ca	Wood, Zachary T/AAH-3650-2020	Wood, Zachary T/0000-0001-7369-9199	Strategic Program for Ecosystem-Based Research and Advice (SPERA); Genomics Research and Development Initiative Phase VII (GRDI) from Fisheries and Oceans Canada (DFO); University of Maine Janet Waldron Doctoral Research Fellowship; Maine-eDNA EPSCoR program [NSF EPSCoR: 11A-1849227]; Maine Agricultural and Experiment Station	This work was supported by the Strategic Program for Ecosystem-Based Research and Advice (SPERA) and Genomics Research and Development Initiative Phase VII (GRDI) from Fisheries and Oceans Canada (DFO), the Maine Agricultural and Experiment Station, the University of Maine Janet Waldron Doctoral Research Fellowship, and the Maine-eDNA EPSCoR program (NSF EPSCoR: 11A-1849227).		50	0	1	15	17	FRONTIERS MEDIA SA	LAUSANNE	AVENUE DU TRIBUNAL FEDERAL 34, LAUSANNE, CH-1015, SWITZERLAND	2296-701X			FRONT ECOL EVOL	Front. Ecol. Evol.	APR 8	2021	9
J	Weitemier, K; Penaluna, BE; Hauck, LL; Longway, LJ; Garcia, T; Cronn, R				Weitemier, Kevin; Penaluna, Brooke E.; Hauck, Laura L.; Longway, Lucas J.; Garcia, Tiffany; Cronn, Richard			Estimating the genetic diversity of Pacific salmon and trout using multigene eDNA metabarcoding	MOLECULAR ECOLOGY			English	Article						aquatic community; biodiversity; environmental DNA; genetic diversity; metabarcoding; Oncorhynchus	COASTAL CUTTHROAT TROUT; ENVIRONMENTAL DNA; MITOCHONDRIAL-DNA; COHO SALMON; POPULATION-STRUCTURE; OREGON; STEELHEAD; EVOLUTION; INVASION; PATTERNS	Genetic diversity underpins species conservation and management goals, and ultimately determines a species' ability to adapt. Using freshwater environmental DNA (eDNA) samples, we examined mitochondrial genetic diversity using multigene metabarcode sequence data from four Oncorhynchus species across 16 sites in Oregon and northern California. Our multigene metabarcode panel included targets commo…	[Weitemier, Kevin; Longway, Lucas J.; Garcia, Tiffany] Oregon State Univ, Dept Fisheries & Wildlife, Corvallis, OR 97331 USA; [Penaluna, Brooke E.; Hauck, Laura L.; Cronn, Richard] US Forest Serv, USDA, Pacific Northwest Res Stn, 3200 SW Jefferson Way, Corvallis, OR 97331 USA	Cronn, R (corresponding author), US Forest Serv, USDA, Pacific Northwest Res Stn, 3200 SW Jefferson Way, Corvallis, OR 97331 USA.	richard.cronn@usda.gov	Hauck, Laura/C-8442-2019	Hauck, Laura/0000-0003-3542-1588; Weitemier, Kevin/0000-0002-5793-0343	US Forest Service Pacific Northwest Research StationUnited States Department of Agriculture (USDA)United States Forest Service; Bureau of Land Management; NCASI	Financial support was provided by the US Forest Service Pacific Northwest Research Station, the Bureau of Land Management, and NCASI.		100	0	0	11	20	WILEY	HOBOKEN	111 RIVER ST, HOBOKEN 07030-5774, NJ USA	0962-1083	1365-294X		MOL ECOL	Mol. Ecol.	OCT	2021	30	20
J	Tavares, CN; Brauns, M; Hille, S; Krenek, S; Borcherding, J; Weitere, M				Tavares, C. Nogueira; Brauns, M.; Hille, S.; Krenek, S.; Borcherding, J.; Weitere, M.			Tracing the colonization process of non-native gobies into a large river: the relevance of different dispersal modes	BIOLOGICAL INVASIONS			English	Article						Dispersal modes; Neogobius melanostomus; Ponticola kessleri; Elbe river; Electrofishing; Environmental DNA (eDNA)	GOBY NEOGOBIUS-MELANOSTOMUS; ELBE RIVER; PALLAS; DRIFT	Ponto-Caspian gobies have invaded many river systems in the northern hemisphere, but their colonization patterns often remain unrecognized at the early stages of invasion. Here, we analyzed the ongoing invasion of the round goby Neogobius melanostomus (Pallas, 1814) in the Elbe River (Germany) by combining literature research with electrofishing and environmental DNA (eDNA) sampling. Along the su…	[Tavares, C. Nogueira; Brauns, M.; Hille, S.; Krenek, S.; Weitere, M.] UFZ Helmholtz Ctr Environm Res, Dept River Ecol, Brueckstr 3a, D-39114 Magdeburg, Germany; [Krenek, S.] Tech Univ Dresden, Inst Hydrobiol, Zellescher Weg 40, D-01217 Dresden, Germany; [Borcherding, J.] Univ Cologne, Ecol Field Stn Grietherbusch, Dept Gen Ecol, Inst Zool, D-50923 Cologne, Germany	Tavares, CN (corresponding author), UFZ Helmholtz Ctr Environm Res, Dept River Ecol, Brueckstr 3a, D-39114 Magdeburg, Germany.	claudia.tavares@ufz.de	Brauns, Mario/M-7878-2014; Borcherding, Jost/A-1142-2011	Brauns, Mario/0000-0002-5012-9721; Nogueira Tavares, Claudia/0000-0002-1023-2900; Borcherding, Jost/0000-0003-3411-5861				31	2	2	6	20	SPRINGER	DORDRECHT	VAN GODEWIJCKSTRAAT 30, 3311 GZ DORDRECHT, NETHERLANDS	1387-3547	1573-1464		BIOL INVASIONS	Biol. Invasions	AUG	2020	22	8
J	Nardi, CF; Fernandez, DA; Vanella, FA; Chalde, T				Fernanda Nardi, Cristina; Alfredo Fernandez, Daniel; Alberto Vanella, Fabian; Chalde, Tomas			The expansion of exotic Chinook salmon (Oncorhynchus tshawytscha) in the extreme south of Patagonia: an environmental DNA approach	BIOLOGICAL INVASIONS			English	Article						Non-native species; Alien invasive species; Salmonids; eDNA; South America; Tierra del Fuego	FRESH-WATER FISHES; PCR; EDNA; INHIBITION; PROGRAM	The ability to detect species at low densities, greatly improves the success of management action on alien invasive species and decreases their possible impact on ecosystems. In the last two decades, exotic Chinook salmon (Oncorhynchus tshawytscha) have established populations in both Pacific and Atlantic river basins of Patagonia. The last established populations have been reported in the extrem…	[Fernanda Nardi, Cristina; Alfredo Fernandez, Daniel] UNTDF, ICPA, Inst Ciencias Polares Recursos Nat & Ambientes, Fuegia Basket 251,V9410BXE, Ushuaia, Argentina; [Alfredo Fernandez, Daniel; Alberto Vanella, Fabian; Chalde, Tomas] Consejo Nacl Invest Cient & Tecn, Ctr Austral Invest Cient CADIC, Lab Ecol Fisiol & Evoluc Organismos Acuat, Bernardo Houssay 200,V9410BFD, Ushuaia, Tierra Del Fueg, Ar…	Chalde, T (corresponding author), Consejo Nacl Invest Cient & Tecn, Ctr Austral Invest Cient CADIC, Lab Ecol Fisiol & Evoluc Organismos Acuat, Bernardo Houssay 200,V9410BFD, Ushuaia, Tierra Del Fueg, Argentina.	tomaschalde33@gmail.com	Chalde, Tomas/AAC-2401-2020	Chalde, Tomas/0000-0001-7955-5276; Fernandez, Daniel Alfredo/0000-0002-3367-4138; Nardi, Cristina/0000-0001-7536-6320	Ministerio de Educacion de Argentina [SPU-VT12-UNTF5286]; Universidad Nacional de Tierra del Fuego [PID-UNTDF B 16]; Agencia Nacional de Promocion Cientifica y TecnologicaANPCyT [PICT 0759-2015]; Consejo Nacional de Investigaciones Cientificas y TecnicasConsejo Nacional de Investigaciones Cientificas y Tecnicas (CONICET) [PIP 440]	This work was funded by Ministerio de Educacion de Argentina (SPU-VT12-UNTF5286), Universidad Nacional de Tierra del Fuego (PID-UNTDF B 16), Agencia Nacional de Promocion Cientifica y Tecnologica (PICT 0759-2015) and Consejo Nacional de Investigaciones Cientificas y Tecnicas (PIP 440). The authors thank to Javier Rojo, Sebastian Poljak and Miguel Casalinuovo for their valuable assistance in field…		51	5	5	1	36	SPRINGER	DORDRECHT	VAN GODEWIJCKSTRAAT 30, 3311 GZ DORDRECHT, NETHERLANDS	1387-3547	1573-1464		BIOL INVASIONS	Biol. Invasions	APR	2019	21	4
J	Shackleton, ME; Rees, GN; Watson, G; Campbell, C; Nielsen, D				Shackleton, M. E.; Rees, Gavin N.; Watson, G.; Campbell, C.; Nielsen, D.			Environmental DNA reveals landscape mosaic of wetland plant communities	GLOBAL ECOLOGY AND CONSERVATION			English	Article						Murray river; 18S RNA gene; trnL; Metabarcoding; Landscape ecology	LONG-TERM; BIODIVERSITY; DIVERSITY; EDNA	Globally, floodplain wetlands have been dramatically impacted by changes in water regimes. A key indicator of change in wetland state is riparian and aquatic plant community composition. Plant communities are traditionally assessed by visual monitoring programs that assess community composition. However, results from these monitoring programs may be effected by antecedent conditions that govern p…	[Shackleton, M. E.; Rees, Gavin N.; Watson, G.; Campbell, C.; Nielsen, D.] La Trobe Univ, Ctr Freshwater Ecosyst, 133 McKoy St, Wodonga, Vic 3690, Australia; [Rees, Gavin N.; Watson, G.; Nielsen, D.] CSIRO, Land & Water, Univ Dr, Wodonga, Vic 3690, Australia	Shackleton, ME (corresponding author), La Trobe Univ, Ctr Freshwater Ecosyst, 133 McKoy St, Wodonga, Vic 3690, Australia.	m.shackleton@latrobe.edu.au	Rees, Gavin/U-5653-2019; Campbell, Cherie/ABC-2056-2021	Rees, Gavin/0000-0002-5270-8559; Campbell, Cherie/0000-0003-3342-3563	Murray-Darling Basin Authority, Living Murray Monitoring program [MD2556]; New South Wales; Victorian; Australian Capital Territory and Commonwealth governments	Data were collected and funded by the Murray-Darling Basin Authority as part of The Living Murray Monitoring program (contract number MD2556). The Living Murray is a joint initiative funded by the New South Wales, Victorian, South Australian, Australian Capital Territory and Commonwealth governments and coordinated by the Murray-Darling Basin Authority.		35	2	2	5	19	ELSEVIER	AMSTERDAM	RADARWEG 29, 1043 NX AMSTERDAM, NETHERLANDS	2351-9894			GLOB ECOL CONSERV	Glob. Ecol. Conserv.	JUL	2019	19
J	Takeuchi, A; Sado, T; Gotoh, RO; Watanabe, S; Tsukamoto, K; Miya, M				Takeuchi, Aya; Sado, Tetsuya; Gotoh, Ryo O.; Watanabe, Shun; Tsukamoto, Katsumi; Miya, Masaki			New PCR primers for metabarcoding environmental DNA from freshwater eels, genus Anguilla	SCIENTIFIC REPORTS			English	Article							YELLOW; MOVEMENTS; RIVER; LEPTOCEPHALI; EVOLUTION	Freshwater eels of the genus Anguilla comprise 16 species that include three subspecies and are characterized by their unique catadromous life cycles. Their life histories and nocturnal life styles make it difficult to observe them in freshwater and marine habitats. To investigate their distribution and ecology in aquatic environments, we developed new PCR primers for metabarcoding environmental …	[Takeuchi, Aya; Tsukamoto, Katsumi] Nihon Univ, Grad Sch Bioresource Sci, 1866 Kameino, Fujisawa, Kanagawa 2520880, Japan; [Sado, Tetsuya; Gotoh, Ryo O.; Miya, Masaki] Nat Hist Museum & Inst, Dept Ecol & Environm Sci, Chuo Ku, 955-2 Aoba Cho, Chiba 2608682, Japan; [Watanabe, Shun] Kindai Univ, Dept Fisheries, Fac Agr, 3327-204 Nakamachi, Nara 6318505, Japan; [Tsukamoto, Katsumi] Univ Tokyo, Grad …	Takeuchi, A (corresponding author), Nihon Univ, Grad Sch Bioresource Sci, 1866 Kameino, Fujisawa, Kanagawa 2520880, Japan.; Miya, M (corresponding author), Nat Hist Museum & Inst, Dept Ecol & Environm Sci, Chuo Ku, 955-2 Aoba Cho, Chiba 2608682, Japan.	ka030ak@yahoo.co.jp; miya@chiba-muse.or.jp			CREST from JSTCore Research for Evolutional Science and Technology (CREST) [JPMJCR13A2]; Environment Research and Technology Development Fund of the Ministry of the Environment, JapanMinistry of the Environment, Japan [4-1602]; Ministry of Education, Culture, Sports, Science and Technology of JapanMinistry of Education, Culture, Sports, Science and Technology, Japan (MEXT) [JP26252030, JP17K19300…	The authors thank Jun Aoyama for providing the tissue samples. This paper greatly benefited from critical comments and suggestions by Satoshi Yamamoto and Michael. J. Miller, and Ritsuno Yama helped with various aspects of the project. This research was supported by CREST (JPMJCR13A2) from JST (M.M.), Environment Research and Technology Development Fund (4-1602) of the Ministry of the Environment…		52	6	6	1	12	NATURE PORTFOLIO	BERLIN	HEIDELBERGER PLATZ 3, BERLIN, 14197, GERMANY	2045-2322			SCI REP-UK	Sci Rep	MAY 28	2019	9
J	Kim, DK; Park, K; Jo, H; Kwak, IS				Kim, Dong-Kyun; Park, Kiyun; Jo, Hyunbin; Kwak, Ihn-Sil			Comparison of Water Sampling between Environmental DNA Metabarcoding and Conventional Microscopic Identification: A Case Study in Gwangyang Bay, South Korea	APPLIED SCIENCES-BASEL			English	Article						coastal ecosystem; eDNA; metabarcoding; microscopy; monitoring and assessment	SELF-ORGANIZING MAP; NEURAL-NETWORKS; COMMUNITY; BIODIVERSITY; RIVER; FISH; PHYTOPLANKTON; ZOOPLANKTON; DIVERSITY; PLANKTON	Our study focuses on methodological comparison of plankton community composition in relation to ecological monitoring and assessment with data sampling. Recently, along with the advancement of monitoring techniques, metabarcoding has been widely used in the context of environmental DNA (eDNA). We examine the applicability of eDNA metabarcoding for effective monitoring and assessment of community …	[Kim, Dong-Kyun; Park, Kiyun; Jo, Hyunbin; Kwak, Ihn-Sil] Chonnam Natl Univ, Fisheries Sci Inst, Yeosu 59626, South Korea; [Kwak, Ihn-Sil] Chonnam Natl Univ, Fac Marine Technol, Yeosu 59626, South Korea	Kwak, IS (corresponding author), Chonnam Natl Univ, Fisheries Sci Inst, Yeosu 59626, South Korea.; Kwak, IS (corresponding author), Chonnam Natl Univ, Fac Marine Technol, Yeosu 59626, South Korea.	iskwak@chonnam.ac.kr		Park, Kiyun/0000-0003-2965-6970	National Research Foundation of KoreaNational Research Foundation of Korea [NRF-2018R1A6A1A03024314]	This research was funded by the National Research Foundation of Korea, grant number NRF-2018R1A6A1A03024314.		70	7	7	6	19	MDPI	BASEL	ST ALBAN-ANLAGE 66, CH-4052 BASEL, SWITZERLAND		2076-3417		APPL SCI-BASEL	Appl. Sci.-Basel	AUG	2019	9	16
J	Hinlo, R; Furlan, E; Suitor, L; Gleeson, D				Hinlo, Rheyda; Furlan, Elise; Suitor, Lara; Gleeson, Dianne			Environmental DNA monitoring and management of invasive fish: comparison of eDNA and fyke netting	MANAGEMENT OF BIOLOGICAL INVASIONS			English	Article						invasive species; carp; redfin perch; Oriental weatherloach; species detection	CARP CYPRINUS-CARPIO; COMMON CARP; RIVER; MURRAY; OCCUPANCY; ABUNDANCE; CAPTURE; BIOLOGY; MODELS; SYSTEM	The potential of environmental DNA (eDNA) methods to enhance the detection of invasive species during routine monitoring is of interest to management agencies. Here we applied the eDNA methodology concurrent with conventional detection techniques during two routine monitoring seasons to detect the presence of three invasive fish in Australia with contrasting spatial distributions (benthopelagic, …	[Hinlo, Rheyda; Furlan, Elise; Gleeson, Dianne] Univ Canberra, Inst Appl Ecol, Bruce, ACT 2617, Australia; [Suitor, Lara] Dept Environm Water & Nat Resources, 28 Vaughan Tce, Berri 5343, Australia	Hinlo, R (corresponding author), Univ Canberra, Inst Appl Ecol, Bruce, ACT 2617, Australia.	Rheyda.Hinlo@canberra.edu.au; Elise.Furlan@canberra.edu.au; Lara.Suitor@sa.gov.au; Dianne.Gleeson@canberra.edu.au		Furlan, Elise/0000-0002-1642-9819	Primary Industries and Regions South Australia (PIRSA); Invasive Animals Cooperative Research CentreAustralian GovernmentDepartment of Industry, Innovation and ScienceCooperative Research Centres (CRC) Programme [1.W.2]; Holsworth Wildlife Research Endowment	Funding for this project was provided by the Primary Industries and Regions South Australia (PIRSA), the Invasive Animals Cooperative Research Centre (Project 1.W.2), and the Holsworth Wildlife Research Endowment. We'd like to thank Vernon Arguelles, Emily Belton, Heidi Alleway and Irene Wegener for field work assistance. We are grateful to Richard Duncan for statistical advice, and Mark Linterma…		62	37	38	5	52	REGIONAL EURO-ASIAN BIOLOGICAL INVASIONS CENTRE-REABIC	HELSINKI	PO BOX 3, HELSINKI, 00981, FINLAND	1989-8649			MANAG BIOL INVASION	Manag. Biol. Invasion	MAR	2017	8	1
J	Barata, IM; Griffiths, RA; Fogell, DJ; Buxton, AS				Barata, Izabela M.; Griffiths, Richard A.; Fogell, Deborah J.; Buxton, Andrew S.			Comparison of eDNA and visual surveys for rare and cryptic bromeliad-dwelling frogs	HERPETOLOGICAL JOURNAL			English	Article						bromeliad; eDNA detection; false-positive; amphibian; occupancy; phytotelm	ENVIRONMENTAL DNA; CROSSODACTYLODES-ITAMBE; LEPTODACTYLIDAE; BRAZIL; ANURA	Surveys of rare or cryptic species may miss individuals or populations that are actually present. Despite the increasing use of environmental DNA (eDNA) analysis to survey species in ponds, rivers, and lakes, very few studies have attempted to use eDNA for the detection of species using very small water bodies such as those accumulated within plants. Our aim was to investigate the feasibility of …	[Barata, Izabela M.; Griffiths, Richard A.; Fogell, Deborah J.; Buxton, Andrew S.] Univ Kent, Sch Anthropol & Conservat, Durrell Inst Conservat & Ecol, Marlowe Bldg, Canterbury CT2 7NR, Kent, England; [Barata, Izabela M.] Inst Biotrop, Diamantina, MG, Brazil; [Barata, Izabela M.] Durrell Wildlife Conservat Trust, Trinity JE3 5BP, Jersey, England; [Fogell, Deborah J.] Zool Soc London, Inst Zool, R…	Barata, IM (corresponding author), Univ Kent, Sch Anthropol & Conservat, Durrell Inst Conservat & Ecol, Marlowe Bldg, Canterbury CT2 7NR, Kent, England.; Barata, IM (corresponding author), Inst Biotrop, Diamantina, MG, Brazil.; Barata, IM (corresponding author), Durrell Wildlife Conservat Trust, Trinity JE3 5BP, Jersey, England.	izabarata@gmail.com		Barata, Izabela/0000-0002-8955-2607	Rufford Foundation [212642]; CAPES FoundationCoordenacao de Aperfeicoamento de Pessoal de Nivel Superior (CAPES) [BEX 13153-13-7]	We would like to thank the Rufford Foundation for supporting fieldwork and laboratory analysis (212642). Relevant permits were obtained by IMB (48859-4, 104/2017). IMB was supported by PhD scholarship from CAPES Foundation (BEX 13153-13-7). We are grateful for the logistical support provided by the protected area manager and park rangers from Pico do Itambe State Park during field work, and to Pr…		38	2	2	5	8	BRITISH HERPETOL SOC	LONDON	C/O ZOOL SOC LONDON REGENTS PARK, LONDON NW1 4RY, ENGLAND	0268-0130			HERPETOL J	Herpetolog. J.	JAN	2021	31	1
J	Valdez-Moreno, M; Ivanova, NV; Elias-Gutierrez, M; Pedersen, SL; Bessonov, K; Hebert, PDN				Valdez-Moreno, Martha; Ivanova, Natalia V.; Elias-Gutierrez, Manuel; Pedersen, Stephanie L.; Bessonov, Kyrylo; Hebert, Paul D. N.			Using eDNA to biomonitor the fish community in a tropical oligotrophic lake	PLOS ONE			English	Article							ENVIRONMENTAL DNA; FRESH-WATER; QUINTANA-ROO; PTERYGOPLICHTHYS-PARDALIS; CONTINENTAL FISHES; YUCATAN PENINSULA; HONDO RIVER; TEMPERATURE; CONSERVATION; BIODIVERSITY	Environmental DNA (eDNA) is an effective approach for detecting vertebrates and plants, especially in aquatic ecosystems, but prior studies have largely examined eDNA in cool temperate settings. By contrast, this study employs eDNA to survey the fish fauna in tropical Lake Bacalar (Mexico) with the additional goal of assessing the possible presence of invasive fishes, such as Amazon sailfin catfi…	[Valdez-Moreno, Martha; Elias-Gutierrez, Manuel] Colegio Frontera Sur, Unidad Chetumal, Chetmal, Quintana Roo, Mexico; [Ivanova, Natalia V.; Pedersen, Stephanie L.; Bessonov, Kyrylo; Hebert, Paul D. N.] Univ Guelph, Biodivers Inst Ontario, Ctr Biodivers Genom, Guelph, ON, Canada; [Pedersen, Stephanie L.] Univ Hlth Network, Princess Margaret Canc Ctr, Toronto, ON, Canada; [Bessonov, Kyrylo] Publ H…	Ivanova, NV (corresponding author), Univ Guelph, Biodivers Inst Ontario, Ctr Biodivers Genom, Guelph, ON, Canada.	nivanova@uoguelph.ca			CONACYTConsejo Nacional de Ciencia y Tecnologia (CONACyT) [261790, 262267]	DNA extraction and NGS were carried out at the Centre for Biodiversity Genomics (CBG), University of Guelph through funding to PDNH from Ann McCain Evans and Chris Evans. MVM and MEG thank CONACYT for support through the Sabbatical Stays Program (Grants 261790 and 262267). The funders had no role in study design, data collection and analysis, decision to publish, or preparation of the manuscript.…		81	13	13	5	27	PUBLIC LIBRARY SCIENCE	SAN FRANCISCO	1160 BATTERY STREET, STE 100, SAN FRANCISCO, CA 94111 USA	1932-6203			PLOS ONE	PLoS One	APR 22	2019	14	4
J	Rusch, JC; Hansen, H; Strand, DA; Markussen, T; Hytterod, S; Vralstad, T				Rusch, Johannes C.; Hansen, Haakon; Strand, David A.; Markussen, Turhan; Hytterod, Sigurd; Vralstad, Trude			Catching the fish with the worm: a case study on eDNA detection of the monogenean parasite Gyrodactylus salaris and two of its hosts, Atlantic salmon (Salmo salar) and rainbow trout (Oncorhynchus mykiss)	PARASITES & VECTORS			English	Article						Environmental DNA; Multiplex PCR; Droplet digital PCR (ddPCR); Internal transcribed spacer (ITS); Mitochondrial DNA (mtDNA); Invasive species	REAL-TIME PCR; POLYMERASE-CHAIN-REACTION; ENVIRONMENTAL DNA ANALYSIS; DIGITAL PCR; WATER; ASSAY; PLATYHELMINTHES; QUANTIFICATION; SPECIFICITY; VALIDATION	Background: Environmental DNA (eDNA) monitoring is growing increasingly popular in aquatic systems as a valuable complementary method to conventional monitoring. However, such tools have not yet been extensively applied for metazoan fish parasite monitoring. The fish ectoparasite Gyrodactylus salaris, introduced into Norway in 1975, has caused severe damage to Atlantic salmon populations and fish…	[Rusch, Johannes C.; Hansen, Haakon; Strand, David A.; Hytterod, Sigurd; Vralstad, Trude] Norwegian Vet Inst, POB 750, NO-0106 Oslo, Norway; [Rusch, Johannes C.] Univ Oslo, Dept Biosci, POB 1066, NO-0316 Oslo, Norway; [Markussen, Turhan] Norwegian Univ Life Sci, Fac Vet Med, POB 8146, NO-0033 Oslo, Norway	Hansen, H (corresponding author), Norwegian Vet Inst, POB 750, NO-0106 Oslo, Norway.	haakon.hansen@vetinst.no	Hansen, Haakon/F-3763-2010	Hansen, Haakon/0000-0003-1400-9615; Rusch, Johannes/0000-0003-3935-3009; Vralstad, Trude/0000-0002-5859-8039	NVI	This study is part of the eDNAqua-Fresh PhD project, funded by the NVI. No external grants were received for this work.		56	19	19	8	43	BIOMED CENTRAL LTD	LONDON	236 GRAYS INN RD, FLOOR 6, LONDON WC1X 8HL, ENGLAND	1756-3305			PARASITE VECTOR	Parasites Vectors	JUN 4	2018	11
J	Griffiths, NP; Bolland, JD; Wright, RM; Murphy, LA; Donnelly, RK; Watson, HV; Hanfling, B				Griffiths, Nathan P.; Bolland, Jonathan D.; Wright, Rosalind M.; Murphy, Leona A.; Donnelly, Robert K.; Watson, Hayley V.; Hanfling, Bernd			EnvironmentalDNAmetabarcoding provides enhanced detection of the European eelAnguilla anguillaand fish community structure in pumped river catchments	JOURNAL OF FISH BIOLOGY			English	Article						catadromous life cycle; fish community; habitat fragmentation; lowland rivers; prioritisation; pumping stations	ENVIRONMENTAL DNA; DOWNSTREAM MIGRATION; EEL; ABUNDANCE; EDNA; L.	The European eelAnguilla anguilla(eel hereafter) is critically endangered and has a catadromous life cycle, which means adult eels that live in pumped catchments must pass through pumps during their downstream spawning migration. Policy makers are currently lacking detailed site-by-site eel distribution information to estimate the overall impact of individual pumping stations on eel escapement, a…	[Griffiths, Nathan P.; Donnelly, Robert K.; Watson, Hayley V.; Hanfling, Bernd] Univ Hull, Evolutionary Biol Grp, Biol & Marine Sci, Hardy Bldg, Kingston Upon Hull HU6 7RX, N Humberside, England; [Griffiths, Nathan P.; Bolland, Jonathan D.; Murphy, Leona A.] Univ Hull, Hull Int Fisheries Inst, Biol & Marine Sci, Kingston Upon Hull, N Humberside, England; [Wright, Rosalind M.] Environm Agcy, Feeri…	Griffiths, NP (corresponding author), Univ Hull, Evolutionary Biol Grp, Biol & Marine Sci, Hardy Bldg, Kingston Upon Hull HU6 7RX, N Humberside, England.; Bolland, JD (corresponding author), Univ Hull, Hull Int Fisheries Inst, Kingston Upon Hull, N Humberside, England.	nathangriffiths484@gmail.com; j.bolland@hull.ac.uk		Griffiths, Nathan/0000-0001-8944-7412	Environment Agency; UK Internal Drainage Boards; University of Hull, UK	Environment Agency, UK Internal Drainage Boards, University of Hull, UK		50	3	4	2	21	WILEY	HOBOKEN	111 RIVER ST, HOBOKEN 07030-5774, NJ USA	0022-1112	1095-8649		J FISH BIOL	J. Fish Biol.	NOV	2020	97	5
J	Sutherland, J; Mifsud, D; Stapleton, M; Spear, SF; Greenwald, K				Sutherland, Jenny; Mifsud, David; Stapleton, Maegan; Spear, Stephen F.; Greenwald, Katherine			Environmental DNA Assessment Reveals Restoration Success for Mudpuppies (Necturus maculosus)	HERPETOLOGICA			English	Article						Amphibian; Aquatic salamander; Detection probability; Great Lakes; Indicator species; Secretive species	GREAT-LAKES; SEASONAL ACTIVITY; ABUNDANCE; HABITAT; OCCUPANCY; DIVERSITY; PATTERNS; SAMPLES; RATES; EDNA	Mudpuppies (Necturus maculosus) are secretive, fully aquatic salamanders with a range that spans much of the eastern United States and Canada including the Great Lakes region. Although this species was once abundant, there have been widespread declines due to habitat loss and modification, pollution, lampricide use, and overcollection. We compared environmental DNA (eDNA) and trapping surveys con…	[Sutherland, Jenny; Greenwald, Katherine] Eastern Michigan Univ, Dept Biol, Ypsilanti, MI 48197 USA; [Mifsud, David; Stapleton, Maegan] Herpetol Resource & Management, 1101 S Main St 110, Chelsea, MI 48118 USA; [Spear, Stephen F.] Wilds, 14000 Int Rd, Cumberland, OH 43732 USA; [Sutherland, Jenny] Purdue Univ, Dept Forestry & Nat Resources, Aquaculture Res Lab, 5675 W 600 N, W Lafayette, IN 47906 …	Sutherland, J (corresponding author), Eastern Michigan Univ, Dept Biol, Ypsilanti, MI 48197 USA.; Sutherland, J (corresponding author), Purdue Univ, Dept Forestry & Nat Resources, Aquaculture Res Lab, 5675 W 600 N, W Lafayette, IN 47906 USA.	sutherj@purdue.edu			Great Lakes Fish and Wildlife Restoration Act; Eastern Michigan University Biology Department	We thank U.S. Geological Survey Great Lakes Science Center and U.S. Fish and Wildlife service for Mudpuppy bycatch data. We also thank Herpetological Resource and Management staff for collecting the data over the course of the project. Funding for the study was partially provided by the Great Lakes Fish and Wildlife Restoration Act. We thank Eastern Michigan University Biology Department for fund…		42	0	0	7	13	HERPETOLOGISTS LEAGUE	LAWRENCE	C/O ALLEN PRESS, PO BOX 7065, LAWRENCE, KS 66044 USA	0018-0831	1938-5099		HERPETOLOGICA	Herpetologica	DEC	2020	76	4
J	Garlapati, D; Kumar, BC; Muthukumar, C; Madeswaran, P; Ramu, K; Murthy, MVR				Garlapati, Deviram; Kumar, B. Charan; Muthukumar, C.; Madeswaran, P.; Ramu, K.; Murthy, M. V. Ramana			Assessing the in situ bacterial diversity and composition at anthropogenically active sites using the environmental DNA (eDNA)	MARINE POLLUTION BULLETIN			English	Article						eDNA; Metagenomics; V3 V4; High-throughput sequencing; Bacteria; Vibrio; Sediment and seawater	COMMUNITY STRUCTURE; RIVER; EXTRAPOLATION; RAREFACTION; ESTUARINE; POLLUTION; WATERS	In this study, we identified the in situ bacterial groups and their community structure in coastal waters influ-enced by anthropogenic inputs. The use of environmental DNA (eDNA) and high throughput sequencing (HTS) were employed to derive accurate and reliable information on bacterial abundance. The V3 and V4 hypervariable regions of the 16S rRNA gene were amplified and the sequences were cluste…	[Garlapati, Deviram; Kumar, B. Charan; Muthukumar, C.; Madeswaran, P.; Ramu, K.; Murthy, M. V. Ramana] Govt India, Natl Ctr Coastal Res, Minist Earth Sci MoES, Chennai 600100, Tamil Nadu, India	Garlapati, D (corresponding author), Govt India, Natl Ctr Coastal Res NCCR, Minist Earth Sci MoES, Chennai 600100, Tamil Nadu, India.	deviram@nccr.gov.in		Garlapati, Deviram/0000-0001-5674-594X	Ministry of Earth Sciences (MoES), Government of IndiaMinistry of Earth Science (MoES), Government of India; National Centre for Coastal Research (NCCR), MoES, Government of India	The authors thank the Secretary, Ministry of Earth Sciences (MoES) , Government of India and Director, National Centre for Coastal Research (NCCR) , MoES, Government of India, for the financial support and facilities during the study period. This study is a part of the MoES-NCCR project on Seawater Quality Monitoring. This is NCCR contribution number - 355.		64	1	1	11	12	PERGAMON-ELSEVIER SCIENCE LTD	OXFORD	THE BOULEVARD, LANGFORD LANE, KIDLINGTON, OXFORD OX5 1GB, ENGLAND	0025-326X	1879-3363		MAR POLLUT BULL	Mar. Pollut. Bull.	SEP	2021	170
J	Wang, XY; Lu, GQ; Zhao, LL; Yang, Q; Gao, TX				Wang, Xiaoyan; Lu, Guoqing; Zhao, Linlin; Yang, Qiao; Gao, Tianxiang			Assessment of fishery resources using environmental DNA: Small yellow croaker (Larimichthys polyactis) in East China Sea	PLOS ONE			English	Article							RIVER ESTUARY; CONSERVATION	Species distribution monitoring and biomass assessment are crucial for fishery management and resource conservation. However, traditional methods such as motor trawling are costly and less effective than the novel environmental DNA (eDNA) approach. This study employs eDNA approach to investigate horizontal and vertical distributions of small yellow croaker (Larimichthys polyactis), an economicall…	[Wang, Xiaoyan; Gao, Tianxiang] Zhejiang Ocean Univ, Natl Engn Res Ctr Marine Facil Aquaculture, Zhoushan, Peoples R China; [Lu, Guoqing] Univ Nebraska Omaha, Dept Biol, Omaha, NE USA; [Zhao, Linlin] Minist Nat Resources, Inst Oceanog 1, Qingdao, Peoples R China; [Yang, Qiao] Zhejiang Ocean Univ, ABI Grp, GPM Project, Zhoushan, Peoples R China	Gao, TX (corresponding author), Zhejiang Ocean Univ, Natl Engn Res Ctr Marine Facil Aquaculture, Zhoushan, Peoples R China.	gaotianxiang0611@163.com	wang, xiaoyan/ABE-3431-2021	wang, xiaoyan/0000-0002-7520-541X	National Key Research and Development Program of China [2019YFD0901301]; National Natural Science Foundation of ChinaNational Natural Science Foundation of China (NSFC) [41806180, 41776171]; Shared Voyage Program of the National Natural Science Foundation of China in the East China Sea [NORC2019-02, Xiangyanghong 18]	This research was funded by the National Key Research and Development Program of China (2019YFD0901301), the National Natural Science Foundation of China (41806180, 41776171), the Shared Voyage Program of the National Natural Science Foundation of China in the East China Sea (NORC2019-02, Xiangyanghong 18).		38	0	0	11	15	PUBLIC LIBRARY SCIENCE	SAN FRANCISCO	1160 BATTERY STREET, STE 100, SAN FRANCISCO, CA 94111 USA	1932-6203			PLOS ONE	PLoS One	DEC 29	2020	15	12
J	Stoeckle, BC; Beggel, S; Kuehn, R; Geist, J				Stoeckle, Bernhard C.; Beggel, Sebastian; Kuehn, Ralph; Geist, Juergen			Influence of stream characteristics and population size on downstream transport of freshwater mollusk environmental DNA	FRESHWATER SCIENCE			English	Article						eDNA; Unio crassus; conservation; monitoring; bivalves; Unionid		Many freshwater mussel species are highly endangered. Knowledge of their occurrence and distribution is a crucial prerequisite for their conservation. The use of environmental DNA (eDNA) is a relatively new approach and an effective tool to detect the presence of target species in freshwater environments. This study aimed to establish a molecular identification tool for eDNA for the endangered th…	[Stoeckle, Bernhard C.; Beggel, Sebastian; Geist, Juergen] Tech Univ Munich, Dept Life Sci Syst, Aquat Syst Biol Unit, Muhlenweg 22, D-85354 Freising Weihenstephan, Germany; [Kuehn, Ralph] Tech Univ Munich, Dept Mol Life Sci, Unit Mol Zool, Chair Zool, Hans Carl von Carlowitz Pl 2, D-85354 Freising Weihenstephan, Germany; [Kuehn, Ralph] New Mexico State Univ, Dept Fish Wildlife & Conservat Ecol, …	Geist, J (corresponding author), Tech Univ Munich, Dept Life Sci Syst, Aquat Syst Biol Unit, Muhlenweg 22, D-85354 Freising Weihenstephan, Germany.	bernhard.stoeckle@tum.de; sebastian.beggel@tum.de; kuehn@wzw.tum.de; geist@wzw.tum.de	Beggel, Sebastian/AAF-8068-2021; Geist, Juergen/C-4933-2008	Beggel, Sebastian/0000-0002-7653-1073; Geist, Juergen/0000-0001-7698-3443				66	0	0	5	14	UNIV CHICAGO PRESS	CHICAGO	1427 E 60TH ST, CHICAGO, IL 60637-2954 USA	2161-9549	2161-9565		FRESHW SCI	Freshw. Sci.	MAR 1	2021	40	1
J	Cheang, CC; Lee, BY; Ip, BHY; Yiu, WH; Tsang, LM; Ang, PO				Cheang, Chi-chiu; Lee, Bo-yee; Ip, Brian Ho-yeung; Yiu, Wai-hong; Tsang, Ling-ming; Ang, Put O., Jr.			Fish and crustacean biodiversity in an outer maritime estuary of the Pearl River Delta revealed by environmental DNA	MARINE POLLUTION BULLETIN			English	Article						Cytochrome oxidase I (COI); High-throughput sequencing; Marine; Metabarcoding; Subtropical	COMMUNITY STRUCTURE; SUBSTANCES PFASS; MARINE FISHES; WATER; COASTAL; QUALITY; INPUTS	Understanding the faunal community structure in the estuary would be crucial in assessing the health of the ecosystem. The poor visibility in the estuarine area due to the outflow from the Pearl River hinders the conventional visual census in assessing the megafaunal biodiversity. In this study, the fish and crustacean biodiversity of Hong Kong's western waters, i.e. the outer maritime estuary of…	[Cheang, Chi-chiu; Lee, Bo-yee; Ip, Brian Ho-yeung; Yiu, Wai-hong] Educ Univ Hong Kong, Dept Sci & Environm Studies, Taipo, Hong Kong, Peoples R China; [Tsang, Ling-ming] Chinese Univ Hong Kong, Sch Life Sci, Shatin, Hong Kong, Peoples R China; [Ang, Put O., Jr.] Chinese Univ Hong Kong, Inst Space & Earth Informat Sci, Shatin, Hong Kong, Peoples R China	Cheang, CC (corresponding author), Educ Univ Hong Kong, Dept Sci & Environm Studies, Taipo, Hong Kong, Peoples R China.	cccheang@eduhk.hk	Ang, Put/AAO-5490-2021		Marine Ecology Enhancement Fund, Airport Authority Hong Kong [MEEF2017004]	`We are very grateful to the Marine Ecology Enhancement Fund, Airport Authority Hong Kong, for their financial support to the study (Ref: MEEF2017004). Our gratitude is also extended to Mr Tsz-chiu Wong and Ms. Diana Yuen-sam Wong for their assistance in the field work and manuscript editing, respectively.		46	0	0	10	33	PERGAMON-ELSEVIER SCIENCE LTD	OXFORD	THE BOULEVARD, LANGFORD LANE, KIDLINGTON, OXFORD OX5 1GB, ENGLAND	0025-326X	1879-3363		MAR POLLUT BULL	Mar. Pollut. Bull.	DEC	2020	161		A
J	Nardi, CF; Sanchez, J; Fernandez, DA; Casalinuovo, MA; Rojo, JH; Chalde, T				Nardi, Cristina Fernanda; Sanchez, Julieta; Fernandez, Daniel Alfredo; Casalinuovo, Miguel angel; Rojo, Javier Hernan; Chalde, Tomas			Detection of lamprey in Southernmost South America by environmental DNA (eDNA) and molecular evidence for a new species	POLAR BIOLOGY			English	Article						Sub-antarctic fishes; Patagonia; Tierra del fuego; Freshwater fishes; Native species; Petromyzontiformes; Environmental DNA	FRESH-WATER FISHES; PETROMYZONTIFORMES PETROMYZONTIDAE; EXTREME SOUTH; PATAGONIA; RIVER; CONSERVATION; METAMORPHOSIS; PHYLOGENY; PATTERNS; SYSTEMS	Lampreys are jawless fishes belonging to the order Petromyzontiformes. Geotria australis is the sole representative lamprey species of the Geotriidae family and is widely distributed around South America, Australia, New Zealand, and sub-Antarctic Islands. In South America, the presence and distribution of G. australis are well characterized in Western Patagonia, in rivers flowing into the Pacific…	[Nardi, Cristina Fernanda; Sanchez, Julieta; Fernandez, Daniel Alfredo] Univ Nacl Tierra Fuego, CONICET, Inst Ciencias Polares Recursos Nat & Ambientes, ICPA,UNTDF, Fuegia Basket 251,V9410, Ushuaia, Argentina; [Sanchez, Julieta] Consejo Nacl Invest Cient & Tecn, Ctr Austral Invest Cient, CADIC, Lab Ecol Mol, Bernardo A Houssay 200,V9410, Ushuaia, Argentina; [Fernandez, Daniel Alfredo; Rojo, Javie…	Chalde, T (corresponding author), Consejo Nacl Invest Cient & Tecn, Ctr Austral Invest Cient, CADIC, Lab Ecol Fisiol & Evoluc Organismos Acuat, Bernardo A Houssay 200,V9410, Ushuaia, Argentina.; Chalde, T (corresponding author), Univ Tecnol Nacl, Fac Reg Tierra Fuego, Perito Moreno 1425,V9410, Ushuaia, Argentina.	cnardi@untdf.edu.ar; julieta.sanchez@cadic-conicet.gob.ar; dfernandez@untdf.edu.ar; miguelush@gmail.com; javierhrojo@gmail.com; tomaschalde33@gmail.com	Rojo, Javier Hernan/AAM-3740-2020	Rojo, Javier Hernan/0000-0003-3955-9402; Chalde, Tomas/0000-0001-7955-5276; Nardi, Cristina/0000-0001-7536-6320; Fernandez, Daniel Alfredo/0000-0002-3367-4138	Universidad Nacional de Tierra del Fuego [PID-UNTDF B 06/2018]; Agencia Nacional de Promocion Cientifica y TecnologicaANPCyT [PICT 0759-2015]; Consejo Nacional de Investigaciones Cientificas y TecnicasConsejo Nacional de Investigaciones Cientificas y Tecnicas (CONICET) [PIP 440]	This work was funded by Universidad Nacional de Tierra del Fuego (PID-UNTDF B 06/2018), Agencia Nacional de Promocion Cientifica y Tecnologica (PICT 0759-2015), Consejo Nacional de Investigaciones Cientificas y Tecnicas (PIP 440). The authors thank Carolina Camilion and Noelia Paredes for their technical assistance.		63	5	5	4	15	SPRINGER	NEW YORK	ONE NEW YORK PLAZA, SUITE 4600, NEW YORK, NY, UNITED STATES	0722-4060	1432-2056		POLAR BIOL	Polar Biol.	APR	2020	43	4
J	Baudry, T; Mauvisseau, Q; Gout, JP; Arque, A; Delaunay, C; Smith-Ravin, J; Sweet, M; Grandjean, F				Baudry, Thomas; Mauvisseau, Quentin; Gout, Jean-Pierre; Arque, Alexandre; Delaunay, Carine; Smith-Ravin, Juliette; Sweet, Michael; Grandjean, Frederic			Mapping a super-invader in a biodiversity hotspot, an eDNA-based success story	ECOLOGICAL INDICATORS			English	Article						Biodiversity hotspot; Cherax quadricarinatus; Environmental DNA; Freshwater; Invasive species; qPCR	ENVIRONMENTAL DNA EDNA; INVASIVE SIGNAL CRAYFISH; WHITE-CLAWED CRAYFISH; PACIFASTACUS-LENIUSCULUS; CONSERVATION; TOOL	The lesser Antilles archipelago in the Caribbean is known as a biodiversity hotspot, hosting many endemic species. However, recent introduction of a highly invasive species, the Australian redclaw crayfish (Cherax quadricarinatus), has led to significant threats to this fragile ecosystem. Here we developed, validated, and optimized a species-specific eDNA-based detection protocol targeting the 16…	[Baudry, Thomas; Gout, Jean-Pierre] Direct Environm Amenagement & Logement, Route Pointe Jaham,BP7212, F-97274 Schoelcher, Martinique, France; [Baudry, Thomas; Arque, Alexandre] Off Eau, 7 Ave Condorcet, Fort De France, Martinique, France; [Baudry, Thomas; Delaunay, Carine; Grandjean, Frederic] UMR CNRS 7267 Equipe Ecol Evolut Symbiose, Lab Ecol & Biol Interact, 5 Rue Albert Turpin, Poitiers, Fra…	Baudry, T (corresponding author), Univ Poitiers, Lab Ecol & Biol Interact, UMR CNRS Equipe Ecol Evolut Symbiose 7267, Poitiers, France.	thmsbaudry@gmail.com	Mauvisseau, Quentin/U-7976-2019	Mauvisseau, Quentin/0000-0003-1215-2987; Baudry, Thomas/0000-0001-5699-6837	Direction de l'Environnement, de l'Amenagement et du Logement de Martinique (DEAL); Office de l'Eau de Martinique (ODE); Office Francais de la Biodiversite (OFB); Collectivite Territoriale de Martinique (CTM)	This project was funded by the Direction de l'Environnement, de l'Amenagement et du Logement de Martinique (DEAL), the Office de l'Eau de Martinique (ODE), the Office Francais de la Biodiversite (OFB) and the Collectivite Territoriale de Martinique (CTM).		55	2	2	7	10	ELSEVIER	AMSTERDAM	RADARWEG 29, 1043 NX AMSTERDAM, NETHERLANDS	1470-160X	1872-7034		ECOL INDIC	Ecol. Indic.	JUL	2021	126
J	Carraro, L; Machler, E; Wuthrich, R; Altermatt, F				Carraro, Luca; Maechler, Elvira; Wuethrich, Remo; Altermatt, Florian			Environmental DNA allows upscaling spatial patterns of biodiversity in freshwater ecosystems	NATURE COMMUNICATIONS			English	Article							INVERTEBRATES; EXTRACTION; NETWORKS; PRIMERS; RARE	The alarming declines of freshwater biodiversity call for efficient biomonitoring at fine spatiotemporal scales, such that conservation measures be grounded upon accurate biodiversity data. Here, we show that combining environmental DNA (eDNA) extracted from stream water samples with models based on hydrological first principles allows upscaling biodiversity estimates for aquatic insects at very …	[Carraro, Luca; Maechler, Elvira; Wuethrich, Remo; Altermatt, Florian] Univ Zurich, Dept Evolutionary Biol & Environm Studies, Winterthurerstr 190, CH-8057 Zurich, Switzerland; [Carraro, Luca; Maechler, Elvira; Wuethrich, Remo; Altermatt, Florian] Swiss Fed Inst Aquat Sci & Technol, Dept Aquat Ecol, Eawag, Uberlandstr 133, CH-8600 Dubendorf, Switzerland; [Wuethrich, Remo] Gutwasser GmbH, Geerenwe…	Carraro, L; Altermatt, F (corresponding author), Univ Zurich, Dept Evolutionary Biol & Environm Studies, Winterthurerstr 190, CH-8057 Zurich, Switzerland.; Carraro, L; Altermatt, F (corresponding author), Swiss Fed Inst Aquat Sci & Technol, Dept Aquat Ecol, Eawag, Uberlandstr 133, CH-8600 Dubendorf, Switzerland.; Altermatt, F (corresponding author), Univ Zurich, Univ Res Prior Programme URPP Glob…	luca.carraro@eawag.ch; florian.altermatt@ieu.uzh.ch	Carraro, Luca/W-7295-2019	Carraro, Luca/0000-0002-3933-1144; Altermatt, Florian/0000-0002-4831-6958	Swiss National Science FoundationSwiss National Science Foundation (SNSF)European Commission [PP00P3_179089, 31003A_173074]; University of Zurich Research Priority Program URPP Global Change and Biodiversity	The data analyzed in this paper were generated in collaboration with the Genetic Diversity Centre (GDC), ETH Zurich. We thank Roman Alther, Simon Fluckiger, Emanuel A. Fronhofer, Isabelle Gounand, Sereina Gut, Eric Harvey, Samuel Hurlemann, and Chelsea J. Little for help in the field and lab work. We thank Jean-Claude Walser for help with the sequencing analyses. Funding is from the Swiss Nationa…		72	11	13	13	42	NATURE PUBLISHING GROUP	LONDON	MACMILLAN BUILDING, 4 CRINAN ST, LONDON N1 9XW, ENGLAND	2041-1723			NAT COMMUN	Nat. Commun.	JUL 17	2020	11	1
J	Feist, SM; Jones, RL; Copley, JL; Pearson, LS; Berry, GA; Qualls, CP				Feist, Sheena M.; Jones, Robert L.; Copley, Jeremy L.; Pearson, Luke S.; Berry, Gabrielle A.; Qualls, Carl P.			Development and Validation of an Environmental DNA Method for Detection of the Alligator Snapping Turtle (Macrochelys temminckii)	CHELONIAN CONSERVATION AND BIOLOGY			English	Article						conservation; survey; river; lotic; turbid; filter	EDNA; CONSERVATION; BIODIVERSITY; INHIBITION; DILUTION; RANGE	The alligator snapping turtle (Macrochelys temminckii) is under consideration for listing as a federally endangered species. Distributional data and estimates of population sizes are needed to make a sound decision regarding listing, but this information is largely unavailable due to the immense effort required for M. temminckii trapping surveys. To alleviate difficulty in detection and to help i…	[Feist, Sheena M.; Jones, Robert L.; Copley, Jeremy L.] Mississippi Dept Wildlife Fisheries & Parks, Museum Nat Sci, 2148 Riverside Dr, Jackson, MS 39202 USA; [Pearson, Luke S.; Berry, Gabrielle A.; Qualls, Carl P.] Univ Southern Mississippi, Dept Biol Sci, 118 Coll Dr 5018, Hattiesburg, MS 39406 USA	Feist, SM (corresponding author), Mississippi Dept Wildlife Fisheries & Parks, Museum Nat Sci, 2148 Riverside Dr, Jackson, MS 39202 USA.	sheena.feist@mmns.state.ms.us; bob.jones@mmns.state.ms.us; jeremy.copley@mmns.state.ms.us; luke.pearson@usm.edu; gabrielle.berry@usm.edu; carl.qualls@usm.edu			US Fish and Wildlife Service State Wildlife GrantUS Fish & Wildlife Service	This project was funded by a US Fish and Wildlife Service State Wildlife Grant provided to the Mississippi Department of Wildlife, Fisheries, and Parks' Museum of Natural Science. A special debt of gratitude is owed to Mr Jerry Hutchinson for allowing us access to private property. Additional thanks are extended to Thomas M. Mann, J. Scott Peyton, Matthew D. Wagner, John Hardy, and James Hill of …		47	3	3	3	13	ALLEN PRESS INC	LAWRENCE	810 E 10TH ST, LAWRENCE, KS 66044 USA	1071-8443	1943-3956		CHELONIAN CONSERV BI	Chelonian Conserv. Biol.	DEC	2018	17	2
J	Evrard, O; Laceby, JP; Ficetola, GF; Gielly, L; Huon, S; Lefevre, I; Onda, Y; Poulenard, J				Evrard, Olivier; Laceby, J. Patrick; Ficetola, Gentile Francesco; Gielly, Ludovic; Huon, Sylvain; Lefevre, Irene; Onda, Yuichi; Poulenard, Jerome			Environmental DNA provides information on sediment sources: A study in catchments affected by Fukushima radioactive fallout	SCIENCE OF THE TOTAL ENVIRONMENT			English	Article						Sediment fingerprinting; Catchment; Sediment source; FDNPP accident; Ancient plant DNA (aDNA)	SUSPENDED SEDIMENT; CONTAMINATED SEDIMENT; COASTAL CATCHMENTS; STABLE-ISOTOPES; SOIL-EROSION; PLANT; RIVER; FOREST; CS-137; ACCIDENT	An excessive supply of sediment is observed in numerous rivers across the world where it leads to deleterious impacts. Information on the sources delivering this material to waterbodies is required to design effective management measures, and sediment tracing or fingerprinting techniques are increasingly used to quantify the amount of sediment derived from different sources. However, the current …	[Evrard, Olivier; Lefevre, Irene] Univ Paris Saclay, UVSQ, CNRS, LSCE,IPSL,UMR 8212,CEA, Gif Sur Yvette, France; [Laceby, J. Patrick] AEP, EMSD, Calgary, AB, Canada; [Ficetola, Gentile Francesco; Gielly, Ludovic] Univ Grenoble Alpes, CNRS, Lab Ecol Alpine, Grenoble, France; [Ficetola, Gentile Francesco] Univ Milan, Dept Environm Sci & Policy, Milan, Italy; [Huon, Sylvain] UPMC Univ Paris 06, Sorb…	Evrard, O (corresponding author), Univ Paris Saclay, UVSQ, CNRS, LSCE,IPSL,UMR 8212,CEA, Gif Sur Yvette, France.	olivier.evrard@lsce.ipsl.fr	Onda, Yuichi/N-6527-2014; Ficetola, Gentile Francesco/A-2813-2008; Evrard, Olivier/E-5076-2011; Poulenard, Jerome/I-2491-2012	Onda, Yuichi/0000-0001-8753-0378; Ficetola, Gentile Francesco/0000-0003-3414-5155; Evrard, Olivier/0000-0002-3503-6543; Poulenard, Jerome/0000-0003-0810-0308; Laceby, John Patrick/0000-0003-4066-8737	French National Research Agency (ANR) in the framework of the AMORAD projectFrench National Research Agency (ANR) [ANR-11-RSNR-0002]	This work has been supported by the French National Research Agency (ANR) in the framework of the AMORAD project (ANR-11-RSNR-0002). The authors are grateful to Veronique Vaury for conducting the carbon and nitrogen parameter analyses.		57	17	17	4	77	ELSEVIER	AMSTERDAM	RADARWEG 29, 1043 NX AMSTERDAM, NETHERLANDS	0048-9697	1879-1026		SCI TOTAL ENVIRON	Sci. Total Environ.	MAY 15	2019	665
J	Sato, H; Sogo, Y; Doi, H; Yamanaka, H				Sato, Hirotoshi; Sogo, Yuki; Doi, Hideyuki; Yamanaka, Hiroki			Usefulness and limitations of sample pooling for environmental DNA metabarcoding of freshwater fish communities	SCIENTIFIC REPORTS			English	Article							BIODIVERSITY; REVEALS; CONSERVATION; RICHNESS; RIVERS; EDNA; TOOL	Environmental DNA (eDNA) metabarcoding has been used increasingly to assess biodiversity of aquatic vertebrates. However, there still remains to be developed a sampling design of eDNA metabarcoding that can ensure high detection rates of species with minimum total survey effort, especially for largescale surveys of aquatic organisms. We here tested whether pooling of eDNA samples can be used to e…	[Sato, Hirotoshi; Sogo, Yuki; Yamanaka, Hiroki] Ryukoku Univ, Facil Sci & Technol, Dept Environm Solut Technol, Otsu, Shiga 5202194, Japan; [Doi, Hideyuki] Univ Hyogo, Grad Sch Simulat Studies, Inatojima Minamimachi, Kobe, Hyogo 6500047, Japan	Sato, H (corresponding author), Ryukoku Univ, Facil Sci & Technol, Dept Environm Solut Technol, Otsu, Shiga 5202194, Japan.	h-sato@sys.bot.kyoto-u.ac.jp		Doi, Hideyuki/0000-0002-2701-3982	Environment Research and Technology Development Fund of the Ministry of the Environment [4-1602]; CREST program from the Japan Science and sTechnology Agency [JPMJCR13A2]; Ryukoku University Technology Fund; Grants-in-Aid for Scientific ResearchMinistry of Education, Culture, Sports, Science and Technology, Japan (MEXT)Japan Society for the Promotion of ScienceGrants-in-Aid for Scientific Researc…	We thank T. Iseki, who kindly helped with water sampling, and members of Yamanaka laboratory who helped with water sampling and lab experiments. This study was funded by the Environment Research and Technology Development Fund of the Ministry of the Environment (4-1602). This study was also supported partly by the CREST program from the Japan Science and sTechnology Agency (JPMJCR13A2), and Ryuko…		54	28	29	4	53	NATURE PORTFOLIO	BERLIN	HEIDELBERGER PLATZ 3, BERLIN, 14197, GERMANY	2045-2322			SCI REP-UK	Sci Rep	NOV 1	2017	7
J	Carvalho, J; Dieguez, L; Ipatov, A; Guerreiro, JR; Garrido-Maestu, A; Azinheiro, S; Prado, M				Carvalho, Joana; Dieguez, Lorena; Ipatov, Andrey; Guerreiro, Joana Rafaela; Garrido-Maestu, Alejandro; Azinheiro, Sarah; Prado, Marta			Single-use microfluidic device for purification and concentration of environmental DNA from river water	TALANTA			English	Article						Microfluidic device; DNA purification; Invasive species; eDNA; Dreissena polymorpha	SOLID-PHASE EXTRACTION; MOLECULAR-WEIGHT; CHITOSAN; DEACETYLATION; FABRICATION; EFFICIENCY; MICROCHIP; PERSISTENCE; SYSTEMS	Purification and concentration of DNA is a critical step on DNA-based analysis, which should ensure efficient DNA isolation and effective removal of contaminants that may interfere with downstream DNA amplification. Complexity of samples, minute content of target analyte, or high DNA fragmentation greatly entangles the success of this step. To overcome this issue, we designed and fabricated a nov…	[Carvalho, Joana; Dieguez, Lorena; Ipatov, Andrey; Guerreiro, Joana Rafaela; Garrido-Maestu, Alejandro; Azinheiro, Sarah; Prado, Marta] Int Iberian Nanotechnol Lab INL, Ave Mestre Jose Veiga, P-4715310 Braga, Portugal; [Carvalho, Joana; Azinheiro, Sarah] Univ Santiago de Compostela, Coll Pharm, Dept Analyt Chem Nutr & Food Sci, Sch Vet Sci, Campus Vida, E-15782 Santiago De Compostela, Spain	Prado, M (corresponding author), Int Iberian Nanotechnol Lab INL, Food Qual & Safety Res Grp, Av Mestre Jose Veiga S-N, P-4715330 Braga, Portugal.	marta.prado@inl.int	Guerreiro, Joana RL/K-5881-2015; Dieguez, Lorena/E-4676-2011; Rodriguez, Marta Prado/AAG-7587-2021	Guerreiro, Joana RL/0000-0001-8719-1978; Dieguez, Lorena/0000-0003-3695-6963; Rodriguez, Marta Prado/0000-0002-0529-5771; Azinheiro, Sarah/0000-0003-2506-517X; Carvalho, Joana/0000-0003-0538-1482	Confederacion Hidrografica del Guadalquivir; INL; Norte Portugal Regional Operational Programme (NORTE2020), under the PORTUGAL 2020 Partnership Agreement, through the European Regional Development Fund [NORTE-01-0145-FEDER-000019]; European Regional Development Fund (ERDP) under the EP -INTERREG V A Espana Portugal (POCTEP) [0181_NANOEATERS_1_e]; FCT Fundacao para Ciencia e TecnologiaPortuguese …	This work was supported by a partnership agreement project between the Confederacion Hidrografica del Guadalquivir and INL for the development of a system for early detection of zebra mussels through analysis of environmental DNA, by project Nanotechnology Based Functional Solutions (NORTE-01-0145-FEDER-000019), supported by Norte Portugal Regional Operational Programme (NORTE2020), under the POR…		46	0	0	10	18	ELSEVIER	AMSTERDAM	RADARWEG 29, 1043 NX AMSTERDAM, NETHERLANDS	0039-9140	1873-3573		TALANTA	Talanta	MAY	2021	226
J	Ushio, M; Murata, K; Sado, T; Nishiumi, I; Takeshita, M; Iwasaki, W; Miya, M				Ushio, Masayuki; Murata, Koichi; Sado, Tetsuya; Nishiumi, Isao; Takeshita, Masamichi; Iwasaki, Wataru; Miya, Masaki			Demonstration of the potential of environmental DNA as a tool for the detection of avian species	SCIENTIFIC REPORTS			English	Article							BIODIVERSITY; REVEALS; MAMMALS; RIVERS; TREES; WATER; EDNA	Birds play unique functional roles in the maintenance of ecosystems, such as pollination and seed dispersal, and thus monitoring bird species diversity is a first step towards avoiding undesirable consequences of anthropogenic impacts on bird communities. In the present study, we hypothesized that birds, regardless of their main habitats, must have frequent contact with water and that tissues tha…	[Ushio, Masayuki] Japan Sci & Technol Agcy, PRESTO, Kawaguchi, Saitama 3320012, Japan; [Ushio, Masayuki] Kyoto Univ, Ctr Ecol Res, Otsu, Shiga 5202113, Japan; [Murata, Koichi] Yokohama Zool Gardens ZOORASIA, Yokohama, Kanagawa 2410001, Japan; [Murata, Koichi] Nihon Univ, Coll Bioresource Sci, Fujisawa, Kanagawa 2520880, Japan; [Sado, Tetsuya; Miya, Masaki] Nat Hist Museum & Inst, Chiba 2608682, J…	Ushio, M (corresponding author), Japan Sci & Technol Agcy, PRESTO, Kawaguchi, Saitama 3320012, Japan.; Ushio, M (corresponding author), Kyoto Univ, Ctr Ecol Res, Otsu, Shiga 5202113, Japan.; Miya, M (corresponding author), Nat Hist Museum & Inst, Chiba 2608682, Japan.	ong8181@gmail.com; miya@chiba-muse.or.jp	Ushio, Masayuki/F-8667-2010; Miya, Masaki/O-2664-2019; IWASAKI, Wataru/O-4917-2014	Ushio, Masayuki/0000-0003-4831-7181; IWASAKI, Wataru/0000-0002-9169-9245; Miya, Masaki/0000-0002-9791-9886	PRESTO from Japan Science and Technology Agency (JST)Japan Science & Technology Agency (JST) [JPMJPR16O2]; CREST from Japan Science and Technology Agency (JST)Japan Science & Technology Agency (JST)Core Research for Evolutional Science and Technology (CREST) [JPMJCR13A2]; ERTDF The Environment Research and Technology Development Fund, Japan [4-1602]	We would like to thank Noriya Saito, assistant manager of Yokohama Zoological Gardens ZOORASIA for help in sampling at the zoo, and Asako Kawai for assistance with experiments. We also thank Hiroki Yamanaka of The Department of Environmental Solution Technology/The Research Center for Satoyama Studies in Ryukoku University for providing the opportunity for us to use the Illumina MiSeq platform. T…		38	22	24	5	51	NATURE PUBLISHING GROUP	LONDON	MACMILLAN BUILDING, 4 CRINAN ST, LONDON N1 9XW, ENGLAND	2045-2322			SCI REP-UK	Sci Rep	MAR 14	2018	8
J	Sandel, MW; Fast, KM; Albanese, B; Popp, A; Nensteil, P; Sudmant, PH				Sandel, Michael W.; Fast, Kayla M.; Albanese, Brett; Popp, Anakela; Nensteil, Parker; Sudmant, Peter H.			Complete mitochondrial genome of the imperiled Trispot Darter (Etheostoma trisella)	MITOCHONDRIAL DNA PART B-RESOURCES			English	Article						Etheostoma trisella; percidae phylogeny; mitochondrial genome; mitogenome	PERCIFORMES; PERCIDAE	The Trispot Darter (Etheostoma trisella) is an imperiled small-bodied freshwater fish that inhabits headwaters of the upper Coosa River watershed in Alabama, Georgia, and Tennessee. We sequenced the complete mitochondrial genome of this species to develop non-invasive environmental DNA (eDNA) surveillance protocols. A mitochondrial phylogenomic analysis reveals the Trispot Darter to have diverged…	[Sandel, Michael W.; Fast, Kayla M.] Univ West Alabama, Dept Biol & Environm Sci, Livingston, AL 35470 USA; [Albanese, Brett; Popp, Anakela] Georgia Dept Nat Resources, Wildlife Resources Div, Social Circle, Atlanta, GA USA; [Nensteil, Parker] Geol Survey Alabama, Tuscaloosa, AL USA; [Sudmant, Peter H.] Univ Calif Berkeley, Dept Integrat Biol, Berkeley, CA 94720 USA	Sandel, MW (corresponding author), Univ West Alabama, Dept Biol & Environm Sci, Livingston, AL 35470 USA.	msandel@uwa.edu	Sandel, Michael/AAZ-2000-2020; Fast, Kayla/AAC-9469-2021	Sandel, Michael/0000-0001-9083-9202; Fast, Kayla/0000-0001-5476-5330; Sudmant, Peter/0000-0002-9573-8248	National Fish and Wildlife Foundation (NFWF); U.S. Fish and Wildlife ServiceUS Fish & Wildlife Service; U.S. Forest ServiceUnited States Department of Agriculture (USDA)United States Forest Service; Southern Company	This publication was made possible through a grant from the National Fish and Wildlife Foundation (NFWF), with funding provided by the U.S. Fish and Wildlife Service, the U.S. Forest Service, and Southern Company. The views and conclusions contained in this document are those of the authors and should not be interpreted as representing the opinions or policies of the U.S. Government, NFWF or Sout…		14	0	0	0	1	TAYLOR & FRANCIS LTD	ABINGDON	2-4 PARK SQUARE, MILTON PARK, ABINGDON OR14 4RN, OXON, ENGLAND		2380-2359		MITOCHONDRIAL DNA B	Mitochondrial DNA Part B-Resour.	APR 2	2020	5	2
J	Wittwer, C; Nowak, C; Strand, DA; Vralstad, T; Thines, M; Stoll, S				Wittwer, Claudia; Nowak, Carsten; Strand, David Allan; Vralstad, Trude; Thines, Marco; Stoll, Stefan			Comparison of two water sampling approaches for eDNA-based crayfish plague detection	LIMNOLOGICA			English	Article						Environmental DNA; Aphanomyces astaci; Dead-end ultrafiltration; Depth filtration	ENVIRONMENTAL DNA; DIVERSE MICROBES; ULTRAFILTRATION CONCENTRATION; SIMULTANEOUS RECOVERY; BIOSENSOR DETECTION; APHANOMYCES-ASTACI; DRINKING-WATER; BIODIVERSITY; CAPTURE; CONSERVATION	The crayfish plague agent Aphanomyces astaci causes high fatality rates among European crayfish species and is transmitted by semi-immune North American crayfish species via zoospores. Recently environmental DNA (eDNA) techniques have been developed to detect the pathogen directly in water samples. To identify the optimal technique for concentrating spores out of water samples we tested two water…	[Wittwer, Claudia; Nowak, Carsten; Stoll, Stefan] Senckenberg Res Inst, Clamecystr 12, D-63571 Gelnhausen, Germany; [Wittwer, Claudia; Nowak, Carsten] Nat Hist Museum Frankfurt, Conservat Genet Grp, Clamecystr 12, D-63571 Gelnhausen, Germany; [Wittwer, Claudia] Goethe Univ Frankfurt, Fac Biol Sci, Max von Laue Str 9, D-60438 Frankfurt, Germany; [Strand, David Allan] Norwegian Inst Water Res, Gaus…	Wittwer, C (corresponding author), Senckenberg Res Inst, Clamecystr 12, D-63571 Gelnhausen, Germany.; Wittwer, C (corresponding author), Nat Hist Museum Frankfurt, Conservat Genet Grp, Clamecystr 12, D-63571 Gelnhausen, Germany.	cwittwer@senckenberg.de; cnowak@senckenberg.de; david.strand@niva.no; trude.vralstad@vetinst.no; mthines@senckenberg.de; s.stoll@umwelt-campus.de	Stoll, Stefan/D-5278-2011; Wittwer, Claudia/AAI-4407-2021	Stoll, Stefan/0000-0002-3656-417X; Wittwer, Claudia/0000-0002-5278-7461; Vralstad, Trude/0000-0002-5859-8039	Regierungsprasidium Darmstadt; Regierungsprasidium Giessen; Regierungsprasidium Kassel [F7/2012]	We acknowledge the upper fisheries administrations of the State of Hessen, namely Dr. Christian Kohler and Patrick Heinz (Regierungsprasidium Darmstadt), Guntram Ohm-Winter and Marlene Hofner(Regierungsprasidium Giessen) and Christoph Laczny (Regierungsprasidium Kassel), who granted funding (grant F7/2012) and logistical support. We are thankful to Silvia Mort-Farre and Julia Mann for their field…		52	8	8	1	28	ELSEVIER GMBH	MUNICH	HACKERBRUCKE 6, 80335 MUNICH, GERMANY	0075-9511	1873-5851		LIMNOLOGICA	Limnologica	MAY	2018	70
J	Carraro, L; Bertuzzo, E; Mari, L; Fontes, I; Hartikainen, H; Strepparava, N; Schmidt-Posthaus, H; Wahli, T; Jokela, J; Gatto, M; Rinaldo, A				Carraro, Luca; Bertuzzo, Enrico; Mari, Lorenzo; Fontes, Ines; Hartikainen, Hanna; Strepparava, Nicole; Schmidt-Posthaus, Heike; Wahli, Thomas; Jokela, Jukka; Gatto, Marino; Rinaldo, Andrea			Integrated field, laboratory, and theoretical study of PKD spread in a Swiss prealpine river	PROCEEDINGS OF THE NATIONAL ACADEMY OF SCIENCES OF THE UNITED STATES OF AMERICA			English	Article						waterborne epidemic; metacommunity framework; eDNA; climate change; parasite-host interactions	PROLIFERATIVE KIDNEY-DISEASE; TROUT SALMO-TRUTTA; TETRACAPSULOIDES-BRYOSALMONAE; HOST; FISH; TRANSMISSION; SWITZERLAND; DRIVERS; DECLINE; MODELS	Proliferative kidney disease (PKD) is a major threat to wild and farmed salmonid populations because of its lethal effect at high water temperatures. Its causative agent, the myxozoan Tetracapsuloides bryosalmonae, has a complex lifecycle exploiting freshwater bryozoans as primary hosts and salmonids as secondary hosts. We carried out an integrated study of PKD in a prealpine Swiss river (the Wig…	[Carraro, Luca; Rinaldo, Andrea] Ecole Polytech Fed Lausanne, Lab Ecohydrol, CH-1015 Lausanne, Switzerland; [Bertuzzo, Enrico] Univ Ca Foscari Venezia, Dipartimento Sci Ambientali Informat & Stat, I-30170 Venice, Italy; [Mari, Lorenzo; Gatto, Marino] Politecn Milan, Dipartimento Elettron Informaz & Bioingn, I-20133 Milan, Italy; [Fontes, Ines; Hartikainen, Hanna; Jokela, Jukka] Swiss Fed Inst Aqu…	Carraro, L; Rinaldo, A (corresponding author), Ecole Polytech Fed Lausanne, Lab Ecohydrol, CH-1015 Lausanne, Switzerland.; Rinaldo, A (corresponding author), Univ Padua, Dipartimento Ingn Civile Edile & Ambientale, I-35131 Padua, Italy.	luca.carraro@epfl.ch; andrea.rinaldo@epfl.ch	Carraro, Luca/W-7295-2019; Mari, Lorenzo/M-8528-2015; Schmidt-Posthaus, Heike/G-2328-2014; Gatto, Marino/D-9531-2012; Bertuzzo, Enrico/U-7129-2017	Carraro, Luca/0000-0002-3933-1144; Mari, Lorenzo/0000-0003-1326-9992; Gatto, Marino/0000-0001-8063-9178; Schmidt-Posthaus, Heike/0000-0003-2628-4454; Bertuzzo, Enrico/0000-0001-5872-0666	Swiss National Science FoundationSwiss National Science Foundation (SNSF)European Commission [CRSII3_147649]	We thank FORNAT AG for the electrofishing campaign. Support was provided by Swiss National Science Foundation Sinergia Project CRSII3_147649: Temperature-driven emergence of Proliferative Kidney Disease in salmonid fish-role of ecology, evolution and immunology for aquatic diseases in riverine landscapes.		43	31	31	3	37	NATL ACAD SCIENCES	WASHINGTON	2101 CONSTITUTION AVE NW, WASHINGTON, DC 20418 USA	0027-8424			P NATL ACAD SCI USA	Proc. Natl. Acad. Sci. U. S. A.	NOV 7	2017	114	45
[truncated: 7,186 more rows]
[truncated: 17 more columns]

## Sheet: exclusion_fulltext
Article	Non fullfiled crtiteria
[truncated: 80 more rows]
