# Supplementary material for: Existing evidence on the use of environmental DNA as an operational method for studying rivers: a systematic map and thematic synthesis
Source: Environ Evid. 2024 Feb 15;13:2. doi: 10.1186/s13750-024-00325-6 (PMC11376102; doi:10.1186/s13750-024-00325-6)
Supplement: Supplementary file 9 — Additional file 9: Studies used for the Kappa value calculation for 3 raters. [file 13750_2024_325_MOESM9_ESM.xlsx]

## Sheet: README
Studies used for the Kappa value calculation for 3 raters
22 January 2022
Cruz-Cano et al.
Kappa values were calculated for Fleiss and Light methods. And reported in the spreadsheet

## Sheet: Hoja2
Article	Subjects	RICC	AAC	NBCC
Acidity promotes degradation of multi-species environmental DNA in lotic mesocosms	1	no	yes	no		Fleiss Kappa for m Raters
Adding invasive species biosurveillance to the US Geological Survey streamgage network	2	no	yes	yes		Subjects = 50
Assessment of stream macroinvertebrate communities with eDNA is not congruent with tissue-based metabarcoding	3	yes	yes	yes		Raters = 3
Better boundaries: identifying the upper extent of fish distributions in forested streams using eDNA and electrofishing	4	yes	yes	yes		Kappa = 0.835
Characterizing the spatial signal of environmental DNA in river systems using a community ecology approach	5	yes	yes	yes		z = 10.5
Combining DNA and people power for healthy rivers: Implementing the STREAM community-based approach for global freshwater monitoring	6	yes	yes	yes		p-value = 0.003
Deep sequencing of environmental DNA isolated from the Cuyahoga River highlights the utility of river water samples to query surrounding aquatic and terrestrial	7	yes	no	yes
Detection and quantification of human bocavirus in river water	8	yes	yes	no
Development of a Quantitative PCR Assay for Four Salmon Species Inhabiting the Yangyangnamdae River Using Environmental DNA	9	no	yes	no
Diversity of Multidrug-Resistant Bacteria in an Urbanized River: A Case Study of the Potential Risks from Combined Sewage Overflows	10	yes	yes	yes
Environmental DNA (eDNA) survey of the Tilapia in the Fitzroy Basin	11	yes	yes	yes		Light's Kappa for m Raters
Environmental DNA (eDNA); Monitoring and management of fisheries and water resources in Paunglaung River and Mekong River	12	yes	yes	yes		Subjects = 50
Environmental DNA detects a rare large river crayfish but with little relation to local abundance	13	yes	yes	yes		Raters = 3
Environmental DNA evidence of the Critically Endangered smalltooth sawfish, Pristis pectinata, in historically occupied US waters	14	yes	yes	no		Kappa = 0.836
Environmental DNA metabarcoding as a tool for biodiversity assessment and monitoring: reconstructing established fish communities of north-temperate lakes and rivers	15	yes	yes	yes		z = 1.98
Estimating fish alpha- And beta-diversity along a small stream with environmental DNA metabarcoding	16	yes	yes	yes		p-value = 0.0476
Evaluating monitoring options for conservation: comparing traditional and environmental DNA tools for a critically endangered mammal	17	yes	yes	yes
Evaluation of water sampling methodologies for amplicon-based characterization of bacterial community structure	18	yes	yes	yes
Functional Analysis of a Polluted River Microbiome Reveals a Metabolic Potential for Bioremediation	19	yes	yes	no
Genomic Analysis of Carbapenem-Resistant Pseudomonas aeruginosa Isolated From Urban Rivers Confirms Spread of Clone Sequence Type 277 Carrying Broad Resistome and Virulome Beyond the Hospital	20	yes	yes	yes
How does molecular taxonomy for deriving river health indices correlate with traditional morphological taxonomy?	21	yes	yes	yes
Impacts of large and small barriers on fish assemblage composition assessed using environmental DNA metabarcoding	22	yes	yes	yes
INVESTIGATING USE OF ENVIRONMENTAL DNA (eDNA) IN MICHIGAN STREAMS TO DETECT FERAL SWINE (Sus scroj(7)	23	yes	yes	yes
Malacological survey in a bottle of water: A comparative study between manual sampling and environmental DNA metabarcoding approaches	24	yes	yes	yes
Mapping a super-invader in a biodiversity hotspot, an eDNA-based success story	25	yes	yes	yes
Mapping differences in mammalian distributions and diversity using environmental DNA from rivers	26	yes	yes	yes
Metabarcoding for bacterial diversity assessment: looking inside Didymosphenia geminata mats in Patagonian aquatic ecosystems	27	yes	yes	yes
Metagenomic analysis of a mega-city river network reveals microbial compositional heterogeneity among urban and peri-urban river stretch	28	yes	yes	yes
Molecular characterisation of Cryptosporidium isolates from rivers, water treatment plants and abattoirs in Ibadan, Nigeria	29	no	yes	yes
Monitoring fish communities through environmental DNA metabarcoding in the fish pass system of the second largest hydropower plant in the world	30	yes	yes	yes
Occurrence of Salivirus in Sewage and River Water Samples in Karaj, Iran	31	no	no	no
Reference databases, primer choice, and assay sensitivity for environmental metabarcoding: Lessons learnt from a re-evaluation of an eDNA fish assessment in the Volga headwaters	32	yes	yes	yes
Relating American Eel Abundance to Environmental DNA Concentration in the Bronx River	33	yes	yes	yes
Response of microbial communities to elevated thallium contamination in river sediments	34	yes	yes	yes
Space-time dynamics in monitoring neotropical fish communities using eDNA metabarcoding	35	yes	yes	yes
Spatiotemporal Changes of the Environmental DNA Concentrations of Amphidromous Fish Plecoglossus altivelis altivelis in the Spawning Grounds in the Takatsu River, Western Japan	36	yes	yes	yes
Spread of vancomycin-resistant Enterococcus faecium ST133 in the aquatic environment in Switzerland	37	no	no	yes
Structure of bacterial communities in diverse freshwater habitats	38	yes	yes	yes
Targeted gene enrichment and high-throughput sequencing for environmental biomonitoring: a case study using freshwater macroinvertebrates	39	yes	yes	yes
TESTING ENVIRONMENTAL DNA TECHNIQUES TO ASSESS AMERICAN EEL POPULATIONS IN THE BRONX RIVER A Final Report of the Tibor T. Polgar Fellowship Program	40	yes	no	yes
The dissemination of antimicrobial resistance determinants in surface water sources in Lebanon	41	yes	no	yes
The potential of High-Throughput Sequencing (HTS) of natural samples as a source of primary taxonomic information for reference libraries of diatom barcodes	42	yes	no	no
The value of quantitative environmental DNA analyses for the management of invasive and endangered native fish	43	yes	yes	yes
Tracing the fate of wastewater viruses reveals catchment-scale virome diversity and connectivity	44	yes	yes	yes
Uncovering the genomic potential of the Amazon River microbiome to degrade rainforest organic matter	45	yes	yes	yes
Using environmental DNA analyses to assess the occurrence and abundance of the endangered amphidromous fish Plecoglossus altivelis ryukyuensis	46	yes	yes	yes
Using environmental DNA methods to improve detectability in an endangered sturgeon (Acipenser sinensis) monitoring program	47	yes	yes	yes
Using Environmental DNA to Monitor the Reintroduction Success of the Rhine Sculpin (Cottus rhenanus) in a Restored Stream	48	yes	yes	yes
Whole-Genome Assemblies of 16 Burkholderia pseudomallei Isolates from Rivers in Laos	49	no	yes	no
Whole-Genome Sequence of Listeria newyorkensis, Isolated from River Water in Japan	50	yes	yes	yes
