# Supplementary material for: Existing evidence on the use of environmental DNA as an operational method for studying rivers: a systematic map and thematic synthesis
Source: Environ Evid. 2024 Feb 15;13:2. doi: 10.1186/s13750-024-00325-6 (PMC11376102; doi:10.1186/s13750-024-00325-6)
Supplement: Supplementary file 10 — Additional file 10: Metadata sheet format used in the present study. [file 13750_2024_325_MOESM10_ESM.xlsx]

## Sheet: README
Metadata sheet format used in the present study
22 January 2022
Cruz-Cano et al.

## Sheet: Hoja3
Author Names	Article Title	yr	country	topic	data_avail	group	platform	tech_focus	vregion_primer	fragment	fraction	Observations	Reviewer
