# Supplementary material for: Existing evidence on the use of environmental DNA as an operational method for studying rivers: a systematic map and thematic synthesis
Source: Environ Evid. 2024 Feb 15;13:2. doi: 10.1186/s13750-024-00325-6 (PMC11376102; doi:10.1186/s13750-024-00325-6)
Supplement: Supplementary file 11 — Additional file 11: Database with the studies that fullfilled inclusion criteria in all screening stages and their extracted data. [file 13750_2024_325_MOESM11_ESM.xlsx]

## Sheet: README
Database with the studies that fullfilled inclusion criteria in all screening stages. Data extracted for the studies
22 January 2022
Cruz-Cano et al.

## Sheet: Hoja 1
Author Full Names	Article Title	yr	country	topic	data_avail	group	platform	tech_focus	vregion_primer	fragment	fraction	Journal Abbreviation	DOI
Feris, KP; Ramsey, PW; Frazar, C; Rillig, MC; Gannon, JE; Holben, WE	Structure and seasonal dynamics of hyporheic zone microbial communities in free-stone rivers of the western United States	2003	USA	SEA	0	bacteria	Biotech	qPCR	NA	16S	sediment	MICROB ECOL	10.1007/s00248-002-0003-x
Hot, D; Legeay, O; Jacques, J; Gantzer, C; Caudrelier, Y; Guyard, K; Lange, M; Andreoletti, L	Detection of somatic phages, infectious enteroviruses and enterovirus genomes as indicators of human enteric viral pollution in surface water	2003	France	DIS	0	viruses	NA	rt PCR	NA	NA	water	WATER RES	10.1016/S0043-1354(03)00439-1
Berney, Cedric; Fahrni, Jose; Pawlowski, Jan	How many novel eukaryotic 'kingdoms'? Pitfalls and limitations of environmental DNA surveys	2004	Switzerland	BA	0	eukarya	NA	NA	NA	NA	sediment	BMC BIOL	10.1186/1741-7007-2-13
Izumi, S; Fujii, H; Aranishi, F	Detection and identification of Flavobacterium psychrophilum from gill washings and benthic diatoms by PCR-based sequencing analysis	2005	Japan	MON	0	bacteria	NA	nested PCR	NA	16S	sediment	J FISH DIS	10.1111/j.1365-2761.2005.00663.x
Diniz-Mendes, L.; de Paula, V. S.; Luz, S. L. B.; Niel, C.	High prevalence of human Torque teno virus in streams crossing the city of Manaus, Brazilian Amazon	2008	Brazil	DIS	1	viruses	Applied Biosystems	rt PCR	TTVT1	NA	water	J APPL MICROBIOL	10.1111/j.1365-2672.2007.03720.x
Savichtcheva, O.; Okabe, S.	Qualitative and quantitative estimation of host-specific fecal pollution using Bacteroides-Prevotella 16S rRNA genetic markers by T-RFLP and real-time PCR analyses	2009	Japan	POL	0	bacteria	NA	rt PCR	NA	16S	water	WATER SCI TECHNOL	10.2166/wst.2009.213
Sei, K.; Inaba, M.; Upadhye, R.; Inoue, D.; Ike, M.	Development of DNA microarray for the evaluation of environmental functions	2009	Japan	PHY	0	bacteria	NA	PCR	NA	NA	water	WATER SCI TECHNOL	10.2166/wst.2009.575
Hamza, Ibrahim Ahmed; Jurzik, Lars; Wilhelm, Michael; Ueberla, Klaus	Detection and quantification of human bocavirus in river water	2009	Germany	DIS	0	viruses	NA	rt PCR	NA	NP1 gene	water	J GEN VIROL	10.1099/vir.0.013557-0
Moreno-Paz, Mercedes; Gomez, Manuel J.; Arcas, Aida; Parro, Victor	Environmental transcriptome analysis reveals physiological differences between biofilm and planktonic modes of life of the iron oxidizing bacteria Leptospirillum spp. in their natural microbial community	2010	Spain	PHY	0	biofilm	Applied Biosystems	transcriptome_rt PCR	NA	16S	biofilm	BMC GENOMICS	10.1186/1471-2164-11-404
Haramoto, Eiji; Kitajima, Masaaki; Katayama, Hiroyuki; Ohgaki, Shinichiro	Real-time PCR detection of adenoviruses, polyomaviruses, and torque teno viruses in river water in Japan	2010	Japan	DIS	0	viruses	NA	qPCR	Adv 40/41	NA	water	WATER RES	10.1016/j.watres.2009.11.043
Verma, V.; Arankalle, V. A.	Hepatitis E virus-based evaluation of a virion concentration method and detection of enteric viruses in environmental samples by multiplex nested RT-PCR	2010	India	DIS	1	viruses	NA	nested PCR	NA	NA	water	J APPL MICROBIOL	10.1111/j.1365-2672.2009.04581.x
Victoria, M.; Rigotto, C.; Moresco, V.; Correa, A. de Abreu; Kolesnikovas, C.; Leite, J. P. G.; Miagostovich, M. P.; Barardi, C. R. M.	Assessment of norovirus contamination in environmental samples from Florianopolis City, Southern Brazil	2010	Brazil	DIS	0	viruses	Applied Biosystems	qPCR_nested PCR amplicon	NA	NA	water	J APPL MICROBIOL	10.1111/j.1365-2672.2009.04646.x
Liu, Guo-hua; Rajendran, Narasimmalu; Amemiya, Takashi; Itoh, Kiminori	Bacterial community structure analysis of sediment in the Sagami River, Japan using a rapid approach based on two-dimensional DNA gel electrophoresis mapping with selective primer pairs	2011	Japan	COMA	0	bacteria	NA	DGGE_amplicon	NA	16S	sediment	ENVIRON MONIT ASSESS	10.1007/s10661-010-1868-7
Hajibabaei, Mehrdad; Shokralla, Shadi; Zhou, Xin; Singer, Gregory A. C.; Baird, Donald J.	Environmental Barcoding: A Next-Generation Sequencing Approach for Biomonitoring Applications Using River Benthos	2011	Canada	MON	1	macroinvertebrates	454	pyrosequencing_amplicon	NA	COI	sediment	PLOS ONE	10.1371/journal.pone.0017497
Miura, Takayuki; Masago, Yoshifumi; Sano, Daisuke; Omura, Tatsuo	Development of an Effective Method for Recovery of Viral Genomic RNA from Environmental Silty Sediments for Quantitative Molecular Detection	2011	Japan	TEC	0	viruses	NA	rt PCR	NA	EV_NoV	sediment	APPL ENVIRON MICROB	10.1128/AEM.02692-10
Ahmad, Anne Fadzlun; Lonnen, James; Andrew, Peter W.; Kilvington, Simon	Development of a rapid DNA extraction method and one-step nested PCR for the detection of Naegleria fowleri from the environment	2011	France	TEC	0	protozoa	NA	amplicon	NA	16S	water	WATER RES	10.1016/j.watres.2011.07.025
Klaveness, Dag; Brate, Jon; Patil, Vishwanath; Shalchian-Tabrizi, Kamran; Kluge, Ragnhild; Gislerod, Hans Ragnar; Jakobsen, Kjetill S.	The 18S and 28S rDNA identity and PHY of the common lotic chrysophyte Hydrurus foetidus	2011	Norway	PHY	1	phytoplankton	Applied Biosystems	amplicon	NA	18S, 28S	water	EUR J PHYCOL	10.1080/09670262.2011.598950
Goldberg, Caren S.; Pilliod, David S.; Arkle, Robert S.; Waits, Lisette P.	Molecular Detection of Vertebrates in Stream Water: A Demonstration Using Rocky Mountain Tailed Frogs and Idaho Giant Salamanders	2011	USA	MON	0	amphibians	Applied Biosystems	PCR	NA	cyt b	water	PLOS ONE	10.1371/journal.pone.0022746
Kitajima, Masaaki; Haramoto, Eiji; Phanuwan, Chanetta; Katayama, Hiroyuki	Prevalence and Genetic Diversity of Aichi Viruses in Wastewater and River Water in Japan	2011	Japan	DIS	1	viruses	NA	nested PCR	NA	NA	water	APPL ENVIRON MICROB	10.1128/AEM.02328-10
de Figueiredo, D. R.; Castro, B. B.; Pereira, M. J.; Correia, A.	Bacterioplankton community composition in Portuguese water bodies under a severe summer drought	2012	Portugal	BA	1	bacteria	NA	amplicon_DGGE	NA	16S	water	COMMUNITY ECOL	10.1556/ComEc.13.2012.2.8
Wang, Shang; Dong, Raymond M.; Dong, Christina Z.; Huang, Liuqin; Jiang, Hongchen; Wei, Yuli; Feng, Liang; Liu, Deng; Yang, Guifang; Zhang, Chuanlun; Dong, Hailiang	Diversity of microbial plankton across the Three Gorges Dam of the Yangtze River, China	2012	China	BA	1	archaea, bacteria	NA	PCR_amplicon	NA	16S	water	GEOSCI FRONT	10.1016/j.gsf.2011.11.013
Aizenberg-Gershtein, Yana; Vaizel-Ohayon, Dalit; Halpern, Malka	Structure of bacterial communities in diverse freshwater habitats	2012	Israel	COMA	1	bacteria	NA	amplicon	V3	16S	water	CAN J MICROBIOL	10.1139/W11-138
Santos, Sandro; Bond-Buckup, Georgina; Buckup, Ludwig; Perez-Losada, Marcos; Finley, Maegan; Crandall, Keith A.	THREE NEW SPECIES OF AEGLA (ANOMURA) FRESHWATER CRABS FROM THE UPPER URUGUAY RIVER HYDROGRAPHIC BASIN IN BRAZIL	2012	Brazil	COMP	0	crustaceans	NA	NA	NA	16S, COI	water	J CRUSTACEAN BIOL	10.1163/193724012X635935
Chen, Jian; Jin, Min; Qiu, Zhi-Gang; Guo, Cong; Chen, Zhao-Li; Shen, Zhi-Qiang; Wang, Xin-Wei; Li, Jun-Wen	A Survey of Drug Resistance bla Genes Originating from Synthetic Plasmid Vectors in Six Chinese Rivers	2012	China	ARG	1	bacteria	Illumina	qPCR, metagenome	pBR322	bla	water	ENVIRON SCI TECHNOL	10.1021/es302760s
Minamoto, Toshifumi; Yamanaka, Hiroki; Takahara, Teruhiko; Honjo, Mie N.; Kawabata, Zen'ichiro	Surveillance of fish species composition using environmental DNA	2012	Japan	COMA	0	fishes	Takara Bio	PCR	NA	cyt b	water	LIMNOLOGY	10.1007/s10201-011-0362-4
Kittigul, Leera; Panjangampatthana, Apinya; Pombubpa, Kannika; Taweekate, Yuthana; Pungchitton, Supornwit; Diraphat, Pornphan; Siripanichgon, Kanokrat	DETECTION AND GENETIC CHARACTERIZATION OF NOROVIRUS IN ENVIRONMENTAL WATER SAMPLES IN THAILAND	2012	Thailand	DIS	1	viruses	NA	nested PCR	NA	NA	water	SE ASIAN J TROP MED
Vecchia, A. D.; Fleck, J. D.; Comerlato, J.; Kluge, M.; Bergamaschi, B.; Da Silva, J. V. S.; Da Luz, R. B.; Teixeira, T. F.; Garbinatto, G. N.; Oliveira, D. V.; Zanin, J. G.; Van der Sand, S.; Frazzon, A. P. G.; Franco, A. C.; Roehe, P. M.; Spilki, F. R.	First description of Adenovirus, Enterovirus, Rotavirus and Torque teno virus in water samples collected from the Arroio Diluvio, Porto Alegre, Brazil	2012	Brazil	DIS	0	viruses	NA	PCR	NA	NA	water	BRAZ J BIOL	10.1590/S1519-69842012000200013
He, Xiaoqing; Wei, Yumei; Cheng, Li; Zhang, Deyou; Wang, Zijian	Molecular detection of three gastroenteritis viruses in urban surface waters in Beijing and correlation with levels of fecal indicator bacteria	2012	China	DIS	0	viruses	NA	rt PCR	R3, RP	NA	water	ENVIRON MONIT ASSESS	10.1007/s10661-011-2362-6
Zhang, Xiang; Feng, Weisong; Iran, Qingyun; Yu, Yuhe	Differences in DNA Fingerprints of Bacterioplankton Community as Affected by Biomass Collection Approaches	2013	China	COMA	0	bacteria	NA	DGGE	NA	16S	mixed	J PURE APPL MICROBIO
Davolos, Domenico; Pietrangeli, Biancamaria	A molecular study on ARG to arsenic-toxicity in surface and underground waters of Latium (Italy)	2013	Italy	ARG	1	bacteria	NA	amplicon	NA	16S	water	ECOTOX ENVIRON SAFE	10.1016/j.ecoenv.2013.05.039
Mukherjee, Shriparna; Kumar, Dhananjay; Nanda, Ashis K.; Chakraborty, Ranadhir	16S rRNA gene sequence analyses of the metagenome derived from waters of river Mahananda at Siliguri: An approach to understand bacterial diversity	2013	India	BA	1	bacteria	NA	PCR	NA	16S	water	INDIAN J BIOTECHNOL
Jordaan, Karen; Bezuidenhout, Cornelius Carlos	The impact of physico-chemical water quality parameters on bacterial diversity in the Vaal River, South Africa	2013	South Africa	COMA	1	bacteria	Applied Biosystems	PCR_DGGE	V3	16S	water	WATER SA	10.4314/wsa.v39i3.7
Staley, C.; Unno, T.; Gould, T. J.; Jarvis, B.; Phillips, J.; Cotner, J. B.; Sadowsky, M. J.	Application of Illumina next-generation sequencing to characterize the bacterial community of the Upper Mississippi River	2013	USA	COMA	0	bacteria	Illumina	amplicon	V6	16S	water	J APPL MICROBIOL	10.1111/jam.12323
Bradford, Tessa M.; Morgan, Matthew J.; Lorenz, Zygmunt; Hartley, Diana M.; Hardy, Christopher M.; Oliver, Roderick L.	Microeukaryote community composition assessed by pyrosequencing is associated with light availability and phytoplankton primary production along a lowland river	2013	Australia	COMA	1	microeukaryotes	454	amplicon_pyrosequencing	NA	18S	water	FRESHWATER BIOL	10.1111/fwb.12219
Penaluna, BE; Allen, JM; Arismendi, I; Levi, T; Garcia, TS; Walter, JK	Better boundaries: identifying the upper extent of fish distributions in forested streams using eDNA and electrofishing	2013	USA	TEC	0	fishes	Applied Biosystems	qPCR	NA	COI	water	Ecosphere
Laramie, Matthew Benjamin	DISTRIBUTION OF CHINOOK SALMON (ONCORHYNCHUS TSHAWYTSCHA) IN UPPER-COLUMBIA RIVER SUB-BASINS FROM ENVIRONMENTAL DNA ANALYSIS by	2013	USA	MOD	0	fishes	Sanger	qPCR	NA	COI	water
Amberg, Jon J.; McCalla, Sunnie G.; Miller, Loren; Sorensen, Peter; Gaikowski, Mark P.	Detection of Environmental DNA of Bigheaded Carps in Samples Collected from Selected Locations in the St. Croix River and in the Mississippi River Open-File Report 2013-1080	2013	USA	MON	0	fishes	Sanger	amplicon	NA	NA	water
Mahon, Andrew R.; Jerde, Christopher L.; Galaska, Matthew; Bergner, Jennifer L.; Chadderton, W. Lindsay; Lodge, David M.; Hunter, Margaret E.; Nico, Leo G.	Validation of eDNA Surveillance Sensitivity for Detection of Asian Carps in Controlled and Field Experiments	2013	USA	TEC	0	fishes	NA	NA	NA	NA	water	PLOS ONE	10.1371/journal.pone.0058316
Ogorzaly, Leslie; Bonot, Sebastien; El Moualij, Benaissa; Zorzi, Willy; Cauchie, Henry-Michel	Development of a quantitative immunocapture real-time PCR assay for detecting structurally intact adenoviral particles in water	2013	Belgium	TEC	0	viruses	NA	qPCR	NA	NA	water	J VIROL METHODS	10.1016/j.jviromet.2013.07.009
Sibanda, Timothy; Okoh, Anthony I.	Real-time PCR quantitative assessment of hepatitis A virus, rotaviruses and enteroviruses in the Tyume River located in the Eastern Cape Province, South Africa	2013	South Africa	DIS	0	viruses	NA	rt PCR	NA	NA	water	WATER SA	10.4314/wsa.v39i2.14
Rani, Neetika; Vajpayee, Poornima; Bhatti, Saurabh; Singh, Smriti; Shanker, Rishi; Gupta, Kailash Chand	Quantification of Salmonella Typhi in water and sediments by molecular-beacon based qPCR	2014	India	DIS	0	bacteria	NA	qPCR	NA	NA	mixed	ECOTOX ENVIRON SAFE	10.1016/j.ecoenv.2014.06.033
Kermarrec, Lenaig; Franc, Alain; Rimet, Frederic; Chaumeil, Philippe; Frigerio, Jean-Marc; Humbert, Jean-Franois; Bouchez, Agnes	A next-generation sequencing approach to river biomonitoring using benthic diatoms	2014	France	MON	1	diatoms	454	pyrosequencing	NA	rbCL, COI	mixed	FRESHW SCI	10.1086/675079
Deiner, Kristy; Altermatt, Florian	Transport Distance of Invertebrate Environmental DNA in a Natural River	2014	Switzerland	MON	0	invertebrates	NA	amplicon	NA	12S, COI	water	PLOS ONE	10.1371/journal.pone.0088786
MacDonald, Anna J.; Young, Matthew J.; Lintermans, Mark; Sarre, Stephen D.	Primers for detection of Macquarie perch from environmental and trace DNA samples	2014	Australia	RIS	0	fish	NA	PCR	NA	18S_12S	water	CONSERV GENET RESOUR	10.1007/s12686-014-0196-6
Guarneri, Irene; Popa, Oana Paula; Gola, Laura; Kamburska, Lyudmila; Lauceri, Rosaria; Lopes-Lima, Manuel; Popa, Luis Ovidiu; Riccardi, Nicoletta	A morphometric and genetic comparison of Sinanodonta woodiana (Lea, 1834) populations: does shape really matter?	2014	Italy	EXIV	0	mollusks	NA	barcoding	LCO1490	COI	water	AQUAT INVASIONS	10.3391/ai.2014.9.2.07
Maechler, Elvira; Deiner, Kristy; Steinmann, Patrick; Altermatt, Florian	Utility of environmental DNA for monitoring rare and indicator macroinvertebrate species	2014	Switzerland	COMP	0	macroinvertebrates	Applied Biosystems	PCR	NA	COI	water	FRESHW SCI	10.1086/678128
Pilliod, DS; Goldberg, CS; Arkle, RS; Waits, LP	Estimating occupancy and abundance of stream amphibians using environmental DNA from filtered water samples	2014	USA	BA	0	amphibians	NA	qPCR	NA	cyt b	water	Can. J. Fish. Aquat. Sci.
Serio, T. C.	A PRELIMINARY INVESTIGATION INTO THE USE OF ENVIRONMENTAL DNA TO DETECT THE PRESENCE OF RARE EURYCEA SALAMANDERS IN THE	2014	USA	MON	0	amphibians	NA	PCR	NA	NA	water
Merkes, Christopher M.; McCalla, S. Grace; Jensen, Nathan R.; Gaikowski, Mark P.; Amberg, Jon J.	Persistence of DNA in Carcasses, Slime and Avian Feces May Affect Interpretation of Environmental DNA Data	2014	USA	COMP	0	fishes	NA	qPCR	NA	NA	water	PLOS ONE	10.1371/journal.pone.0113346
Jerry, D.; Noble, T.; Robson, H.; Burrows, D.	Environmental DNA (eDNA) survey of Tilapia infestations in the Fitzroy River Basin	2014	Australia	EXIV	0	fishes	NA	qPCR	NA	NA	water
Jerry, D.; Noble, T.; Robson, H.; Burrows, D.	Environmental DNA (eDNA) survey of Tilapia in the lower Pioneer catchment	2014	Australia	MON	0	fishes	NA	qPCR	NA	NA	water
Schultz, M., Skahill, B., Dijoseph, P.	A Probabilistic Analysis of Environmental DNA Monitoring Results in the Chicago Area Waterway System Environmental DNA Calibration Study View project Behavior View project	2014	USA	MOD	0	NA	NA	qPCR_amplicon	NA	NA	water
Strand, David A.; Jussila, Japo; Johnsen, Stein I.; Viljamaa-Dirks, Satu; Edsman, Lennart; Wiik-Nielsen, Jannicke; Viljugrein, Hildegunn; Engdahl, Frederik; Vralstad, Trude	Detection of crayfish plague spores in large freshwater systems	2014	USA	EXIV	0	crustaceans	NA	rt PCR	NA	NA	water	J APPL ECOL	10.1111/1365-2664.12218
Morris, Aaron; Gozlan, Rodolphe; Marion, Estelle; Marsollier, Laurent; Andreou, Demetra; Sanhueza, Daniel; Ruffine, Rolland; Couppie, Pierre; Guegan, Jean-Francois	First Detection of Mycobacterium ulcerans DNA in Environmental Samples from South America	2014	French Guyana	DIS	1	bacteria	NA	rt PCR_amplicon	NA	NA	water	PLOS NEGLECT TROP D	10.1371/journal.pntd.0002660
Staley, Christopher; Gould, Trevor J.; Wang, Ping; Phillips, Jane; Cotner, James B.; Sadowsky, Michael J.	Core functional traits of bacterial communities in the Upper Mississippi River show limited variation in response to land cover	2014	USA	COMA	1	bacteria	Illumina	WGS	NA	NA	water	FRONT MICROBIOL	10.3389/fmicb.2014.00414
Miagostovich, Marize Pereira; Guimares, Flavia Ramos; Vieira, Carmen Baur; Fumian, Tulio Machado; da Gama, Nilson Porto; Victoria, Matias; de Oliveira, Jaqueline Mendes; de Oliveira Mendes, Anna Carolina; Coimbra Gaspar, Ana Maria; Gagliardi Leite, Jose Paulo	Assessment of Water Quality in a Border Region Between the Atlantic Forest and an Urbanised Area in Rio de Janeiro, Brazil	2014	Brazil	DIS	0	viruses	NA	PCR	NA	NoV_RVA	water	FOOD ENVIRON VIROL	10.1007/s12560-014-9146-4
Visco, Joana Amorim; Apotheloz-Perret-Gentil, Laure; Cordonier, Arielle; Esling, Philippe; Pillet, Loic; Pawlowski, Jan	Environmental Monitoring: Inferring the Diatom Index from Next-Generation Sequencing Data	2015	Switzerland	MON	1	diatoms	Illumina	PCR	V4	18S	biofilm	ENVIRON SCI TECHNOL	10.1021/es506158m
Turner, Cameron R.; Uy, Karen L.; Everhart, Robert C.	Fish environmental DNA is more concentrated in aquatic sediments than surface water	2015	USA	COMP	0	fishes	NA	qPCR	NA	NA	mixed	BIOL CONSERV	10.1016/j.biocon.2014.11.017
Veljovic, Katarina; Popovic, Nikola; Vidojevic, Amarela Terzic; Tolinacki, Maja; Mihajlovic, Sanja; Jovcic, Branko; Kojic, Milan	Environmental waters as a source of antibiotic-resistant Enterococcus species in Belgrade, Serbia	2015	Serbia	ARG	0	bacteria	NA	PCR_amplicon	NA	16S	water	ENVIRON MONIT ASSESS	10.1007/s10661-015-4814-x
Ahmed, W.; Staley, C.; Sadowsky, M. J.; Gyawali, P.; Sidhu, J. P. S.; Palmer, A.; Beale, D. J.; Toze, S.	Toolbox Approaches Using Molecular Markers and 16S rRNA Gene Amplicon Data Sets for Identification of Fecal Pollution in Surface Water	2015	Australia	DIS	1	bacteria	Illumina	rt PCR	NA	16S	water	APPL ENVIRON MICROB	10.1128/AEM.02032-15
Staley, Christopher; Gould, Trevor J.; Wang, Ping; Phillips, Jane; Cotner, James B.; Sadowsky, Michael J.	Evaluation of water sampling methodologies for amplicon-based characterization of bacterial community structure	2015	USA	COMA	0	bacteria	Illumina	amplicon	V4-V6	16S	water	J MICROBIOL METH	10.1016/j.mimet.2015.05.003
Brown, Bonnie L.; LePrell, Rebecca V.; Franklin, Rima B.; Rivera, Maria C.; Cabral, Francine M.; Eaves, Hugh L.; Gardiakos, Vicki; Keegan, Kevin P.; King, Timothy L.	Metagenomic analysis of planktonic microbial consortia from a non-tidal urban-impacted segment of James River	2015	USA	COMA	0	bacteria	Ion	WGS	NA	16S	water	STAND GENOMIC SCI	10.1186/s40793-015-0062-5
Hilton, Jason A.; Satinsky, Brandon M.; Doherty, Mary; Zielinski, Brian; Zehr, Jonathan P.	Metatranscriptomics of N-2-fixing cyanobacteria in the Amazon River plume	2015	Brazil	PHY	0	bacteria	NA	metatranscriptomic	NA	16S_18s	water	ISME J	10.1038/ismej.2014.240
Deiner, Kristy; Walser, Jean-Claude; Maechler, Elvira; Altermatt, Florian	Choice of capture and extraction methods affect detection of freshwater biodiversity from environmental DNA	2015	Switzerland	COMP	0	procaryota and eukaryota	Illumina	amplicon	V2-V3	16S, COI	water	BIOL CONSERV	10.1016/j.biocon.2014.11.018
Cannon, M. V.; Hester, J.; Shalkhauser, A.; bioRxiv, E.R. Chan; undefined 2015	Deep sequencing of environmental DNA isolated from the Cuyahoga River highlights the utility of river water samples to query surrounding aquatic and terrestrial	2015	USA	BA	1	vertebrates, invertebrates, plants	Illumina	amplicon	NA	16S, COI, 28S, 12S, cytb, trnL	water	biorxiv.org
Mahmoudi, Mohammad Reza; Kazemi, Bahram; Haghighi, Ali; Karanis, Panagiotis	Detection of Acanthamoeba and Toxoplasma in River Water Samples by Molecular Methods in Iran	2015	Iran	DIS	0	protozoa	NA	PCR	NA	18S	water	IRAN J PARASITOL
Zimmermann, Jonas; Gloeckner, Gernot; Jahn, Regine; Enke, Neela; Gemeinholzer, Birgit	Metabarcoding vs. morphological identification to assess diatom diversity in environmental studies	2015	Czech Republic	COMP	0	diatoms	Roche 454	metabarcoding	V4	18S	water	MOL ECOL RESOUR	10.1111/1755-0998.12336
Becker, R. A.; Sales, N. G.; Santos, G. M.; Santos, G. B.; Carvalho, D. C.	DNA barcoding and morphological identification of neotropical ichthyoplankton from the Upper Parana and SAo Francisco	2015	Brazil	MON	1	fishes	3500 LifeTech	barcoding	NA	COI	water	J FISH BIOL	10.1111/jfb.12707
Laramie, Matthew B.; Pilliod, David S.; Goldberg, Caren S.	Characterizing the distribution of an RIS salmonid using environmental DNA analysis	2015	USA	MON	0	fishes	NA	qPCR	NA	COI	water	BIOL CONSERV	10.1016/j.biocon.2014.11.025
Spear, Stephen F.; Groves, John D.; Williams, Lori A.; Waits, Lisette P.	Using environmental DNA methods to improve detectability in a hellbender (Cryptobranchus alleganiensis) monitoring program	2015	USA	MON	0	amphibians	NA	qPCR_amplicon	NA	cyt b	water	BIOL CONSERV	10.1016/j.biocon.2014.11.016
Huang, Zhon-Min; Hsu, Bing-Mu; Kao, Po-Min; Chang, Tien-Yu; Hsu, Tsui-Kang; Ho, Ying-Ning; Yang, Yi-Chun; Huang, Yu-Li	Prevalence, quantification, and typing of human adenoviruses detected in river water in Taiwan	2015	Taiwan	DIS	0	viruses	NA	qPCR	NA	HAdV	water	ENVIRON SCI POLLUT R	10.1007/s11356-014-4000-7
Ogorzaly, Leslie; Walczak, Cecile; Galloux, Melissa; Etienne, Stephanie; Gassilloud, Benoit; Cauchie, Henry-Michel	Human Adenovirus Diversity in Water Samples Using a Next-Generation Amplicon Sequencing Approach	2015	Luxembourg	DIS	0	viruses	Illumina	amplicon	NA	HadV_exon	water	FOOD ENVIRON VIROL	10.1007/s12560-015-9194-4
Wilcox, TM; McKelvey, KS; Young, MK; Lowe, WH; Schwartz, MK	Environmental DNA particle size distribution from Brook Trout (Salvelinus fontinalis)	2015	USA	MOD	0	fishes	NA	qPCR	NA	mit	water	Conserv. Genet. Resour.
Fukumoto, Sou; Ushimaru, Atushi; Minamoto, Toshifumi	A basin-scale application of environmental DNA assessment for rare endemic species and closely related exotic species in rivers: a case study of giant salamanders in Japan	2015	Japan	EXIV	1	amphibians	NA	rt PCR_amplicon	NA	mit NADH1	water	J APPL ECOL	10.1111/1365-2664.12392
Everhart, R. C.	Asian Carp Environmental DNA (eDNA) in the Osage River Basin Asian Carp eDNA in the Osage River Basin-1	2015	USA	MON	0	fishes	NA	amplicon_qPCR	NA	NA	water
Satinsky, Brandon M.; Fortunato, Caroline S.; Doherty, Mary; Smith, Christa B.; Sharma, Shalabh; Ward, Nicholas D.; Krusche, Alex V.; Yager, Patricia L.; Richey, Jeffrey E.; Moran, Mary Ann; Crump, Byron C.	Metagenomic and metatranscriptomic inventories of the lower Amazon River, May 2011	2015	Brazil	PHY	1	bacteria	NA	metatranscriptomic	NA	NA	water	MICROBIOME	10.1186/s40168-015-0099-0
Kaevska, Marija; Slana, Iva	Comparison of filtering methods, filter processing and DNA extraction kits for detection of mycobacteria in water	2015	Czech Republic	TEC	0	bacteria	NA	qPCR	NA	NA	water	ANN AGR ENV MED	10.5604/12321966.1167707
Sales-Ortells, Helena; Agostini, Giulia; Medema, Gertjan	Quantification of Waterborne Pathogens and Associated Health Risks in Urban Water	2015	Netherlands	DIS	0	bacteria and viruses	NA	qPCR	NA	NA	water	ENVIRON SCI TECHNOL	10.1021/acs.est.5b00625
Jane, Stephen F.; Wilcox, Taylor M.; McKelvey, Kevin S.; Young, Michael K.; Schwartz, Michael K.; Lowe, Winsor H.; Letcher, Benjamin H.; Whiteley, Andrew R.	Distance, flow and PCR inhibition: eDNA dynamics in two headwater streams	2015	USA	MOD	0	fishes	NA	qPCR	NA	NA	water	MOL ECOL RESOUR	10.1111/1755-0998.12285
Preissler, K; Watzal, AD; Vences, M; Steinfartz, S	Detection of elusive fire salamander larvae (Salamandra salamandra) in streams via environmental DNA	2015	Germany	MON	0	amphibians	NA	qPCR_amplicon	NA	NA	water	Amphib. Reptil.
Miller, John J.; Eackles, Michael S.; Stauffer, Jay R.; King, Tim L.	Next-generation genomic shotgun sequencing indicates greater genetic variability in the mitochondria of Hypophthalmichthys molitrix relative to H-nobilis from the Mississippi River, USA and provides tools for research and detection	2015	USA	EXIV	0	fishes	NA	shotgun	NA	NA	water	CONSERV GENET RESOUR	10.1007/s12686-014-0296-3
Van Rossum, Thea; Peabody, Michael A.; Uyaguari-Diaz, Miguel I.; Cronin, Kirby I.; Chan, Michael; Slobodan, Jared R.; Nesbitt, Matthew J.; Suttle, Curtis A.; Hsiao, William W. L.; Tang, Patrick K. C.; Prystajecky, Natalie A.; Brinkman, Fiona S. L.	Year-Long Metagenomic Study of River Microbiomes Across Land Use and Water Quality	2015	Canada	BA	1	bacteria	Illumina	WGS	NA	NA	water	FRONT MICROBIOL	10.3389/fmicb.2015.01405
Shaw, Jennifer L. A.; Clarke, Laurence J.; Wedderburn, Scotte D.; Barnes, Thomas C.; Weyrich, Laura S.; Cooper, Alan	Comparison of environmental DNA metabarcoding and conventional fish survey methods in a river system	2016	Australia	COMP	1	fishes	Ion Torrent	PCR	NA	12S, 16S	mixed	BIOL CONSERV	10.1016/j.biocon.2016.03.010
Lu, Shipeng; Peiffer, Stefan; Lazar, Cassandre Sara; Oldham, Carolyn; Neu, Thomas R.; Ciobota, Valerian; Naeb, Olga; Lillicrap, Adam; Roesch, Petra; Popp, Juergen; Kuesel, Kirsten	Extremophile microbiomes in acidic and hypersaline river sediments of Western Australia	2016	Australia	COMA	0	bacteria_archaea	454	pyrosequencing	NA	16S	mixed	ENV MICROBIOL REP	10.1111/1758-2229.12351
Garner, Emily; Wallace, Joshua S.; Argoty, Gustavo Arango; Wilkinson, Caitlin; Fahrenfeld, Nicole; Heath, Lenwood S.; Zhang, Liqing; Arabi, Mazdak; Aga, Diana S.; Pruden, Amy	Metagenomic profiling of historic Colorado Front Range flood impact on distribution of riverine antibiotic resistance genes	2016	USA	ARG	0	bacteria	Illumina	WGS	NA	16S	mixed	SCI REP-UK	10.1038/srep38432
Abia, Akebe Luther King; Ubomba-Jaswa, Eunice; Momba, Maggy Ndombo Benteke	Occurrence of diarrhoeagenic Escherichia coli virulence genes in water and bed sediments of a river used by communities in Gauteng, South Africa	2016	South Africa	DIS	0	bacteria	NA	PCR	NA	NA	mixed	ENVIRON SCI POLLUT R	10.1007/s11356-016-6762-6
Heldt, F. H.; Staggmeier, R.; Gularte, J. S.; Demoliner, M.; Henzel, A.; Spilki, F. R.	Hepatitis E Virus in Surface Water, Sediments, and Pork Products Marketed in Southern Brazil	2016	Brazil	DIS	0	viruses	NA	rt PCR_amplicon	NA	NA	mixed	FOOD ENVIRON VIROL	10.1007/s12560-016-9243-7
Varaljay, Vanessa A.; Satagopan, Sriram; North, Justin A.; Witte, Brian; Dourado, Manuella N.; Anantharaman, Karthik; Arbing, Mark A.; McCann, Shelley Hoeft; Oremland, Ronald S.; Banfield, Jillian F.; Wrighton, Kelly C.; Tabita, F. Robert	Functional metagenomic selection of ribulose 1,5-bisphosphate carboxylase/oxygenase from uncultivated bacteria	2016	USA	PHY	1	bacteria	NA	PCR	NA	rbCL	mixed	ENVIRON MICROBIOL	10.1111/1462-2920.13138
Dowle, Eddy J.; Pochon, Xavier; Banks, Jonathan C.; Shearer, Karen; Wood, Susanna A.	Targeted gene enrichment and high-throughput sequencing for environmental biomonitoring: a case study using freshwater macroinvertebrates	2016	New Zealand	MON	1	macroinvertebrates	Illumina	amplicon	NA	COI	sediment	MOL ECOL RESOUR	10.1111/1755-0998.12488
Bylemans, Jonas; Furlan, Elise M.; Pearce, Luke; Daly, Trevor; Gleeson, Dianne M.	Improving the containment of a freshwater invader using environmental DNA (eDNA) based monitoring	2016	Australia	EXIV	0	fishes	NA	rt PCR_amplicon	NA	12S_16S	water	BIOL INVASIONS	10.1007/s10530-016-1203-5
Targino Lopes Magalhaes, Mary Joyce; Pontes, Gemilson; Serra, Paula Takita; Balieiro, Antonio; Castro, Diogo; Pieri, Fabio Alessandro; Crainey, James Lee; Nogueira, Paulo Afonso; Orlandi, Patricia Puccinelli	Multidrug resistant Pseudomonas aeruginosa survey in a stream receiving effluents from ineffective wastewater hospital plants	2016	Brazil	ARG	0	bacteria	NA	amplicon_PFGE	NA	16S	water	BMC MICROBIOL	10.1186/s12866-016-0798-0
Sheu, Shih-Yi; Chen, Yi-Ling; Chen, Wen-Ming	Flavobacterium verecundum sp nov., isolated from a freshwater river	2016	Taiwan	DIS	0	bacteria	NA	PCR	NA	16S	water	INT J SYST EVOL MICR	10.1099/ijsem.0.001198
Cannon, MV; Hester, J; Shalkhauser, A; Chan, ER; Logue, K; Small, ST; Serre, D	In silico assessment of primers for eDNA studies using PrimerTree and application to characterize the biodiversity surrounding the Cuyahoga River	2016	USA	TEC	1	whole	Illumina	amplicon	NA	16S_23S_12S_28S_18S_ITS_trnL_mtCo1_cit b	water	Sci Rep
Clusa, L; Ardura, A; Gower, F; Miralles, L; Tsartsianidou, V; Zaiko, A; Garcia-Vazquez, E	An Easy Phylogenetically Informative Method to Trace the Globally Invasive Potamopyrgus Mud Snail from River's eDNA	2016	Spain	EXIV	1	mollusks	NA	PCR	NA	16S, COI	water	PLoS One	10.1371/journal.pone.0162899
de Souza, Lesley S.; Godwin, James C.; Renshaw, Mark A.; Larson, Eric	Environmental DNA (eDNA) Detection Probability Is Influenced by Seasonal Activity of Organisms	2016	USA	SEA	0	reptiles_amphibia	NA	qPCR_amplicon	NA	16S, COI	water	PLOS ONE	10.1371/journal.pone.0165273
Sente, Celsus; Erume, Joseph; Naigaga, Irene; Magambo, Phillip Kimuda; Ochwo, Sylvester; Mulindwa, Julius; Namara, Benigna Gabriella; Kato, Charles Drago; Sebyatika, George; Muwonge, Kevin; Ocaido, Michael	Occurrence and genetic characterisation of Acanthamoeba spp. from environmental and domestic water sources in Queen Elizabeth Protected Area, Uganda	2016	Uganda	DIS	0	protozoa	NA	PCR_amplicon	NA	18S	water	PARASITE VECTOR	10.1186/s13071-016-1411-y
Simpfendorfer, Colin A.; Kyne, Peter M.; Noble, Tansyn H.; Goldsbury, Julie; Basiita, Rose K.; Lindsay, Rob; Shields, Amos; Perry, Camillus; Jerry, Dean R.	Environmental DNA detects Critically RIS largetooth sawfish in the wild	2016	Australia	RIS	0	fishes	Illumina	PCR	NA	COI	water	ENDANGER SPECIES RES	10.3354/esr00731
Adrian-Kalchhauser, Irene; Burkhardt-Holm, Patricia	An eDNA Assay to Monitor a Globally Invasive Fish Species from Flowing Freshwater	2016	Switzerland	EXIV	0	fishes	NA	PCR	NA	COI	water	PLOS ONE	10.1371/journal.pone.0147558
Deiner, Kristy; Fronhofer, Emanuel A.; Machler, Elvira; Walser, Jean-Claude; Altermatt, Florian	Environmental DNA reveals that rivers are conveyer belts of biodiversity information	2016	Switzerland	BA	1	eukarya	Illumina	PCR_amplicon	NA	COI	water	NAT COMMUN	10.1038/ncomms12544
Gingera, TD; Steeves, TB; Boguski, DA; Whyard, S; Li, WM; Docker, MF	Detection and identification of lampreys in Great Lakes streams using environmental DNA	2016	USA	MON	0	fishes	NA	PCR_amplicon	NA	COI	water	J. Gt. Lakes Res.
Carim, KJ; Dysthe, JCS; Young, MK; McKelvey, KS; Schwartz, MK	An environmental DNA assay for detecting Arctic grayling in the upper Missouri River basin, North America	2016	USA	EXIV	0	fishes	NA	qPCR, metagenome	NA	COI	water	Conserv. Genet. Resour.
Ikeda, K; Doi, H; Tanaka, K; Kawai, T; Negishi, JN	Using environmental DNA to detect an RIS crayfish Cambaroides japonicus in streams	2016	Japan	RIS	0	crustaceans	NA	rt PCR_amplicon	NA	COI	water	Conserv. Genet. Resour.
Brauer, Chris J.; Hammer, Michael P.; Beheregaray, Luciano B.	Riverscape genomics of a threatened fish across a hydroclimatically heterogeneous river basin	2016	Australia	RIS	0	fishes	NA	PCR_amplicon	NA	COI	water	MOL ECOL	10.1111/mec.13830
Bergman, Paul S.; Schumer, Gregg; Blankenship, Scott; Campbell, Elizabeth	Detection of Adult Green Sturgeon Using Environmental DNA Analysis	2016	USA	MON	0	fishes	NA	qPCR	NA	COI	water	PLOS ONE	10.1371/journal.pone.0153500
Simmons, Megan; Tucker, Andrew; Chadderton, W. Lindsay; Jerde, Christopher L.; Mahon, Andrew R.	Active and passive environmental DNA surveillance of aquatic invasive species	2016	USA	EXIV	0	fishes	Illumina	dd PCR	NA	COI, 16S	water	CAN J FISH AQUAT SCI	10.1139/cjfas-2015-0262
Lacoursiere-Roussel, Anais; Dubois, Yohann; Normandeau, Eric; Bernatchez, Louis	Improving herpetological surveys in eastern North America using the environmental DNA method	2016	Canada	COMA	1	reptiles	Illumina	qPCR_amplicon	NA	COI,cyt b, 16S, 18S	water	GENOME	10.1139/gen-2015-0218
Padgett-Stewart, Ticha M.; Wilcox, Taylor M.; Carim, Kellie J.; McKelvey, Kevin S.; Young, Michael K.; Schwartz, Michael K.	An eDNA assay for river otter detection: a tool for surveying a semi-aquatic mammal	2016	USA	MON	0	mammals	Applied Biosystems	PCR	NA	cyt b	water	CONSERV GENET RESOUR	10.1007/s12686-015-0511-x
Yamanaka, Hiroki; Minamoto, Toshifumi	The use of environmental DNA of fishes as an efficient method of determining habitat connectivity	2016	Japan	MOD	0	fishes	Takara Bio	rt PCR	NA	cyt b	water	ECOL INDIC	10.1016/j.ecolind.2015.11.022
Pfleger, Mariah O.; Rider, Steven J.; Johnston, Carol E.; Janosik, Alexis M.	Saving the doomed: Using eDNA to aid in detection of rare sturgeon for conservation (Acipenseridae)	2016	USA	MON	0	fishes	NA	PCR	NA	cyt b	water	GLOB ECOL CONSERV	10.1016/j.gecco.2016.08.008
Ma, Hongjuan; Stewart, Kathryn; Lougheed, Stephen; Zheng, Jinsong; Wang, Yuxiang; Zhao, Jianfu	Characterization, optimization, and validation of environmental DNA (eDNA) markers to detect an RIS aquatic mammal	2016	China	MON	0	mammals	NA	PCR	NA	cyt b	water	CONSERV GENET RESOUR	10.1007/s12686-016-0597-9
Erickson, Richard A.; Rees, Christopher B.; Coulter, Alison A.; Merkes, Christopher M.; Mccalla, Sunnie G.; Touzinsky, Katherine F.; Walleser, Liza; Goforth, Reuben R.; Amberg, Jon J.	Detecting the movement and spawning activity of bigheaded carps with environmental DNA	2016	USA	EXIV	0	fish	NA	qPCR	NA	mit NADH1	water	MOL ECOL RESOUR	10.1111/1755-0998.12533
Carim K.J., McKelvey K.S., Young M.K., Wilcox T.M., Schwartz M.K.	A protocol for collecting environmental DNA samples from streams	2016	USA	TEC	0	fishes	NA	NA	NA	NA	water	USDA For. Serv. Gen. Tech. Rep. RMRS GTR
Karpe, Yogesh A.; Kanade, Gayatri D.; Pingale, Kunal D.; Arankalle, Vidya A.; Banerjee, Kalyan	Genomic characterization of Salmonella bacteriophages isolated from India	2016	India	DIS	0	viruses	Ion Torrent	PCR	NA	NA	water	VIRUS GENES	10.1007/s11262-015-1269-7
Machler, Elvira; Deiner, Kristy; Spahn, Fabienne; Altermatt, Florian	Fishing in the Water: Effect of Sampled Water Volume on Environmental DNA-Based Detection of Macroinvertebrates	2016	Switzerland	TEC	0	macroinvertebrates	NA	PCR	NA	NA	water	ENVIRON SCI TECHNOL	10.1021/acs.est.5b04188
Jerde, CL; Olds, BP; Shogren, AJ; Andruszkiewicz, EA; Mahon, AR; Bolster, D; Tank, JL	Influence of Stream Bottom Substrate on Retention and Transport of Vertebrate Environmental DNA	2016	USA	MOD	0	vertebrates	NA	PCR_amplicon	NA	NA	water	Environ. Sci. Technol.
Ostberg C.O., Chase D.M., Hoy M.S., Duda J.J., Hayes M.C., Jolley J.C., Silver G.S., Cook‐tabor C.	Evaluation of environmental dna surveys for identifying occupancy and spatial distribution of pacific lamprey (Entosphenus tridentatus) and lampetra spp. in a washington coast watershed	2016	USA	BA	0	fishes	NA	qPCR	NA	NA	water	Environ. DNA.
Wilcox, TM; McKelvey, KS; Young, MK; Sepulveda, AJ; Shepard, BB; Jane, SF; Whiteley, AR; Lowe, WH; Schwartz, MK	Understanding environmental DNA detection probabilities: A case study using a stream-dwelling char Salvelinus fontinalis	2016	USA	MOD	0	fishes	NA	qPCR	NA	NA	water	Biol. Conserv.
Eva, Bellemain; Harmony, Patricio; Thomas, Gray; Francois, Guegan; Alice, Valentini; Claude, Miaud; Tony, Dejean	Trails of river monsters: Detecting critically RIS Mekong giant catfish Pangasianodon gigas using environmental DNA	2016	Thailand	RIS	0	fishes	NA	qPCR_amplicon	NA	NA	water	GLOB ECOL CONSERV	10.1016/j.gecco.2016.06.007
Uchii, Kimiko; Doi, Hideyuki; Minamoto, Toshifumi	A novel environmental DNA approach to quantify the cryptic invasion of non-native genotypes	2016	Japan	EXIV	1	fishes	Takara	rtPCR_amplicon	NA	NA	water	MOL ECOL RESOUR	10.1111/1755-0998.12460
Inoue, K.; Motomura, K.; Boonchan, M.; Takeda, N.; Ruchusatsawa, K.; Guntapong, R.; Tacharoenmuang, R.; Sangkitporn, S.; Chantaroj, S.	Molecular detection and characterization of noroviruses in river water in Thailand	2016	Thailand	DIS	1	viruses	Applied Biosystems	PCR	NA	NoV	water	LETT APPL MICROBIOL	10.1111/lam.12529
Teixeira, Dielle Monteiro; Hernandez, Juliana Merces; Silva, Luciana Damascena; Oliveira, Darleise de Souza; de Pontes Spada, Paula Katharine; Monteiro Gurjao, Tereza Cristina; Pereira Mascarenhas, Joana D'Arc; Linhares, Alexandre Costa; Canto de Sa Morais, Lena Lillian; Gabbay, Yvone Benchimol	Occurrence of Norovirus GIV in Environmental Water Samples from Belem City, Amazon Region, Brazil	2016	Brazil	DIS	1	viruses	Life Technologies	rtPCR	NA	NoV	water	FOOD ENVIRON VIROL	10.1007/s12560-015-9220-6
Apotheloz-Perret-Gentil, Laure; Cordonier, Arielle; Straub, Francois; Iseli, Jennifer; Esling, Philippe; Pawlowski, Jan	Taxonomy-free molecular diatom index for high-throughput eDNA biomonitoring	2017	Switzerland	MON	0	diatoms	NA	PCR_amplicon	V4	18S	biofilm	MOL ECOL RESOUR	10.1111/1755-0998.12668
Shogren, Arial J.; Tank, Jennifer L.; Andruszkiewicz, Elizabeth; Olds, Brett; Mahon, Andrew R.; Jerde, Christopher L.; Bolster, Diogo	Controls on eDNA movement in streams: Transport, Retention, and Resuspension	2017	France	MOD	0	biofilms	NA	qPCR	NA	NA	biofilm	SCI REP-UK	10.1038/s41598-017-05223-1
Blackman, Rosetta C.; Constable, Drew; Hahn, Christoph; Sheard, Andrew M.; Durkota, Jessica; Hanfling, Bernd; Handley, Lori Lawson	Detection of a new non-native freshwater species by DNA metabarcoding of environmental samples - first record of Gammarus fossarum in the UK	2017	UK	EXIV	1	crustaceans	Illumina	metabarcoding_amplicon	NA	COI	mixed	AQUAT INVASIONS	10.3391/ai.2017.12.2.06
Vasselon, Valentin; Rimet, Frederic; Tapolczai, Kalman; Bouchez, Agnes	Assessing ecological status with diatoms DNA metabarcoding: Scaling-up on a WFD monitoring network (Mayotte island, France)	2017	France	QUA	0	diatoms	Ion Torrent	PCR_amplicon	NA	rbCL	mixed	ECOL INDIC	10.1016/j.ecolind.2017.06.024
Kuhn, Ramona; Boellmann, Joerg; Krahl, Kathrin; Bryant, Isaac Mbir; Martienssen, Marion	Comparison of ten different DNA extraction procedures with respect to their suitability for environmental samples	2017	Germany	TEC	0	bacteria	NA	PCR	NA	16S	sediment	J MICROBIOL METH	10.1016/j.mimet.2017.10.007
Gaget, V.; Keulen, A.; Lau, M.; Monis, P.; Brookes, J. D.	DNA extraction from benthic Cyanobacteria: comparative assessment and optimization	2017	Australia	TEC	0	bacteria	NA	qPCR	NA	16S	sediment	J APPL MICROBIOL	10.1111/jam.13332
Marti, Romain; Ribun, Sebastien; Aubin, Jean-Baptiste; Colinon, Celine; Petit, Stephanie; Marjolet, Laurence; Gourmelon, Michele; Schmitt, Laurent; Breil, Pascal; Cottet, Marylise; Cournoyer, Benoit	Human-Driven Microbiological Contamination of Benthic and Hyporheic Sediments of an Intermittent Peri-Urban River Assessed from MST and 16S rRNA Genetic Structure Analyses	2017	France	MOD	1	bacteria	454	qPCR_amplicon	V5-V6	16S	sediment	FRONT MICROBIOL	10.3389/fmicb.2017.00019
Khan-Bureau, Diba A.; Ector, Luc; Morales, Eduardo A.; Wade, Elizabeth J.; Lewis, Louise A.	Contrasting morphological and DNA barcoding methods for diatom (Bacillariophyta) identification from environmental samples in the Eightmile River in Connecticut, USA	2017	USA	COMP	0	diatoms	Illumina	PCR	NA	18S	sediment	NOVA HEDWIG BEIH	10.1127/1438-9134/2017/279
Xie, Yuwei; Wang, Jizhong; Yang, Jianghua; Giesy, John P.; Yu, Hongxia; Zhang, Xiaowei	Environmental DNA metabarcoding reveals primary chemical contaminants in freshwater sediments from different land-use types	2017	China	POL	0	protozoa	Ion Torrent	PCR	V9	18S	sediment	CHEMOSPHERE	10.1016/j.chemosphere.2016.12.117
Katano, I; Harada, K; Doi, H; Souma, R; Minamoto, T	Environmental DNA method for estimating salamander distribution in headwater streams, and a comparison of water sampling methods	2017	Japan	TEC	0	amphibians	NA	qPCR_amplicon	NA	12S	water	PLoS One
Huang, Wen-Chien; Tsai, Hsin-Chi; Tao, Chi-Wei; Chen, Jung-Sheng; Shih, Yi-Jia; Kao, Po-Min; Huang, Tung-Yi; Hsu, Bing-Mu	Approach to determine the diversity of Legionella species by nested PCR-DGGE in aquatic environments	2017	Taiwan	COMA	0	bacteria	NA	DGGE_amplicon	NA	16S	water	PLOS ONE	10.1371/journal.pone.0170992
Tessler, M; Brugler, MR; DeSalle, R; Hersch, R; Velho, LFM; Segovia, BT; Lansac-Toha, FA; Lemke, MJ	A Global eDNA Comparison of Freshwater Bacterioplankton Assemblages Focusing on Large-River Floodplain Lakes of Brazil	2017	Brazil	COMA	1	bacteria	454	PCR	NA	16S	water	Microb. Ecol.
Li, Ru; Tun, Hein Min; Jahan, Musarrat; Zhang, Zhengxiao; Kumar, Ayush; Fernando, Dilantha; Farenhorst, Annemieke; Khafipour, Ehsan	Comparison of DNA-, PMA-, and RNA-based 16S rRNA Illumina sequencing for detection of live bacteria in water	2017	Canada	TEC	1	bacteria	Illumina	PCR	NA	16S	water	SCI REP-UK	10.1038/s41598-017-02516-3
Vezzulli, L.; Grande, C.; Tassistro, G.; Brettar, I.; Hoefle, M. G.; Pereira, R. P. A.; Mushi, D.; Pallavicini, A.; Vassallo, P.; Pruzzo, C.	Whole-Genome Enrichment Provides Deep Insights into Vibrio cholerae Metagenome from an African River	2017	Tanzania	TEC	0	bacteria	Illumina	PCR	NA	16S	water	MICROB ECOL	10.1007/s00248-016-0902-x
Clusa, Laura; Ardura, Alba; Fernandez, Sara; Roca, Agustin A.; Garcia-Vazquez, Eva	An extremely sensitive nested PCR-RFLP mitochondrial marker for detection and identification of salmonids in eDNA from water samples	2017	Spain	MON	1	fishes	NA	PCR_RFLP	NA	16S	water	PEERJ	10.7717/peerj.3045
Karczewski, Karsten; Riss, H. Wolfgang; Meyer, Elisabeth I.	Comparison of DNA-fingerprinting (T-RFLP) and high-throughput sequencing (HTS) to assess the diversity and composition of microbial communities in groundwater ecosystems	2017	Germany	COMA	0	bacteria	Ion Torrent	TRFLP_amplicon	NA	16S	water	LIMNOLOGICA	10.1016/j.limno.2017.10.001
Tessler, Michael; Neumann, Johannes S.; Afshinnekoo, Ebrahim; Pineda, Michael; Hersch, Rebecca; Velho, Luiz Felipe M.; Segovia, Bianca T.; Lansac-Toha, Fabio A.; Lemke, Michael; DeSalle, Rob; Mason, Christopher E.; Brugler, Mercer R.	Large-scale differences in microbial biodiversity discovery between 16S amplicon and shotgun sequencing	2017	Brazil	TEC	1	bacteria	454, Illumina	WGS_amplicon	NA	16S	water	SCI REP-UK	10.1038/s41598-017-06665-3
Prie, Vincent; Fruget, Jean-Francois	Heading south: new records of the invasive quagga mussel Dreissena rostriformis bugensis (Andrusov, 1897) in France and further perspectives	2017	France	EXIV	1	mollusks	NA	NA	NA	16S, COI	water	KNOWL MANAG AQUAT EC	10.1051/kmae/2017023
Clusa, Laura; Miralles, Laura; Basanta, Ana; Escot, Carmelo; Garcia-Vazquez, Eva	eDNA for detection of five highly invasive molluscs. A case study in urban rivers from the Iberian Peninsula	2017	Spain	EXIV	1	mollusks	NA	PCR	NA	16S, COI	water	PLOS ONE	10.1371/journal.pone.0188126
Carraro, Luca; Bertuzzo, Enrico; Mari, Lorenzo; Fontes, Ines; Hartikainen, Hanna; Strepparava, Nicole; Schmidt-Posthaus, Heike; Wahli, Thomas; Jokela, Jukka; Gatto, Marino; Rinaldo, Andrea	Integrated field, laboratory, and theoretical study of PKD spread in a Swiss prealpine river	2017	Switzerland	MOD	0	protozoa	NA	NA	NA	18S	water	P NATL ACAD SCI USA	10.1073/pnas.1713691114
Fontes, Ines; Hartikainen, Hanna; Holland, Jason W.; Secombes, Chris J.; Okamura, Beth	Tetracapsuloides bryosalmonae abundance in river water	2017	UK	DIS	0	protozoa	NA	qPCR	NA	18S	water	DIS AQUAT ORGAN	10.3354/dao03116
Keller, SR; Hilderbrand, RH; Shank, MK; Potapova, M	Environmental DNA genetic monitoring of the nuisance freshwater diatom, Didymosphenia geminata, in eastern North American streams	2017	USA	MON	1	diatoms	NA	qPCR_amplicon	NA	18S	water	Divers. Distrib.
Marie, Veronna; Lin, Johnson	Viruses in the environment - presence and diversity of bacteriophage and enteric virus populations in the Umhlangane River, Durban, South Africa	2017	South Africa	DIS	1	viruses	NA	qPCR	NA	AdV	water	J WATER HEALTH	10.2166/wh.2017.066
Emilson C.E., Thompson D.G., Venier L.A., Porter T.M., Swystun T., Chartrand D., Capell S., Hajibabaei M.	DNA metabarcoding and morphological macroinvertebrate metrics reveal the same changes in boreal watersheds across an environmental gradient	2017	Canada	COMP	0	macroinvertebrates	NA	amplicon	NA	COI	water	Sci. Rep.
De Ventura, Lukas; Kopp, Kirstin; Seppaelae, Katri; Jokela, Jukka	Tracing the quagga mussel invasion along the Rhine river system using eDNA markers: early detection and surveillance of invasive zebra and quagga mussels	2017	Netherlands, Germany and Switzerland	EXIV	0	mollusks	NA	qPCR_amplicon	NA	COI	water	MANAG BIOL INVASION	10.3391/mbi.2017.8.1.10
Carim, Kellie J.; Dysthe, J. Caleb; Young, Michael K.; McKelvey, Kevin S.; Schwartz, Michael K.	A Noninvasive Tool to Assess the Distribution of Pacific Lamprey (Entosphenus tridentatus) in the Columbia River Basin	2017	USA	TEC	1	fishes	NA	qPCR, metagenome	NA	COI	water	PLOS ONE	10.1371/journal.pone.0169334
Halley, Y.; Merriam, E.; Welsh, A.; of the West â€¦, J.T. Petty Proceedings; undefined 2017	Using Environmental DNA to Assess Hellbender Populations in the West Fork Greenbrier River, West Virginia	2017	USA	MON	0	amphibians	NA	PCR	NA	cyt b	water	pwvas.org
Sakata, Masayuki K.; Maki, Nobutaka; Sugiyama, Hideki; Minamoto, Toshifumi	Identifying a breeding habitat of a critically RIS fish, Acheilognathus typus, in a natural river in Japan	2017	Japan	RIS	0	fishes	NA	rt PCR	NA	cyt b	water	SCI NAT-HEIDELBERG	10.1007/s00114-017-1521-1
Tsuji, Satsuki; Ushio, Masayuki; Sakurai, Sho; Minamoto, Toshifumi; Yamanaka, Hiroki	Water temperature-dependent degradation of environmental DNA and its relation to bacterial abundance	2017	Japan	MOD	0	fishes	NA	rtPCR_amplicon	NA	cyt b	water	PLOS ONE	10.1371/journal.pone.0176608
Fernandez-Cassi, X.; Timoneda, N.; Gonzales-Gustavson, E.; Abril, J. F.; Bofill-Mas, S.; Girones, R.	A metagenomic assessment of viral contamination on fresh parsley plants irrigated with fecally tainted river water	2017	Spain	DIS	1	viruses	Illumina	qPCR	NA	HAdV	water	INT J FOOD MICROBIOL	10.1016/j.ijfoodmicro.2017.06.001
Gularte, J. S.; Staggemeier, R.; Demoliner, M.; Heck, T. M. S.; Heldt, F. H.; Ritzel, R. G. F.; Rigotto, C.; Henzel, A.; Spilki, F. R.	Human adenovirus in tissues of freshwater snails living in contaminated waters	2017	Brazil	DIS	0	viruses	NA	qPCR	NA	HAdV	water	ENVIRON MONIT ASSESS	10.1007/s10661-017-5979-2
Iaconelli, M.; Muscillo, M.; Della Libera, S.; Fratini, M.; Meucci, L.; De Ceglia, M.; Giacosa, D.; La Rosa, G.	One-year Surveillance of Human Enteric Viruses in Raw and Treated Wastewaters, Downstream River Waters, and Drinking Waters	2017	Italy	DIS	0	viruses	NA	rt PCR	NA	HAdV, NoV	water	FOOD ENVIRON VIROL	10.1007/s12560-016-9263-3
Jones, Tineke H.; Brassard, Julie; Topp, Edward; Wilkes, Graham; Lapen, David R.	Waterborne Viruses and F-Specific Coliphages in Mixed-Use Watersheds: Microbial Associations, Host Specificities, and Affinities with Environmental/Land Use Factors	2017	Canada	DIS	0	viruses	NA	rt PCR	NA	HAV, HEV, AdV	water	APPL ENVIRON MICROB	10.1128/AEM.02763-16
Erickson, Richard A.; Merkes, Christopher M.; Jackson, Craig A.; Goforth, Reuben R.; Amberg, Jon J.	Seasonal trends in eDNA detection and occupancy of bigheaded carps	2017	USA	EXIV	1	fishes	NA	qPCR_amplicon	NA	mit NADH1	water	J GREAT LAKES RES	10.1016/j.jglr.2017.06.003
Song, JW; Small, MJ; Casman, EA	Making sense of the noise: The effect of hydrology on silver carp eDNA detection in the Chicago area waterway system	2017	USA	MOD	0	fishes	Illumina	PCR	NA	NA	water	Sci. Total Environ.
Macdonald, Hannah C.; Ormerod, Steve J.; Bruford, Michael W.	Enhancing capacity for freshwater conservation at the genetic level: a demonstration using three stream macroinvertebrates	2017	UK	BA	1	invertebrates	Illumina	PCR	NA	NA	water	AQUAT CONSERV	10.1002/aqc.2691
Honick, Anthony S.	Duquesne Scholarship Collection Distribution Changes, Genetic Population Structure, and a Novel Environmental DNA (eDNA) Detection Method for Darters (Subgenus Nothonotus) in the Upper Ohio River Watershed	2017	USA	TEC	0	fishes	NA	PCR	NA	NA	water
Macher, Jan-Niklas; Leese, Florian	Environmental DNA metabarcoding of rivers: Not all eDNA is	2017	Germany	TEC	1	whole	NA	PCR	NA	NA	water	biorxiv.org
Casteneda-Ruelas, Gloria M.; Carreon-Gaxiola, Cesar; Castelan-Sanchez, Hugo G.; Acatzi-Silva, Abraham; Romero-Martinez, Salvador; Garcia-Molina, Alejandra; Jimenez-Edeza, Maribel	Draft Genome Sequences of 18 Salmonella enterica subsp. enterica Serovar Oranienburg Strains Isolated from Rivers in Northwestern Mexico	2017	Mexico	DIS	1	bacteria	Illumina	PCR	NA	NA	water	MICROBIOL RESOUR ANN	10.1128/genomeA.01585-16
Carnelli, Alessandro; Mauri, Federica; Demarta, Antonella	Characterization of genetic determinants involved in antibiotic resistance in Aeromonas spp. and fecal coliforms isolated from different aquatic environments	2017	Switzerland	ARG	0	bacteria	NA	PCR	NA	NA	water	RES MICROBIOL	10.1016/j.resmic.2017.02.006
Boonchan, M.; Motomura, K.; Inoue, K.; Ode, H.; Chu, P. Y.; Lin, M.; Iwatani, Y.; Ruchusatsawat, K.; Guntapong, R.; Tacharoenmuang, R.; Chantaroj, S.; Tatsumi, M.; Takeda, N.; Sangkitporn, S.	Distribution of norovirus genotypes and subtypes in river water by ultra-deep sequencing-based analysis	2017	Thailand	DIS	0	viruses	Life Technologies	qPCR	NA	NA	water	LETT APPL MICROBIOL	10.1111/lam.12750
Hinlo, Rheyda; Furlan, Elise; Suitor, Lara; Gleeson, Dianne	Environmental DNA monitoring and management of invasive fish: comparison of eDNA and fyke netting	2017	Australia	COMP	0	fishes	NA	qPCR	NA	NA	water	MANAG BIOL INVASION	10.3391/mbi.2017.8.1.09
Dysthe, Joseph C.; Carim, Kellie J.; Ruggles, Michael; McKelvey, Kevin S.; Young, Michael K.; Schwartz, Michael K.	Environmental DNA assays for the sister taxa sauger (Sander canadensis) and walleye (Sander vitreus)	2017	USA	TEC	1	fishes	NA	qPCR	NA	NA	water	PLOS ONE	10.1371/journal.pone.0176459
Doi, Hideyuki; Inui, Ryutei; Akamatsu, Yoshihisa; Kanno, Kazuki; Yamanaka, Hiroki; Takahara, Teruhiko; Minamoto, Toshifumi	Environmental DNA analysis for estimating the abundance and biomass of stream fish	2017	Japan	BA	0	fishes	NA	qPCR_amplicon	NA	NA	water	FRESHWATER BIOL	10.1111/fwb.12846
Balasingham, Katherine D.; Walter, Ryan P.; Heath, Daniel D.	Residual eDNA detection sensitivity assessed by quantitative real-time PCR in a river ecosystem	2017	USA	MOD	0	fishes	NA	qR-PCR	NA	NA	water	MOL ECOL RESOUR	10.1111/1755-0998.12598
Silva, Bruno S. de O.; Coutinho, Felipe H.; Gregoracci, Gustavo B.; Leomil, Luciana; de Oliveira, Louisi S.; Froes, Adriana; Tschoeke, Diogo; Soares, Ana Carolina; Cabral, Anderson S.; Ward, Nicholas D.; Richey, Jeffrey E.; Krusche, Alex V.; Yager, Patricia L.; de Rezende, Carlos Eduardo; Thompson, Cristiane C.; Thompson, Fabiano L.	Virioplankton Assemblage Structure in the Lower River and Ocean Continuum of the Amazon	2017	Brazil	COMA	1	viruses	Illumina	rt PCR_metagenome	NA	NA	water	MSPHERE	10.1128/mSphere.00366-17
Gomi, Ryota; Matsuda, Tomonari; Matsumura, Yasufumi; Yamamoto, Masaki; Tanaka, Michio; Ichiyama, Satoshi; Yoneda, Minoru	Whole-Genome Analysis of Antimicrobial-Resistant and Extraintestinal Pathogenic Escherichia coli in River Water	2017	Japan	ARG	1	bacteria	Illumina	WGS	NA	NA	water	APPL ENVIRON MICROB	10.1128/AEM.02703-16
Sansom, Brandon J.; Sassoubre, Lauren M.	Environmental DNA (eDNA) Shedding and Decay Rates to Model Freshwater Mussel eDNA Transport in a River	2017	USA	MOD	0	mollusks	Illumina	qPCR	NA	NADH	water	ENVIRON SCI TECHNOL	10.1021/acs.est.7b05199
Seymour, M; Durance, I; Cosby, BJ; Ransom-Jones, E; Deiner, K; Ormerod, SJ; Colbourne, JK; Wilgar, G; Carvalho, GR; de Bruyn, M; Edwards, F; Emmett, BA; Bik, HM; Creer, S	Acidity promotes degradation of multi-species environmental DNA in lotic mesocosms	2018	UK	MOD	1	biofilm	NA	qPCR	NA	NA	biofilm	Commun. Biol.	10.1038/s42003-017-0005-3
Keck, Francois; Vasselon, Valentin; Rimet, Frederic; Bouchez, Agnes; Kahlert, Maria	Boosting DNA metabarcoding for biomonitoring with phylogenetic estimation of operational taxonomic units' ecological profiles	2018	France	MON	0	diatoms	Illumina	metabarcoding	NA	rbCL	biofilm	MOL ECOL RESOUR	10.1111/1755-0998.12919
Rimet, Frederic; Abarca, Nelida; Bouchez, Agnes; Kusber, Wolf-Henning; Jahn, Regine; Kahlert, Maria; Keck, Francois; Kelly, Martyn G.; Mann, David G.; Piuz, Andre; Trobajo, Rosa; Tapolczai, Kalman; Vasselon, Valentin; Zimmermann, Jonas	The potential of High-Throughput Sequencing (HTS) of natural samples as a source of primary taxonomic information for reference libraries of diatom barcodes	2018	France	COMA	0	diatoms	Life Technologies	PCR	NA	rbCL	biofilm	FOTTEA	10.5507/fot.2017.013
Abia, Akebe Luther King; Alisoltani, Arghavan; Keshri, Jitendra; Ubomba-Jaswa, Eunice	Metagenomic analysis of the bacterial communities and their functional profiles in water and sediments of the Apies River, South Africa, as a function of land use	2018	South Africa	PHY	0	bacteria	Illumina	amplicon	V3-V4	16S	mixed	SCI TOTAL ENVIRON	10.1016/j.scitotenv.2017.10.322
Fellow, Jessica A. Miranda Polgar; Waldman, John; Alter, S. Elizabeth; Waldman, J.	TESTING ENVIRONMENTAL DNA TECHNIQUES TO ASSESS AMERICAN EEL POPULATIONS IN THE BRONX RIVER A Final Report of the Tibor T. Polgar Fellowship Program	2018	USA	TEC	0	fishes	NA	qPCR	NA	cyt b	mixed	hudsonriver.org
Adriaenssens, Evelien M.; Farkas, Kata; Harrison, Christian; Jones, David L.; Allison, Heather E.; McCarthy, Alan J.	Viromic Analysis of Wastewater Input to a River Catchment Reveals a Diverse Assemblage of RNA Viruses	2018	UK	DIS	1	viruses	Illumina	q-rtPCR	NA	NA	mixed	MSYSTEMS	10.1128/mSystems.00025-18
Richey, Christine A.; Kenelty, Kirsten V.; Hopkins, Kristina Van Stone; Stevens, Brittany N.; Martinez-Lopez, Beatriz; Barnum, Samantha M.; Hallett, Sascha L.; Atkinson, Stephen D.; Bartholomew, Jerri L.; Soto, Esteban	Distribution and Prevalence of Myxobolus cerebralis in Postfire Areas of Plumas National Forest: Utility of Environmental DNA Sampling	2018	USA	DIS	0	protozoa	NA	qPCR	NA	NA	mixed	J AQUAT ANIM HEALTH	10.1002/aah.10014
Rasool, Atta; Xiao, Tangfu	Response of microbial communities to elevated thallium contamination in river sediments	2018	China	POL	0	bacteria	Illumina	PCR_amplicon	NA	16S	sediment	GEOMICROBIOL J	10.1080/01490451.2018.1481159
Huang, Shan; Chen, Chen; Jaffe, Peter R.	Seasonal distribution of nitrifiers and denitrifiers in urban river sediments affected by agricultural activities	2018	China	SEA	1	bacteria	Illumina	qPCR_amplicon	NA	16S	sediment	SCI TOTAL ENVIRON	10.1016/j.scitotenv.2018.06.116
Black, Ellen M.; Just, Craig L.	The Genomic Potentials of NOB and Comammox Nitrospira in River Sediment Are Impacted by Native Freshwater Mussels	2018	USA	PHY	1	mollusks	Illumina	WGS	NA	16S	sediment	FRONT MICROBIOL	10.3389/fmicb.2018.02061
Tse, Timothy J.; Doig, Lorne E.; Tang, Song; Zhanz, Xiaohui; Sun, Weimin; Wiseman, Steve B.; Feng, Cindy Xin; Liu, Hongling; Giesy, John P.; Hecker, Markus; Jones, Paul D.	Combining High-Throughput Sequencing of sedaDNA and Traditional Paleolimnological Techniques To Infer Historical Trends in Cyanobacterial Communities	2018	Canada	COMA	1	bacteria	Illumina	amplicon	V3-V4	16S	sediment	ENVIRON SCI TECHNOL	10.1021/acs.est.7b06386
Marathe, Nachiket P.; Janzon, Anders; Kotsakis, Stathis D.; Flach, Carl-Fredrik; Razavi, Mohammad; Berglund, Fanny; Kristiansson, Erik; Larsson, D. G. Joakim	Functional metagenomics reveals a novel carbapenem-hydrolyzing mobile beta-lactamase from Indian river sediments contaminated with antibiotic production waste	2018	India	ARG	1	bacteria	Sanger_Pacbio	PCR	NA	NA	sediment	ENVIRON INT	10.1016/j.envint.2017.12.036
Bylemans, J; Gleeson, DM; Hardy, CM; Furlan, E	Toward an ecoregion scale evaluation of eDNA metabarcoding primers: A case study for the freshwater fish biodiversity of the Murray-Darling Basin (Australia)	2018	Australia	MOD	1	fishes	Illumina	metabarcoding	NA	12S	water	Ecol. Evol.
Gillet, Benjamin; Cottet, Maud; Destanque, Thibault; Kue, Kaoboun; Descloux, Stephane; Chanudet, Vincent; Hughes, Sandrine	Direct fishing and eDNA metabarcoding for biomonitoring during a 3-year survey significantly improves number of fish detected around a South East Asian reservoir	2018	China	MON	1	fishes	Ion	metabarcoding	NA	12S, cyt b	water	PLOS ONE	10.1371/journal.pone.0208592
Shrestha, Rajani Ghaju; Tanaka, Yasuhiro; Malla, Bikash; Tandukar, Sarmila; Bhandari, Dinesh; Inoue, Daisuke; Sei, Kazunari; Sherchand, Jeevan B.; Haramoto, Eiji	Development of a Quantitative PCR Assay for Arcobacter spp. and its Application to Environmental Water Samples	2018	Nepal	TEC	1	bacteria	NA	qPCR	NA	16S	water	MICROBES ENVIRON	10.1264/jsme2.ME18052
Collins-Fairclough, Aneisha M.; Co, Rebecca; Ellis, Melessa C.; Hug, Laura A.	Widespread Antibiotic, Biocide, and Metal Resistance in Microbial Communities Inhabiting a Municipal Waste Environment and Anthropogenically Impacted River	2018	Jamaica	DIS	1	bacteria	Illumina	shotgun	NA	16S	water	MSPHERE	10.1128/mSphere.00346-18
Reza, Md. Shaheed; Mizusawa, Nanami; Kumano, Ayaka; Oikawa, Chiharu; Ouchi, Daisuke; Kobiyama, Atsushi; Yamada, Yuichiro; Ikeda, Yuri; Ikeda, Daisuke; Ikeo, Kazuho; Sato, Shigeru; Ogata, Takehiko; Kudo, Toshiaki; Jimbo, Mitsuru; Yasumoto, Ko; Yoshitake, Kazutoshi; Watabe, Shugo	Metagenomic analysis using 16S ribosomal RNA genes of a bacterial community in an urban stream, the Tama River, Tokyo	2018	Japan	COMA	0	bacteria	Illumina	PCR	V1-V2	16S	water	FISHERIES SCI	10.1007/s12562-018-1193-6
Rieke, E. L.; Moorman, T. B.; Soupir, M. L.; Yang, F.; Howe, A.	Assessing Pathogen Presence in an Intensively Tile Drained, Agricultural Watershed	2018	USA	DIS	1	bacteria	NA	amplicon	V4	16S	water	J ENVIRON QUAL	10.2134/jeq2017.12.0500
Li Y., Evans N.T., Renshaw M.A., Jerde C.L., Olds B.P., Shogren A.J., Deiner K., Lodge D.M., Lamberti G.A., Pfrender M.E.	Estimating fish alpha- And beta-diversity along a small stream with environmental DNA metabarcoding	2018	USA	BA	1	fishes	Illumina	amplicon_PCR	NA	16S_12S_COI	water	Metabarcoding Metagenom.
Li, Feilong; Peng, Ying; Fang, Wendi; Altermatt, Florian; Xie, Yuwei; Yang, Jianghua; Zhang, Xiaowei	Application of Environmental DNA Metabarcoding for Predicting Anthropogenic Pollution in Rivers	2018	China	POL	0	invertebrates	Life Technologies	metabarcoding	v3	16S_18S	water	ENVIRON SCI TECHNOL	10.1021/acs.est.8b03869
Clusa, Laura; Garcia-Vazquez, E.	A simple, rapid method for detecting seven common invasive fish species in Europe from environmental DNA	2018	Spain	EXIV	1	fishes	NA	PCR	NA	16S_COI	water	AQUAT CONSERV	10.1002/aqc.2890
Parrondo, Marina; Clusa, Laura; Mauvisseau, Quentin; Borrell, Yaisel J.	Citizen warnings and post checkout molecular confirmations using eDNA as a combined strategy for updating invasive species distributions	2018	Spain	EXIV	0	fishes	NA	PCR	NA	16S, COI	water	J NAT CONSERV	10.1016/j.jnc.2018.02.006
Andujar, Carmelo; Arribas, Paula; Gray, Clare; Bruce, Catherine; Woodward, Guy; Yu, Douglas W.; Vogler, Alfried P.	Metabarcoding of freshwater invertebrates to detect the effects of a pesticide spill	2018	England	MON	0	macroinvertebrates	Illumina	metabarcoding	NA	18S	water	MOL ECOL	10.1111/mec.14410
McInerney, Paul J.; Rees, Gavin N.	More (or less?) bounce for the ounce: a comparison of environmental DNA and classical approaches for bioassessment	2018	Australia	COMP	0	macroinvertebrates	NA	NA	NA	18S	water	MAR FRESHWATER RES	10.1071/MF17250
Fernandez, Sara; Rodriguez, Saul; Martinez, Jose L.; Borrell, Yaisel J.; Ardura, Alba; Garcia-Vazquez, Eva	Evaluating freshwater macroinvertebrates from eDNA metabarcoding: A river Nalon case study	2018	Spain	COMA	1	macroinvertebrates	Illumina	PCR_metabarcoding	V4	18S_COI	water	PLOS ONE	10.1371/journal.pone.0201741
Craine, J. M.; Henson, M. W.; Thrash, J. C.; bioRxiv, J. Hanssen; undefined 2018	Environmental DNA reveals the structure of phytoplankton assemblages along a 2900-km transect in the Mississippi River	2018	USA	COMA	1	plankton	Illumina	PCR_amplicon	NA	23S	water	biorxiv.org
Majaneva, Markus; Diserud, Ola H.; Eagle, Shannon H. C.; Bostrom, Erik; Hajibabaei, Mehrdad; Ekrem, Torbjorn	Environmental DNA filtration techniques affect recovered biodiversity	2018	Norway	TEC	1	eukarya	Illumina	PCR	F230	COI	water	SCI REP-UK	10.1038/s41598-018-23052-8
Thalinger, B; Sint, D; Zeisler, C; Kirschner, D; Schwarzenberger, R; Moritz, C; Traugott, M	Quantification of fish populations using eDNA in alpine streams	2018	Switzerland	COMA	0	fishes	NA	amplicon	NA	COI	water	WasserWirtschaft
Sales, Naiara G.; Mariani, Stefano; Salvador, Gilberto N.; Pessali, Tiago C.; Carvalho, Daniel C.	Hidden Diversity Hampers Conservation Efforts in a Highly Impacted Neotropical River System	2018	Brazil	BA	0	fishes	Life Technologies	barcoding_PCR	NA	COI	water	FRONT GENET	10.3389/fgene.2018.00271
Balasingham, Katherine D.; Walter, Ryan P.; Mandrak, Nicholas E.; Heath, Daniel D.	Environmental DNA detection of rare and invasive fish species in two Great Lakes tributaries	2018	Canada	EXIV	1	fish	Life Technologies	metabarcoding	NA	COI	water	MOL ECOL	10.1111/mec.14395
Staley, ZR; Chuong, JD; Hill, SJ; Grabuski, J; Shokralla, S; Hajibabaei, M; Edge, TA	Fecal source tracking and eDNA profiling in an urban creek following an extreme rain event	2018	Canada	QUA	1	whole	Illumina	metabarcoding_qPCR	NA	COI	water	Sci Rep
Wu, Rui-Wen; Liu, Yi-Tong; Wang, Sa; Liu, Xiong-Jun; Zanatta, David T.; Roe, Kevin J.; Song, Xue-Lin; An, Chang-Ting; Wu, Xiao-Ping	Testing the utility of DNA barcodes and a preliminary phylogenetic framework for Chinese freshwater mussels (Bivalvia: Unionidae) from the middle and lower Yangtze River	2018	China	TEC	1	mollusks	NA	PCR_amplicon	NA	COI	water	PLOS ONE	10.1371/journal.pone.0200956
Rice, Christopher J.; Larson, Eric R.; Taylor, Christopher A.	Environmental DNA detects a rare large river crayfish but with little relation to local abundance	2018	USA	COMP	0	crustaceans	NA	qPCR	NA	COI	water	FRESHWATER BIOL	10.1111/fwb.13081
Atkinson, Siobhan; Carlsson, Jeanette E. L.; Ball, Bernard; Egan, Damian; Kelly-Quinn, Mary; Whelan, Ken; Carlsson, Jens	A quantitative PCR-based environmental DNA assay for detecting Atlantic salmon (Salmo salar L.)	2018	USA	MON	0	fishes	NA	qPCR	NA	COI	water	AQUAT CONSERV	10.1002/aqc.2931
Fernandez, Sara; Sandin, Miguel M.; Beaulieu, Paul G.; Clusa, Laura; Martinez, Jose L.; Ardura, Alba; Garcia-Vazquez, Eva	Environmental DNA for freshwater fish monitoring: insights for conservation within a protected area	2018	Spain	MON	0	fishes	NA	qPCR_amplicon	NA	COI	water	PEERJ	10.7717/peerj.4486
Plough, Louis, V; Ogburn, Matthew B.; Fitzgerald, Catherine L.; Geranio, Rose; Marafino, Gabriella A.; Richie, Kimberly D.	Environmental DNA analysis of river herring in Chesapeake Bay: A powerful tool for monitoring threatened keystone species	2018	USA	RIS	1	fishes	NA	qPCR_amplicon	NA	COI	water	PLOS ONE	10.1371/journal.pone.0205578
Uchida, N.; Kazama, S.; Kubota, K.; Nukazawa, K.	Longitudinal and Seasonal Profiles of Mass of Environmental DNA for Stream Invertebrates in Fresh Water	2018	Japan	MOD	0	invertebrates	NA	qPCR_amplicon	NA	COI	water	iwra.org
Cornman, RS; McKenna, JE; Fike, J; Oyler-McCance, SJ; Johnson, R	An experimental comparison of composite and grab sampling of stream water for metagenetic analysis of environmental DNA	2018	USA	TEC	1	whole	Illumina	amplicon	V5	COI_16S_12S	water	PeerJ
Nukazawa, Kei; Hamasuna, Yuki; Suzuki, Yoshihiro	Simulating the Advection and Degradation of the Environmental DNA of Common Carp along a River	2018	Japan	MOD	0	fish	NA	dPCR	NA	cyt b	water	ENVIRON SCI TECHNOL	10.1021/acs.est.8b02293
Wilson, John-James; Sing, Kong-Wah; Chen, Pelf-Nyok; Zieritz, Alexandra	Tracking the southern river terrapin (Batagur affinis) through environmental DNA: prospects and challenges	2018	Malaysia	RIS	0	reptiles	NA	primer design	NA	cyt b	water	MITOCHONDRIAL DNA A	10.1080/24701394.2017.1373109
Ostberg, Carl O.; Chase, Dorothy M.; Hayes, Michael C.; Duda, Jeffrey J.	Distribution and seasonal differences in Pacific Lamprey and Lampetra spp eDNA across 18 Puget Sound watersheds	2018	USA	MON	1	fishes	Applied Biosystems	qPCR	NA	cyt b	water	PEERJ	10.7717/peerj.4496
Dysthe, Joseph C.; Carim, Kellie J.; Franklin, Thomas W.; Kikkert, Dave; Young, Michael K.; Mckelvey, Kevin S.; Schwartz, Michael K.	Molecular detection of northern leatherside chub (Lepidomeda copei) DNA in environmental samples	2018	USA	RIS	1	fishes	NA	qPCR	NA	cyt b	water	WEST N AM NATURALIST	10.3398/064.078.0109
Guo, Xuan; Wang, Shang; Zhao, Chong-lin; Li, Jun-wen; Zhong, Jin-yi	An integrated cell absorption process and quantitative PCR assay for the detection of the infectious virus in water	2018	UK	DIS	0	viruses	NA	PCR	NA	HAdV	water	SCI TOTAL ENVIRON	10.1016/j.scitotenv.2018.04.223
de Souza, Fernanda Gil; da Silva, Francini Pereira; Staggemeier, Rodrigo; Rigotto, Caroline; Spilki, Fernando Rosado	Low occurrence of Hepatitis A virus in water samples from an urban area of Southern Brazil	2018	Brazil	DIS	0	viruses	NA	qPCR	NA	HAdV	water	REV INST MED TROP SP	10.1590/S1678-9946201860069
Tian, Peng; Yang, David; Shan, Lei; Li, Qianqian; Liu, Danlei; Wang, Dapeng	Estimation of Human Norovirus Infectivity from Environmental Water Samples by In Situ Capture RT-qPCR Method	2018	USA	DIS	0	viruses	NA	RTqPCR	NA	HuNoV	water	FOOD ENVIRON VIROL	10.1007/s12560-017-9317-1
Rusch, Johannes C.; Hansen, Haakon; Strand, David A.; Markussen, Turhan; Hytterod, Sigurd; Vralstad, Trude	Catching the fish with the worm: a case study on eDNA detection of the monogenean parasite Gyrodactylus salaris and two of its hosts, Atlantic salmon (Salmo salar) and rainbow trout (Oncorhynchus mykiss)	2018	Norway	DIS	0	fishes	NA	qPCR	NA	ITS	water	PARASITE VECTOR	10.1186/s13071-018-2916-3
Maruyama, Atsushi; Sugatani, Kousuke; Watanabe, Kazuki; Yamanaka, Hiroki; Imamura, Akio	Environmental DNA analysis as a non-invasive quantitative tool for reproductive migration of a threatened endemic fish in rivers	2018	Japan	RIS	0	fishes	NA	qPCR_amplicon	NA	mit	water	ECOL EVOL	10.1002/ece3.4653
LeBrun, Erick S.; King, Ryan S.; Back, Jeffrey A.; Kang, Sanghoon	A Metagenome-Based Investigation of Gene Relationships for Non-Substrate-Associated Microbial Phosphorus Cycling in the Water Column of Streams and Rivers	2018	USA	PHY	0	bacteria	NA	PCR	NA	NA	water	MICROB ECOL	10.1007/s00248-018-1178-0
Pont, Didier; Rocle, Mathieu; Valentini, Alice; Civade, Raphael; Jean, Pauline; Maire, Anthony; Roset, Nicolas; Schabuss, Michael; Zornig, Horst; Dejean, Tony	Environmental DNA reveals quantitative patterns of fish biodiversity in large rivers despite its downstream transportation	2018	France	COMP	1	fishes	Illumina	metabarcoding	NA	NA	water	SCI REP-UK	10.1038/s41598-018-28424-8
Wallace, James C.; Youngblood, Jessica E.; Port, Jesse A.; Cullen, Alison C.; Smith, Marissa N.; Workman, Tomomi; Faustman, Elaine M.	Variability in metagenomic samples from the Puget Sound: Relationship to temporal and anthropogenic impacts	2018	USA	DIS	1	bacteria	NA	NA	NA	NA	water	PLOS ONE	10.1371/journal.pone.0192412
Nakagawa, Hikaru; Yamamoto, Satoshi; Sato, Yukuto; Sado, Tetsuya; Minamoto, Toshifumi; Miya, Masaki	Comparing local- and regional-scale estimations of the diversity of stream fish using eDNA metabarcoding and conventional observation methods	2018	Japan	COMP	0	fishes	Illumina	PCR	NA	NA	water	FRESHWATER BIOL	10.1111/fwb.13094
Matter, AN; Falke, JA; Lopez, JA; Savereide, JW	A Rapid-Assessment Method to Estimate the Distribution of Juvenile Chinook Salmon in Tributary Habitats Using eDNA and Occupancy Estimation	2018	USA	MOD	0	fishes	NA	PCR	NA	NA	water	North Am. J. Fish Manage.
Xu, Nian; Zhu, Bin; Shi, Fang; Shao, Ke; Que, Yanfu; Li, Weitao; Li, Wei; Jiao, Wenjing; Tian, Hua; Xu, Dongmei; Chang, Jianbo	Monitoring seasonal distribution of an RIS anadromous sturgeon in a large river using environmental DNA	2018	China	RIS	0	fishes	NA	PCR	NA	NA	water	SCI NAT-HEIDELBERG	10.1007/s00114-018-1587-4
Hinlo, Rheyda; Lintermans, Mark; Gleeson, Dianne; Broadhurst, Ben; Furlan, Elise	Performance of eDNA assays to detect and quantify an elusive benthic fish in upland streams	2018	Australia	MON	0	fishes	NA	PCR	NA	NA	water	BIOL INVASIONS	10.1007/s10530-018-1760-x
Noble, T.; Robson, H.; Burrows, D.; Jerry, D.	Environmental DNA (eDNA) survey of the Tilapia in the Fitzroy Basin	2018	Australia	MON	0	fishes	NA	PCR	NA	NA	water
Carraro, Luca; Hartikainen, Hanna; Jokela, Jukka; Bertuzzo, Enrico; Rinaldo, Andrea	Estimating species distribution and abundance in river networks using environmental DNA	2018	Switzerland	MOD	0	invertebrates	NA	PCR	NA	NA	water	P NATL ACAD SCI USA	10.1073/pnas.1813843115
Yamanaka, Hiroki; Takao, Daiki; Maruyama, Atsushi; Imamura, Akio	Species-specific detection of the RIS piscivorous cyprinid fish Opsariichthys uncirostris uncirostris, three-lips, using environmental DNA analysis	2018	Japan	RIS	1	fishes	NA	PCR_amplicon	NA	NA	water	ECOL RES	10.1007/s11284-018-1612-2
Mason, Daniel H.; Dysthe, Joseph C.; Franklin, Thomas W.; Skorupski, Joseph A.; Young, Michael K.; McKelvey, Kevin S.; Schwartz, Michael K.	qPCR detection of Sturgeon chub (Macrhybopsis gelida) DNA in environmental samples	2018	USA	MON	0	fishes	Life Technologies	qPCR	NA	NA	water	PLOS ONE	10.1371/journal.pone.0209601
Takahashi, Mizuki K.; Meyer, Mark J.; Mcphee, Carolyn; Gaston, Jordan R.; Venesky, Matthew D.; Case, Brian F.	Seasonal and diel signature of eastern hellbender environmental DNA	2018	USA	SEA	0	amphibians	NA	qPCR	NA	NA	water	J WILDLIFE MANAGE	10.1002/jwmg.21349
Jiang, Haoyu; Zhou, Renjun; Yang, Ying; Chen, Baowei; Cheng, Zhineng; Zhang, Mengdi; Li, Jun; Zhang, Gan; Zou, Shichun	Characterizing the antibiotic resistance genes in a river catchment: Influence of anthropogenic activities	2018	China	ARG	0	bacteria	NA	qPCR	NA	NA	water	J ENVIRON SCI-CHINA	10.1016/j.jes.2017.08.009
Wittwer, Claudia; Nowak, Carsten; Strand, David Allan; Vralstad, Trude; Thines, Marco; Stoll, Stefan	Comparison of two water sampling approaches for eDNA-based crayfish plague detection	2018	Germany	MON	0	crustaceans	NA	qPCR	NA	NA	water	LIMNOLOGICA	10.1016/j.limno.2018.03.001
Cerco C.F., Schultz M.T., Noel M.R., Skahill B., Kim S.-C.	A fate and transport model for Asian carp environmental DNA in the Chicago area waterways system	2018	USA	MOD	0	fishes	NA	qPCR	NA	NA	water	J. Great Lakes Res.
Kamoroff, C; Goldberg, CS	Environmental DNA quantification in a spatial and temporal context: a case study examining the removal of brook trout from a high alpine basin	2018	USA	SEA	0	fishes	NA	qPCR	NA	NA	water	Limnology
Feist, Sheena M.; Jones, Robert L.; Copley, Jeremy L.; Pearson, Luke S.; Berry, Gabrielle A.; Qualls, Carl P.	Development and Validation of an Environmental DNA Method for Detection of the Alligator Snapping Turtle (Macrochelys temminckii)	2018	USA	MON	0	reptiles	NA	qPCR	NA	NA	water	CHELONIAN CONSERV BI	10.2744/CCB-1315.1
Maman, Issaka; Tchacondo, Tchadjobo; Kere, Abiba Banla; Beissner, Marcus; Badziklou, Kossi; Tedihou, Ekanao; Nyaku, Edith; Amekuse, Komi; Wiedemann, Franz Xaver; Karou, Damintoti Simplice; Bretzel, Gisela	Molecular detection of Mycobacterium ulcerans in the environment and its relationship with Buruli ulcer occurrence in Zio and Yoto districts of maritime region in Togo	2018	Togo	DIS	1	bacteria	NA	qPCR	NA	NA	water	PLOS NEGLECT TROP D	10.1371/journal.pntd.0006455
Lepuschitz, Sarah; Huhulescu, Steliana; Hyden, Patrick; Springer, Burkhard; Rattei, Thomas; Allerberger, Franz; Mach, Robert L.; Ruppitsch, Werner	Characterization of a community-acquired-MRSA USA300 isolate from a river sample in Austria and whole genome sequence based comparison to a diverse collection of USA300 isolates	2018	Austria	COMA	1	bacteria	Illumina	WGS	NA	NA	water	SCI REP-UK	10.1038/s41598-018-27781-8
Wu, Huiyun; Oun, Amira; Kline-Robach, Ruth; Xagoraraki, Irene	Microbial pollution characterization at a TMDL site in Michigan: Source identification	2018	USA	DIS	0	bacteria	NA	WGS	NA	NA	water	J GREAT LAKES RES	10.1016/j.jglr.2018.02.006
Uyaguari-Diaz, Miguel I.; Croxen, Matthew A.; Luo, Zhiyao; Cronin, Kirby I.; Chan, Michael; Baticados, Waren N.; Nesbitt, Matthew J.; Li, Shaorong; Miller, Kristina M.; Dooley, Damion; Hsiao, William; Isaac-Renton, Judith L.; Tang, Patrick; Prystajecky, Natalie	Human Activity Determines the Presence of Integron-Associated and Antibiotic Resistance Genes in Southwestern British Columbia	2018	Canada	ARG	1	bacteria	Illumina	WGS_qPCR	NA	NA	water	FRONT MICROBIOL	10.3389/fmicb.2018.00852
Nega, Marcella; Braun, Burga; Kuenzel, Sven; Szewzyk, Ulrich	Evaluating the Impact of Wastewater Effluent on Microbial Communities in the Panke, an Urban River	2019	Germany	POL	1	bacteria	Illumina	amplicon	NA	16S	biofilm	WATER-SUI	10.3390/w11050888
Chonova, Teofana; Kurmayer, Rainer; Rimet, Frederic; Labanowski, Jerome; Vasselon, Valentin; Keck, Francois; Illmer, Paul; Bouchez, Agnes	Benthic Diatom Communities in an Alpine River Impacted by Waste Water Treatment Effluents as Revealed Using DNA Metabarcoding	2019	Switzerland	COMA	1	diatoms	Ion	PCR_amplicon	NA	rbCL	biofilm	FRONT MICROBIOL	10.3389/fmicb.2019.00653
Schill, William B.; Galbraith, Heather S.	Detecting the undetectable: Characterization, optimization, and validation of an eDNA detection assay for the federally RIS dwarf wedgemussel, Alasmidonta heterodon (Bivalvia: Unionoida)	2019	USA	RIS	0	mollusks	NA	qPCR	NA	COI	mixed	AQUAT CONSERV	10.1002/aqc.3069
Robinson, Chloe Victoria; de Leaniz, Carlos Garcia; Consuegra, Sofia	Effect of artificial barriers on the distribution of the invasive signal crayfish and Chinese mitten crab	2019	UK	EXIV	0	crustaceans	NA	PCR_amplicon	NA	NA	mixed	SCI REP-UK	10.1038/s41598-019-43570-3
Gweon, H. Soon; Shaw, Liam P.; Swann, Jeremy; De Maio, Nicola; AbuOun, Manal; Niehus, Rene; Hubbard, Alasdair T. M.; Bowes, Mike J.; Bailey, Mark J.; Peto, Tim E. A.; Hoosdally, Sarah J.; Walker, A. Sarah; Sebra, Robert P.; Crook, Derrick W.; Anjum, Muna F.; Read, Daniel S.; Stoesser, Nicole; Anjum, M.; Barker, L.; Brett, H.; Chau, K.; Gilson, D.; Kavanagh, J.; Jones, H.; Sheppard, A. E.; Smith, …	The impact of sequencing depth on the inferred taxonomic composition and AMR gene content of metagenomic samples	2019	UK	DIS	1	bacteria	Illumina	WGS	NA	NA	mixed	ENVIRON MICROBIOME	10.1186/s40793-019-0347-1
Mortagua, Andreia; Vasselon, Valentin; Oliveira, Ricardo; Elias, Carmen; Chardon, Cecile; Bouchez, Agnes; Rimet, Frederic; Feio, Maria Joao; Almeida, Salome F. P.	Applicability of DNA metabarcoding approach in the bioassessment of Portuguese rivers using diatoms	2019	Portugal	TEC	0	diatoms	Illumina	metabarcoding_amplicon_PCR	NA	rbCL	mixed	North Am. J. Fish Manage.	10.1016/j.ecolind.2019.105470
Hou, Dongmei; Zhang, Pan; Zhang, Jiachao; Zhou, Yaoyu; Yang, Yuan; Mao, Qiming; Tsang, Daniel C. W.; Nunez-Delgado, Avelino; Luo, Lin	Spatial variation of sediment bacterial community in an acid mine drainage contaminated area and surrounding river basin	2019	China	COMA	0	bacteria	Illumina	qPCR	V3-V4	16S	sediment	J ENVIRON MANAGE	10.1016/j.jenvman.2019.109542
Black, Ellen M.; Chimenti, Michael S.; Just, Craig L.	Metagenomic analysis of nitrogen-cycling genes in upper Mississippi river sediment with mussel assemblages	2019	USA	PHY	1	mollusks	Illumina	WGS	NA	NA	sediment	MICROBIOLOGYOPEN	10.1002/mbo3.739
Muha, Teja Petra; Robinson, Chloe Victoria; de Leaniz, Carlos Garcia; Consuegra, Sofia	An optimised eDNA protocol for detecting fish in lentic and lotic freshwaters using a small water volume	2019	UK	TEC	0	fishes	NA	qPCR	V5	12S	water	PLOS ONE	10.1371/journal.pone.0219218
Shrestha, Rajani Ghaju; Tandukar, Sarmila; Bhandari, Dinesh; Sherchan, Samendra P.; Tanaka, Yasuhiro; Sherchand, Jeevan B.; Haramoto, Eiji	Prevalence of Arcobacter and Other Pathogenic Bacteria in River Water in Nepal	2019	Nepal	DIS	1	bacteria	Illumina	qPCR	NA	16S	water	WATER-SUI	10.3390/w11071416
Shrestha, Rajani Ghaju; Tanaka, Yasuhiro; Sherchand, Jeevan B.; Haramoto, Eiji	Identification of 16S rRNA and Virulence-Associated Genes of Arcobacter in Water Samples in the Kathmandu Valley, Nepal	2019	Nepal	DIS	0	bacteria	NA	qPCR	NA	16S	water	PATHOGENS	10.3390/pathogens8030110
Itakura, Hikaru; Wakiya, Ryoshiro; Yamamoto, Satoshi; Kaifu, Kenzo; Sato, Takuya; Minamoto, Toshifumi	Environmental DNA analysis reveals the spatial distribution, abundance, and biomass of Japanese eels at the river-basin scale	2019	Japan	BA	0	fishes	NA	qPCR	NA	16S	water	AQUAT CONSERV	10.1002/aqc.3058
Zhang, Si-Yu; Tsementzi, Despina; Hatt, Janet K.; Bivins, Aaron; Khelurkar, Nikunj; Brown, Joe; Tripathi, Sachchida Nand; Konstantinidis, Konstantinos T.	Intensive allochthonous inputs along the Ganges River and their effect on microbial community composition and dynamics	2019	India	COMA	1	bacteria	Illumina	shotgun	NA	16S	water	ENVIRON MICROBIOL	10.1111/1462-2920.14439
Burgueno-Roman, Areli; Castaneda-Ruelas, Gloria M.; Pacheco-Arjona, Ramon; Jimenez-Edeza, Maribel	Pathogenic potential of non-typhoidal Salmonella serovars isolated from aquatic environments in Mexico	2019	Mexico	DIS	1	bacteria	Illumina	shotgun	NA	16S	water	GENES GENOM	10.1007/s13258-019-00798-7
Sato, Yukuto; Mizuyama, Masaru; Sato, Megumi; Minamoto, Toshifumi; Kimura, Ryosuke; Toma, Claudia	Environmental DNA metabarcoding to detect pathogenic Leptospira and associated organisms in leptospirosis-endemic areas of Japan	2019	Japan	DIS	1	bacteria	Illumina	matabarcoding_PCR_amplicon	V4	16S	water	SCI REP-UK	10.1038/s41598-019-42978-1
Ueno, Akio; Tamazawa, Satoshi; Tamamura, Shuji; Aramaki, Noritaka; Badrul, A. K. M. Alam; Murakami, Takuma; Yamaguchi, Shinji; Yamagishi, Junya; Tamaki, Hideyuki; Mayumi, Daisuke; Naganuma, Takeshi; Kaneko, Katsuhiko	Improvement of terrestrial groundwater sampling method affects microbial community analysis	2019	Japan	TEC	1	bacteria	Illumina	PCR	V4	16S mcrA	water	GEOMICROBIOL J	10.1080/01490451.2018.1534900
Sepulveda, Adam J.; Amberg, Jon J.; Hanson, Erik	Using environmental DNA to extend the window of early detection for dreissenid mussels	2019	USA	EXIV	0	mollusks	Applied Biosystems	qPCR	NA	16S_COI	water	MANAG BIOL INVASION	10.3391/mbi.2019.10.2.09
Brantschen, J.; Blackman, R.; JC Walser ARPHA Conference, â€¦; undefined 2021	A large-scale ecological assessment of Swiss rivers using environmental DNA for the monitoring of macroinvertebrates	2019	Switzerland	COMP	1	macroinvertebrates	Illumina	PCR_amplicon	NA	18S	water	aca.pensoft.net
Cruaud, Perrine; Vigneron, Adrien; Fradette, Marie-Stephanie; Dorea, Caetano C.; Culley, Alexander, I; Rodriguez, Manuel J.; Charette, Steve J.	Annual Protist Community Dynamics in a Freshwater Ecosystem Undergoing Contrasted Climatic Conditions: The Saint-Charles River (Canada)	2019	Canada	SEA	1	protozoa	Illumina	PCR_amplicon	NA	18S	water	FRONT MICROBIOL	10.3389/fmicb.2019.02359
Bagley, M; Pilgrim, E; Knapp, M; Yoder, C; Domingo, JS; Banerji, A	High-throughput environmental DNA analysis informs a biological assessment of an urban stream	2019	USA	QUA	1	whole	Illumina	PCR	V4	18S	water	Ecol. Indic.
Azhdar, Zakieh; Ghaderi, Mostafa; Mousavi-Nasab, Seyed Dawood	Optimization of RT-qPCR for Detection of Aichi Virus in Sewage and River Water Samples in Karaj, Iran	2019	Iran	DIS	0	viruses	NA	rt-qPCR	NA	3CD	water	ARCH IRAN MED
Adineh, Maede; Ghaderi, Mostafa; Mousavi-Nasab, Seyed Dawood	Occurrence of Salivirus in Sewage and River Water Samples in Karaj, Iran	2019	Iran	DIS	0	viruses	NA	qPCR	NA	5'UTR	water	FOOD ENVIRON VIROL	10.1007/s12560-019-09377-1
Sepulveda, Adam J.; Schmidt, Christian; Amberg, Jon; Hutchins, Patrick; Stratton, Christian; Mebane, Chris; Laramie, Matthew B.; Pilliod, David S.	Adding invasive species biosurveillance to the US Geological Survey streamgage network	2019	USA	EXIV	0	fishes_mollusk	NA	NA	NA	COI	water	ECOSPHERE	10.1002/ecs2.2843
Arruda, Pabila S. S.; Ferreira, Daniela C.; Oliveira, Claudio; Venere, Paulo C.	DNA Barcoding Reveals High Levels of Divergence among Mitochondrial Lineages of Brycon (Characiformes, Bryconidae)	2019	Brazil	MON	0	fishes	Applied Biosystems	PCR	NA	COI	water	GENES-BASEL	10.3390/genes10090639
Atkinson, Siobhan; Carlsson, Jeanette E. L.; Ball, Bernard; Kelly-Quinn, Mary; Carlsson, Jens	Field application of an eDNA assay for the threatened white-clawed crayfish Austropotamobius pallipes	2019	Ireland	RIS	0	crustaceans	NA	qPCR	NA	COI	water	FRESHW SCI	10.1086/704712
Hoy, Marshal S.; Ostberg, Carl O.	Development of a quantitative PCR assay for detection of redside shiner (Richardsonius balteatus) from environmental DNA	2019	USA	COMP	0	fishes	NA	qPCR	NA	COI	water	BMC RES NOTES	10.1186/s13104-019-4819-6
Antognazza, Caterina Maria; Britton, J. Robert; Potter, Caitlin; Franklin, Elizabeth; Hardouin, Emilie A.; Roberts, Catherine Gutmann; Aprahamian, Miran; Andreou, Demetra	Environmental DNA as a non-invasive sampling tool to detect the spawning distribution of European anadromous shads (Alosa spp.)	2019	England	BA	0	fishes	NA	qPCR	NA	COI	water	AQUAT CONSERV	10.1002/aqc.3010
Bracken, Fiona S. A.; Rooney, Sean M.; Kelly-Quinn, Mary; King, James J.; Carlsson, Jens	Identifying spawning sites and other critical habitat in lotic systems using eDNA snapshots: A case study using the sea lamprey Petromyzon marinus L.	2019	Ireland	MOD	0	fishes	NA	qPCR	NA	COI	water	ECOL EVOL	10.1002/ece3.4777
Mauvisseau, Quentin; Davy-Bowker, John; Bulling, Mark; Brys, Rein; Neyrinck, Sabrina; Troth, Christopher; Sweet, Michael	Combining ddPCR and environmental DNA to improve detection capabilities of a critically RIS freshwater invertebrate	2019	UK	COMP	0	insects	NA	qPCR	NA	COI	water	SCI REP-UK	10.1038/s41598-019-50571-9
Roehl, Larissa	Using environmental DNA to determine wood turtle (Glyptemys insculpta) presence in New Brunswick, Canada rivers	2019	Canada	MON	0	reptiles	Sanger	qPCR	NA	COI	water
Chalde, Tomas; Nardi, Cristina F.; Fernandez, Daniel A.	Early warning: detection of exotic coho salmon (Oncorhynchus kisutch) by environmental DNA and evidence of establishment at the extreme south of Patagonia	2019	Chile	EXIV	1	fishes	NA	rt PCR_amplicon	NA	COI	water	CAN J FISH AQUAT SCI	10.1139/cjfas-2018-0271
Pourmoghadam, Maryam Nasrolah; Poorbagher, Hadi; de Oliveira Fernandes, Jorge Manuel; Jafari, Omid	Diazinon negatively affects the integrity of environmental DNA stability: a case study with common carp (Cyprinus carpio)	2019	Iran	MOD	0	fishes	NA	PCR	NA	COI	water	ENVIRON MONIT ASSESS	10.1007/s10661-019-7816-2
Serrana, Joeselle M.; Miyake, Yo; Gamboa, Maribet; Watanabe, Kozo	Comparison of DNA metabarcoding and morphological identification for stream macroinvertebrate biodiversity assessment and monitoring	2019	Japan	TEC	0	macroinvertebrates	454	pyrosequencing_amplicon	NA	COI	water	ECOL INDIC	10.1016/j.ecolind.2019.02.008
Fernanda Nardi, Cristina; Alfredo Fernandez, Daniel; Alberto Vanella, Fabian; Chalde, Tomas	The expansion of exotic Chinook salmon (Oncorhynchus tshawytscha) in the extreme south of Patagonia: an environmental DNA approach	2019	Argentina	EXIV	0	fishes	NA	PCR_amplicon	NA	COI, 12S	water	BIOL INVASIONS	10.1007/s10530-018-1908-8
Preece E.P., Bryan M., Mapes S.M., Wademan C., Dorazio R.	Monitoring for freshwater mussel presence in rivers using environmental DNA	2019	USA	MON	0	mollusks	NA	qPCR_amplicon	NA	COI, 18S	water	Environ. DNA.
Deutschmann, B; Muller, AK; Hollert, H; Brinkmann, M	Assessing the fate of brown trout (Salmo trutta) environmental DNA in a natural stream using a sensitive and specific dual-labelled probe	2019	Germany	TEC	0	fishes	NA	qPCR	NA	COI	water	Sci. Total Environ.
Carim K.J., Caleb Dysthe J., McLellan H., Young M.K., McKelvey K.S., Schwartz M.K.	Using environmental DNA sampling to monitor the invasion of nonnative Esox lucius (northern pike) in the Columbia River basin, USA	2019	USA	EXIV	1	fishes	NA	PCR	NA	cyt b	water	Environ. DNA.
Qu, Chanjuan; Stewart, Kathryn A.	Evaluating monitoring options for conservation: comparing traditional and environmental DNA tools for a critically RIS mammal	2019	China	COMP	0	mammals	NA	PCR_qPCR	NA	cyt b	water	SCI NAT-HEIDELBERG	10.1007/s00114-019-1605-1
Schumer, G; Crowley, K; Maltz, E; Johnston, M; Anders, P; Blankenship, S	Utilizing environmental DNA for fish eradication effectiveness monitoring in streams	2019	USA	MON	0	fishes	Applied Biosystems	qPCR	NA	cyt b	water	Biol. Invasions
Strickland, Garret J.; Roberts, James H.	Utility of eDNA and occupancy models for monitoring an RIS fish across diverse riverine habitats	2019	USA	RIS	0	fishes	Sanger	qPCR	NA	cyt b	water	HYDROBIOLOGIA	10.1007/s10750-018-3723-8
Minamoto, Toshifumi; Hayami, Kana; Sakata, Masayuki K.; Imamura, Akio	Real-time polymerase chain reaction assays for environmental DNA detection of three salmonid fish in Hokkaido, Japan: Application to winter surveys	2019	Japan	RIS	0	fishes	Sanger	rt PCR	NA	cyt b	water	ECOL RES	10.1111/1440-1703.1018
Lecaudey, Laurene A.; Schletterer, Martin; Kuzovlev, Vyacheslav V.; Hahn, Christoph; Weiss, Steven J.	Fish diversity assessment in the headwaters of the Volga River using environmental DNA metabarcoding	2019	Rusia	BA	0	fishes	Illumina	PCR	NA	cyt b_12S_16S	water	AQUAT CONSERV	10.1002/aqc.3163
Zhang, A.; Wang, J.; Hao, Y.; Xiao, S.; of Animal â€¦, W. Luo Open Journal; undefined 2021	Characteristics Analysis of Eukaryotic Microplankton via ITS Gene Metabarcoding Based on Environmental DNA in Lower Reaches of Qiantang River, China	2019	China	BA	0	plankton	NA	PCR_amplicon	NA	ITS	water	scirp.org
Takeuchi, Aya; Sado, Tetsuya; Gotoh, Ryo O.; Watanabe, Shun; Tsukamoto, Katsumi; Miya, Masaki	New PCR primers for metabarcoding environmental DNA from freshwater eels, genus Anguilla	2019	Japan	TEC	1	fishes	Illumina	metabarcoding	ATP6	mtDNA	water	SCI REP-UK	10.1038/s41598-019-44402-0
Hauger, U.M.F. Amberly; Hollis-Etter, U.M.F. Karmen	Environmental DNA in Streams to Detect Feral Swine MI	2019	USA	MON	1	mammals	NA	ddPCR	NA	NA	water
Hauger, Amberly N.; Roloff, Karmen Hollis-Etter Heather Dawson Gary	INVESTIGATING USE OF ENVIRONMENTAL DNA (eDNA) IN MICHIGAN STREAMS TO DETECT FERAL SWINE (Sus scroj(7)	2019	USA	EXIV	1	mammals	NA	ddPCR_	NA	NA	water
Cantera, Isabel; Cilleros, Kevin; Valentini, Alice; Cerdan, Axel; Dejean, Tony; Iribar, Amaia; Taberlet, Pierre; Vigouroux, Regis; Brosse, Sebastien	Optimizing environmental DNA sampling effort for fish inventories in tropical streams and rivers	2019	French Guyana	COMP	0	fishes	Illumina	metabarcoding_qPCR	NA	NA	water	SCI REP-UK	10.1038/s41598-019-39399-5
Alejandro Ruiz-Moreno, Hector; Maria Lopez-Tamayo, Ana; Caro-Quintero, Alejandro; Husserl, Johana; Gonzalez Barrios, Andres Fernando	Metagenome level metabolic network reconstruction analysis reveals the microbiome in the Bogota River is functionally close to the microbiome in produced water	2019	Colombia	PHY	0	bacteria	Illumina	NA	NA	NA	water	ECOL MODEL	10.1016/j.ecolmodel.2019.02.001
Machler, Elvira; Salyani, Anham; Walser, Jean-Claude; Larsen, Annegret; Schaefli, Bettina; Altermatt, Florian; Ceperley, Natalie	Water tracing with environmental DNA in a high-Alpine catchment	2019	Switzerland	MOD	0	NA	NA	NA	NA	NA	water	hess.copernicus.org
Johnston, Carol E.; Janosik, Alexis M.	Detection of Trispot Darter (Percidae: Etheostoma trisella) Using Empirical Sampling and Environmental DNA (eDNA)	2019	USA	RIS	0	fishes	NA	PCR	NA	NA	water	SOUTHEAST NAT	10.1656/058.018.0405
Thalinger, Bettina; Wolf, Elisabeth; Traugott, Michael; Wanzenboeck, Josef	Monitoring spawning migrations of potamodromous fish species via eDNA	2019	Austria	MON	0	fishes	NA	PCR	NA	NA	water	SCI REP-UK	10.1038/s41598-019-51398-0
Fremier, AK; Strickler, KM; Parzych, J; Powers, S; Goldberg, CS	Stream Transport and Retention of Environmental DNA Pulse Releases in Relation to Hydrogeomorphic Scaling Factors	2019	USA	MOD	0	NA	NA	PCR	NA	NA	water	Environ. Sci. Technol.
Guan, Xin; Monroe, Emy M.; Bockrath, Katherine D.; Mize, Erica L.; Rees, Christopher B.; Lindsay, Denise L.; Baerwaldt, Kelly L.; Nico, Leo G.; Lance, Richard F.	Environmental DNA (eDNA) Assays for Invasive Populations of Black Carp in North America	2019	USA	EXIV	1	fishes	Illumina	qPCR	NA	NA	water	T AM FISH SOC	10.1002/tafs.10195
Sutherland, Jenny L.	Assessment of mudpuppy (Necturus maculosus) presence along the St. Clair-Detroit River System using environmental DNA and occupancy modeling Recommended Citation	2019	USA	MOD	0	amphibians	NA	qPCR	NA	NA	water
Franklin, TW; Wilcox, TM; McKelvey, KS; Greaves, SE; Dysthe, JC; Young, MK; Schwartz, MK; Lindstrom, J	Repurposing Environmental DNA Samples to Verify the Distribution of Rocky Mountain Tailed Frogs in the Warm Springs Creek Basin, Montana	2019	USA	TEC	0	amphibians	NA	qPCR	NA	NA	water	Northwest Sci.
Robinson, Anthony T.; Paroz, Yvette M.; Clement, Matthew J.; Franklin, Thomas W.; Dysthe, Joseph C.; Young, Michael K.; McKelvey, Kevin S.; Carim, Kellie J.	Environmental DNA Sampling of Small-Bodied Minnows: Performance Relative to Location, Species, and Traditional Sampling	2019	USA	COMP	0	fish	NA	qPCR	NA	NA	water	N AM J FISH MANAGE	10.1002/nafm.10344
Coulter, David P.; Wang, Ping; Coulter, Alison A.; Van Susteren, Grace E.; Eichmiller, Jessica J.; Garvey, James E.; Sorensen, Peter W.	Nonlinear relationship between Silver Carp density and their eDNA concentration in a large river	2019	USA	EXIV	0	fish	NA	qPCR	NA	NA	water	PLOS ONE	10.1371/journal.pone.0218823
Edmunds, Richard C.; Cooper, Madalyn; Luerlimann, Roger; Robson, Heather; Burrows, Damien	Environmental DNA survey of Eureka Creek, Upper Mitchell and Walsh River for two invasive tilapia species Report	2019	Australia	EXIV	1	fishes	NA	qPCR	NA	NA	water
Tang, Yongkai; Wu, Yunsheng; Liu, Kai; Li, Jianlin; Li, Hongxia; Wang, Qin; Yu, Juhua; Xu, Pao	Investigating the distribution of the Yangtze finless porpoise in the Yangtze River using environmental DNA	2019	China	RIS	0	mammals	NA	qPCR	NA	NA	water	PLOS ONE	10.1371/journal.pone.0221120
Shogren, Arial J.; Tank, Jennifer L.; Egan, Scott P.; Bolster, Diogo; Riis, Tenna	Riverine distribution of mussel environmental DNA reflects a balance among density, transport, and removal processes	2019	Denmark	MOD	0	mollusks	NA	qPCR	NA	NA	water	FRESHWATER BIOL	10.1111/fwb.13319
Bortagaray, Viviana; Lizasoain, Andres; Piccini, Claudia; Gillman, Luciana; Berois, Mabel; Pou, Sonia; del Pilar Diaz, Maria; Lopez Tort, Fernando; Colina, Rodney; Victoria, Matias	Microbial Source Tracking Analysis Using Viral Indicators in Santa Lucia and Uruguay Rivers, Uruguay	2019	Uruguay	POL	1	viruses	NA	qPCR	NA	NA	water	FOOD ENVIRON VIROL	10.1007/s12560-019-09384-2
Iwai, N; Yasumiba, K; Takahara, T	Efficacy of environmental DNA to detect and quantify stream tadpoles of Odorrana splendida	2019	Japan	TEC	0	amphibians	NA	rt PCR	NA	NA	water	R. Soc. Open Sci.
Meziti, Alexandra; Tsementzi, Despina; Rodriguez-R, Luis M.; Hatt, Janet K.; Karayanni, Hera; Kormas, Konstantinos A.; Konstantinidis, Konstantinos T.	Quantifying the changes in genetic diversity within sequence-discrete bacterial populations across a spatial and temporal riverine gradient	2019	Greece	BA	1	bacteria	Illumina	shotgun	NA	NA	water	ISME J	10.1038/s41396-018-0307-6
Lepuschitz, Sarah; Schill, Simone; Stoeger, Anna; Pekard-Amenitsch, Shiva; Huhulescu, Steliana; Inreiter, Norbert; Hartl, Rainer; Kerschner, Heidrun; Sorschag, Sieglinde; Springer, Burkhard; Brisse, Sylvain; Allerberger, Franz; Mach, Robert L.; Ruppitsch, Werner	Whole genome sequencing reveals resemblance between ESBL-producing and carbapenem resistant Klebsiella pneumoniae isolates from Austrian rivers and clinical isolates from hospitals	2019	Austria	DIS	1	bacteria	Illumina	shotgun	NA	NA	water	SCI TOTAL ENVIRON	10.1016/j.scitotenv.2019.01.179
Ohshima, Chihiro; Takahashi, Hajime; Nakamura, Ayaka; Kuda, Takashi; Kimura, Bon	Whole-Genome Sequence of Listeria newyorkensis, Isolated from River Water in Japan	2019	Japan	DIS	1	bacteria	Ion Torrent	shotgun	NA	NA	water	MICROBIOL RESOUR ANN	10.1128/MRA.00488-19
Breton-Deval, Luz; Sanchez-Flores, Alejandro; Juarez, Katy; Vera-Estrella, Rosario	Integrative study of microbial community dynamics and water quality along The Apatlaco River	2019	Mexico	COMA	1	bacteria	Illumina	WGS	NA	NA	water	ENVIRON POLLUT	10.1016/j.envpol.2019.113158
Pang, Xiaoli; Qiu, Yuanyuan; Gao, Tiejun; Zurawell, Ron; Neumann, Norman F.; Craik, Stephen; Lee, Bonita E.	Prevalence, levels and seasonal variations of human enteric viruses in six major rivers in Alberta, Canada	2019	Canada	DIS	0	viruses	Sanger	qPCR	NA	VP7	water	WATER RES	10.1016/j.watres.2019.01.034
Perez-Burillo, Javier; Trobajo, Rosa; Vasselon, Valentin; Rimet, Frederic; Bouchez, Agnes; Mann, David G.	Evaluation and sensitivity analysis of diatom DNA metabarcoding for WFD bioassessment of Mediterranean rivers	2020	Spain	BA	0	diatoms	Illumina	metabarcoding_PCR	NA	rbCL	biofilm	SCI TOTAL ENVIRON	10.1016/j.scitotenv.2020.138445
Feio, Maria Joao; Serra, Sonia R. Q.; Mortagua, Andreia; Bouchez, Agnes; Rimet, Frederic; Vasselon, Valentin; Almeida, Salome F. P.	A taxonomy-free approach based on machine learning to assess the quality of rivers with diatoms	2020	Portugal	MON	0	diatoms	Illumina	metabarcoding_PCR	NA	rbCL	biofilm	SCI TOTAL ENVIRON	10.1016/j.scitotenv.2020.137900
Sales, Naiara Guimaraes; McKenzie, Maisie B.; Drake, Joseph; Harper, Lynsey R.; Browett, Samuel S.; Coscia, Ilaria; Wangensteen, Owen S.; Baillie, Charles; Bryce, Emma; Dawson, Deborah A.; Ochu, Erinma; Haenfling, Bernd; Handley, Lori Lawson; Mariani, Stefano; Lambin, Xavier; Sutherland, Christopher; McDevitt, Allan D.	Fishing for mammals: Landscape-level monitoring of terrestrial and semi-aquatic communities using eDNA from riverine systems	2020	UK	MON	1	mammals	Illumina	metabarcoding_amplicon_PCR	NA	12S	mixed	J APPL ECOL	10.1111/1365-2664.13592
Sales, Naiara Guimaraes; Kaizer, Mariane da Cruz; Coscia, Ilaria; Perkins, Joseph C.; Highlands, Andrew; Boubli, Jean P.; Magnusson, William E.; Ferreira Silva, Maria Nazareth; Benvenuto, Chiara; Mcdevitt, Allan D.	Assessing the potential of environmental DNA metabarcoding for monitoring Neotropical mammals: a case study in the Amazon and Atlantic Forest, Brazil	2020	Brazil	RIS	0	mammals	NA	metabarcoding	NA	12S	mixed	MAMMAL REV	10.1111/mam.12183
Borrego, Carles; Sabater, Sergi; Proia, Lorenzo	Lifestyle preferences drive the structure and diversity of bacterial and archaeal communities in a small riverine reservoir	2020	Spain	COMA	0	bacteria_archaea	Illumina	rt PCR	V1-V3,V4-V6	16S	mixed	SCI REP-UK	10.1038/s41598-020-67774-0
Ouyang, Liao; Chen, Huirong; Liu, Xinyue; Wong, Ming Hung; Xu, Fangfang; Yang, Xuewei; Xu, Wang; Zeng, Qinghuai; Wang, Weimin; Li, Shuangfei	Characteristics of spatial and seasonal bacterial community structures in a river under anthropogenic disturbances	2020	China	SEA	1	bacteria	Illumina	PCR_amplicon	V3-V4	16S	mixed	ENVIRON POLLUT	10.1016/j.envpol.2020.114818
Straub, Daniel; Blackwell, Nia; Langarica-Fuentes, Adrian; Peltzer, Alexander; Nahnsen, Sven; Kleindienst, Sara	Interpretations of Environmental Microbial Community Studies Are Biased by the Selected 16S rRNA (Gene) Amplicon Sequencing Pipeline	2020	Germany	TEC	1	bacteria_archaea	Illumina	amplicon	V4	16S	mixed	FRONT MICROBIOL	10.3389/fmicb.2020.550420
Cheang, CC; Lee, BY; Ip, BHY; Yiu, WH; Tsang, LM; Ang, PO	Fish and crustacean biodiversity in an outer maritime estuary of the Pearl River Delta revealed by environmental DNA	2020	China	COMA	0	crustaceans_fishes	Illumina	PCR	NA	18S_COI	mixed	Mar. Pollut. Bull.
Shaheen, Mohamed N. F.; Abd El-Daim, Sahar E.; Ahmed, Nehal I.; Elmahdy, Elmahdy M.	Environmental monitoring of Aichi virus and human bocavirus in samples from wastewater treatment plant, drain, and River Nile in Egypt	2020	Egypt	DIS	0	viruses	NA	rt PCR	NA	CD3	mixed	J WATER HEALTH	10.2166/wh.2019.075
Nevers, MB; Przybyla-Kelly, K; Shively, D; Morris, CC; Dickey, J; Byappanahalli, MN	Influence of sediment and stream transport on detecting a source of environmental DNA	2020	USA	MOD	0	NA	NA	qPCR	NA	COI	mixed	PLoS One
Yan, Changchun; Wang, Fei; Geng, Huanhuan; Liu, Haijun; Pu, Shengyan; Tian, Zhijun; Chen, Huilun; Zhou, Beihai; Yuan, Rongfang; Yao, Jun	Integrating high-throughput sequencing and metagenome analysis to reveal the characteristic and resistance mechanism of microbial community in metal contaminated sediments	2020	China	POL	0	bacteria	Illumina	PCR_amplicon	V4	16S	sediment	SCI TOTAL ENVIRON	10.1016/j.scitotenv.2019.136116
Nukazawa, Kei; Akahoshi, Kentaro; Suzuki, Yoshihiro	Are bacteria potential sources of fish environmental DNA?	2020	Japan	MOD	0	bacteria	NA	dPCR	NA	cyt b	sediment	PLOS ONE	10.1371/journal.pone.0230174
Zou, Keshu; Chen, Jianwei; Ruan, Huiting; Li, Zhenhai; Guo, Wenjie; Li, Min; Liu, Li	eDNA metabarcoding as a promising conservation tool for monitoring fish diversity in a coastal wetland of the Pearl River Estuary compared to bottom trawling	2020	China	MON	1	fishes	NA	metabarcoding_amplicon_PCR	NA	12S	water	SCI TOTAL ENVIRON	10.1016/j.scitotenv.2019.134704
Ahn, Hyojin; Kume, Manabu; Terashima, Yuki; Ye, Feng; Kameyama, Satoshi; Miya, Masaki; Yamashita, Yoh; Kasai, Akihide	Evaluation of fish biodiversity in estuaries using environmental DNA metabarcoding	2020	Japan	BA	1	fish	Illumina	metabarcoding_PCR	NA	12S	water	PLOS ONE	10.1371/journal.pone.0231127
Imamura, Akio; Hayami, Kana; Sakata, Masayuki K.; Minamoto, Toshifumi	Environmental DNA revealed the fish community of Hokkaido Island, Japan, after invasion by rainbow trout	2020	Japan	COMA	1	fishes	Illumina	metabarcoding_PCR	NA	12S	water	BIODIVERS DATA J	10.3897/BDJ.8.e56876
Yonezawa, S; Ushio, M; Yamanaka, H; Miya, M; Takayanagi, A; Isagi, Y	Environmental DNA metabarcoding reveals the presence of a small, quick-moving, nocturnal water shrew in a forest stream	2020	Japan	MON	1	mammals	Illumina	metabarcoding_PCR	NA	12S	water	Conserv. Genet.
Alam, Md Jobaidul; Kim, Nack-Keun; Andriyono, Sapto; Choi, Hee-kyu; Lee, Ji-Hyun; Kim, Hyun-Woo	Assessment of fish biodiversity in four Korean rivers using environmental DNA metabarcoding	2020	South Korea	BA	1	fishes	Illumina	PCR_amplicon	NA	12S	water	PEERJ	10.7717/peerj.9508
Hempel, CA; Peinert, B; Beermann, AJ; Elbrecht, V; Macher, JN; Macher, TH; Jacobs, G; Leese, F	Using Environmental DNA to Monitor the Reintroduction Success of the Rhine Sculpin (Cottus rhenanus) in a Restored Stream	2020	Germany	RIS	0	fishes	NA	PCR_amplicon	NA	12S	water	Front. Ecol. Evol.
Griffiths N.P., Bolland J.D., Wright R.M., Murphy L.A., Donnelly R.K., Watson H.V., Hänfling B.	Environmental DNA metabarcoding provides enhanced detection of the European eel Anguilla anguilla and fish community structure in pumped river catchments	2020	UK	COMA	1	fishes	Illumina	metabarcoding	V5	12S	water	J. Fish Biol.
Griffiths, Nathan P.; Bolland, Jonathan D.; Wright, Rosalind M.; Murphy, Leona A.; Donnelly, Robert K.; Watson, Hayley V.; Hanfling, Bernd	EnvironmentalDNAmetabarcoding provides enhanced detection of the European eelAnguilla anguillaand fish community structure in pumped river catchments	2020	UK	COMA	1	fishes	Illumina	metabarcoding_PCR	V5	12S	water	J FISH BIOL	10.1111/jfb.14497
Schenekar, Tamara; Schletterer, Martin; Lecaudey, Laurene A.; Weiss, Steven J.	Reference databases, primer choice, and assay sensitivity for environmental metabarcoding: Lessons learnt from a re-evaluation of an eDNA fish assessment in the Volga headwaters	2020	Rusia	TEC	1	fishes	Illumina	metabarcoding_qPCR	NA	12S_16S	water	RIVER RES APPL	10.1002/rra.3610
Rehman, Aqsa; Khan, Muhammad Fiaz; Bibi, Saira; Nouroz, Faisal	Comparative PHY of (Schizothorax esocinus) with reference to 12s and 16 sribosomal RNA from River Swat, Pakistan	2020	Pakistan	PHY	0	fishes	NA	PCR_amplicon	NA	12S, 16S	water	MITOCHONDRIAL DNA A	10.1080/24701394.2020.1741561
Hassan F.M., Salih W.Y., Al-Haideri H.H.	Next-generation sequencing technologies for environmental dna as an efficient bio indicator for bacterial biodiversity in tigris river, iraq	2020	Iraq	BA	1	bacteria	Illumina	PCR	NA	16S	water	Syst. Rev. Pharm.
Koniuszewska, Izabela; Korzeniewska, Ewa; Harnisz, Monika; Kiedrzynska, Edyta; Kiedrzynski, Marcin; Czatzkowska, Malgorzata; Jarosiewicz, Pawel; Zalewski, Maciej	The occurrence of antibiotic-resistance genes in the Pilica River, Poland	2020	Poland	DIS	0	bacteria	NA	PCR	NA	16S	water	ECOHYDROL HYDROBIOL	10.1016/j.ecohyd.2019.09.002
Reis, Paula C. J.; Ruiz-Gonzalez, Clara; Crevecoeur, Sophie; Soued, Cynthia; Prairie, Yves T.	Rapid shifts in methanotrophic bacterial communities mitigate methane emissions from a tropical hydropower reservoir and its downstream river	2020	Malaysia	POL	1	bacteria	Illumina	PCR_amplicon	NA	16S	water	SCI TOTAL ENVIRON	10.1016/j.scitotenv.2020.141374
Itakura, Hikaru; Wakiya, Ryoshiro; Sakata, Masayuki K.; Hsu, Hsiang-Yi; Chen, Shih-Chong; Yang, Chih-Chao; Huang, Yi-Cheng; Han, Yu-San; Yamamoto, Satoshi; Minamoto, Toshifumi	Estimations of Riverine Distribution, Abundance, and Biomass of Anguillid Eels in Japan and Taiwan Using Environmental DNA Analysis	2020	Japan	BA	0	fishes	NA	rt PCR_amplicon	NA	16S	water	ZOOL STUD	10.6620/ZS.2020.59-17
Noyer, Megane; Reoyo-Prats, Brice; Aubert, Dominique; Bernard, Maria; Verneau, Olivier; Palacios, Carmen	Particle -attached riverine bacteriome shifts in a pollutant -resistant and pathogenic community during a Mediterranean extreme storm event	2020	France	DIS	1	bacteria	Illumina	metabarcoding_PCR	V3-V4	16S	water	SCI TOTAL ENVIRON	10.1016/j.scitotenv.2020.139047
Kim, Minkyung; Lee, Jaebok; Yang, Dongwoo; Park, Hye Yoon; Park, Woojun	Seasonal dynamics of the bacterial communities associated with cyanobacterial blooms in the Han River	2020	South Korea	SEA_COMA	1	bacteria	NA	NA	V3-V4	16S	water	ENVIRON POLLUT	10.1016/j.envpol.2020.115198
El Najjar, P.; Pfaffl, M.; Ouaini, N.; Abdel Nour, A.; El Azzi, D.	Water and sediment microbiota diversity in response to temporal variation at the outlet of the Ibrahim River (Lebanon)	2020	Lebanon	BA	0	bacteria	Illumina	PCR	V3-V4	16S	water	ENVIRON MONIT ASSESS	10.1007/s10661-020-8139-z
Hagy, James D., III; Houghton, Katelyn A.; Beddick, David L., Jr.; James, Joseph B.; Friedman, Stephanie D.; Devereux, Richard	Quantifying stream periphyton assemblage responses to nutrient amendments with a molecular approach	2020	USA	MON	1	bacteria	Illumina	amplicon	V4	16S_18S	water	FRESHW SCI	10.1086/708935
Ghosh, Anwesha; Debnath, Manojit; Bhadury, Punyasloke	Datasets of surface water microbial populations from two anthropogenically impacted sites on the Bhagirathi-Hooghly River	2020	India	MON	1	bacteria_phytoplancton	Illumina	PCR	V4_V9	16S_18s	water	DATA BRIEF	10.1016/j.dib.2020.105371
Rusinol, Marta; Martinez-Puchol, Sandra; Timoneda, Natalia; Fernandez-Cassi, Xavier; Perez-Cataluna, Alba; Fernandez-Bravo, Ana; Moreno-Mesonero, Laura; Moreno, Yolanda; Luis Alonso, Jose; Jose Figueras, Maria; Francesc Abril, Josep; Bofill-Mas, Silvia; Girones, Rosina	Metagenomic analysis of viruses, bacteria and protozoa in irrigation water	2020	Spain	DIS	1	viruses_bacteria_protozoa	Illumina	amplicon_PCR	V3-V4	16S,V3,V4_18S,V4	water	INT J HYG ENVIR HEAL	10.1016/j.ijheh.2019.113440
Yang, Nan; Li, Yi; Zhang, Wenlong; Lin, Li; Qian, Bao; Wang, Longfei; Niu, Lihua; Zhang, Huanjun	Cascade dam impoundments restrain the trophic transfer efficiencies in benthic microbial food web	2020	China	COMA	0	bacteria	NA	metabarcoding_PCR	V3-V4	16S,V3,V4_18S,V4	water	WATER RES	10.1016/j.watres.2019.115351
Fan, JT; Wang, SP; Li, H; Yan, ZG; Zhang, YZ; Zheng, X; Wang, PY	Modeling the ecological status response of rivers to multiple stressors using machine learning: A comparison of environmental DNA metabarcoding and morphological data	2020	China	MOD	0	phytoplankton	Illumina	metabarcoding_PCR	NA	18S	water	Water Res.
Accattatis, Victoria; Piccini, Claudia; Huber, Paula; Metz, Sebastian; Rueda, Eva; Devercelli, Melina	Identifying Invaders: The Case ofCeratium furcoides(Gonyaulacales, Dinophyceae) in South America	2020	Argentina	EXIV	1	protozoa	Sanger	PCR	V4	18S	water	J PHYCOL	10.1111/jpy.13015
Yan, Miaomiao; Chen, Shengnan; Huang, Tinglin; Li, Baoqin; Li, Nan; Liu, Kaiwen; Zong, Rongrong; Miao, Yutian; Huang, Xin	Community Compositions of Phytoplankton and Eukaryotes during the Mixing Periods of a Drinking Water Reservoir: Dynamics and Interactions	2020	China	COMA	1	phytoplankton	Illumina	PCR_amplicon	V9	18S	water	INT J ENV RES PUB HE	10.3390/ijerph17041128
Carraro, Luca; Maechler, Elvira; Wuethrich, Remo; Altermatt, Florian	Environmental DNA allows upscaling spatial patterns of biodiversity in freshwater ecosystems	2020	Switzerland	BA	1	insects	Illumina	amplicon	NA	COI	water	NAT COMMUN	10.1038/s41467-020-17337-8
Uchida, Noriko; Kubota, Kengo; Aita, Shunsuke; Kazama, So	Aquatic insect community structure revealed by eDNA metabarcoding derives indices for environmental assessment	2020	Japan	COMA	1	insects	NA	metabarcoding	NA	COI	water	PEERJ	10.7717/peerj.9176
Blackman, Rosetta C.; Ling, Kar Keun Sean; Harper, Lynsey R.; Shum, Peter; Hanfling, Bernd; Lawson-Handley, Lori	Targeted and passive environmental DNA approaches outperform established methods for detection of quagga mussels, Dreissena rostriformis bugensis in flowing water	2020	UK	EXIV	0	mollusks	Illumina	metabarcoding_qPCR	NA	COI	water	ECOL EVOL	10.1002/ece3.6921
Elberri, Aya Ibrahim; Galal-Khallaf, Asmaa; Gibreel, Sarah Emad; El-Sakhawy, Said Fathallah; El-Garawani, Islam; Elnabi, Sobhy El-Sayed Hassab; Mohammed-Geba, Khaled	DNA and eDNA-based tracking of the North African sharptooth catfish Clarias gariepinus	2020	Egypt	MON	0	fishes	NA	PCR	NA	COI	water	MOL CELL PROBE	10.1016/j.mcp.2020.101535
Pochardt, Meredith; Allen, Jennifer M.; Hart, Ted; Miller, Sophie D. L.; Yu, Douglas W.; Levi, Taal	Environmental DNA facilitates accurate, inexpensive, and multiyear population estimates of millions of anadromous fish	2020	USA	MON	0	fishes	NA	PCR	NA	COI	water	MOL ECOL RESOUR	10.1111/1755-0998.13123
Hoy M.S., Ostberg C.O.	Development of two quantitative PCR assays for detection of several Cottus species from environmental DNA in Pacific coast watersheds of North America	2020	USA	TEC	0	fishes	NA	PCR	NA	COI	water	Conserv. Gen. Res.
Mychek-Londer J.G., Balasingham K.D., Heath D.D.	Using environmental DNA metabarcoding to map invasive and native invertebrates in two Great Lakes tributaries	2020	Canada	EXIV	0	invertebrates	Life Technologies	PCR_amplicon	NA	COI	water	Environ. DNA.
Rodgers, Torrey W.; Dysthe, Joseph C.; Tait, Cynthia; Franklin, Thomas W.; Schwartz, Michael K.; Mock, Karen E.	Detection of 4 imperiled western North American freshwater mussel species from environmental DNA with multiplex qPCR assays	2020	Canada_Mexico_USA	RIS	0	mollusks	Applied Biosystems	qPCR	NA	COI	water	FRESHW SCI	10.1086/710570
Curtis, AN; Larson, ER	No evidence that crayfish carcasses produce detectable environmental DNA (eDNA) in a stream enclosure experiment	2020	USA	TEC	0	crustaceans	NA	qPCR	NA	COI	water	PeerJ
O'Sullivan, Antoin M.; Samways, Kurt M.; Perreault, Alysse; Hernandez, Cecilia; Gautreau, Mark D.; Curry, R. Allen; Bernatchez, Louis	Space invaders: Searching for invasive Smallmouth Bass (Micropterus dolomieu) in a renowned Atlantic Salmon (Salmo salar) river	2020	Canada	EXIV	1	fish	Sanger	qPCR	NA	COI	water	ECOL EVOL	10.1002/ece3.6088
Lor, Yer; Schreier, Theresa M.; Waller, Diane L.; Merkes, Christopher M.	Using environmental DNA (eDNA) to detect the RIS Spectaclecase Mussel (Margaritifera monodonta)	2020	USA	RIS	0	mollusks	Sanger	qPCR	NA	COI	water	FRESHW SCI	10.1086/711673
Nardi, Cristina Fernanda; Sanchez, Julieta; Fernandez, Daniel Alfredo; Casalinuovo, Miguel angel; Rojo, Javier Hernan; Chalde, Tomas	Detection of lamprey in Southernmost South America by environmental DNA (eDNA) and molecular evidence for a new species	2020	Argentina	EXIV	0	fishes	NA	PCR	NA	COI_12S	water	POLAR BIOL	10.1007/s00300-020-02640-3
Marques, Virginie; Guerin, Pierre-Edouard; Rocle, Mathieu; Valentini, Alice; Manel, Stephanie; Mouillot, David; Dejean, Tony	Blind assessment of vertebrate taxonomic diversity across spatial scales by clustering environmental DNA metabarcoding sequences	2020	France	BA	1	vertebrates	NA	PCR	NA	COI,12S	water	ECOGRAPHY	10.1111/ecog.05049
Gibbons, S. M.	River Herring Environmental DNA: Estimating Rates Of Shedding, Decay, and Trends in the Environment	2020	USA	MOD	0	fishes	NA	qPCR	NA	COI	water
Spence, Brian C.; David, |; Rundio, E.; Nicholas, |; Demetras, J.; Sedoryk, | Maryna	Efficacy of environmental DNA sampling to detect the occurrence of RIS coho salmon (Oncorhynchus kisutch) in Mediterranean-climate streams of California's central coast	2020	USA	RIS	0	fishes	NA	qPCR	NA	cyt b	water	Environmental DNA
Witzel N.A., Taheri A., Miller B.T., Hardman R.H., Withers D.I., Spear S.F., Sutton W.B.	Validation of an environmental DNA protocol to detect a stream-breeding amphibian, the Streamside Salamander (Ambystoma barbouri)	2020	USA	TEC	0	amphibians	NA	qPCR_amplicon	NA	cyt b	water	Environ. DNA.
Kanawi, E. A.	COMPARING ENVIRONMENTAL DNA AND TRADITIONAL MONITORING 1 APPROACHES TO ASSESS THE ABUNDANCE OF OUTMIGRATING COHO 2	2020	USA	COMP	0	fishes	NA	qPCR	NA	cyt b	water
Akamatsu, Yoshihisa; Kume, Gen; Gotou, Masuji; Kono, Takanori; Fujii, Takuma; Inui, Ryutei; Kurita, Yoshihisa	Using environmental DNA analyses to assess the occurrence and abundance of the RIS amphidromous fish Plecoglossus altivelis ryukyuensis	2020	Japan	RIS	0	fishes	NA	rt-qPCR	ND4	mit NADH	water	BIODIVERS DATA J	10.3897/BDJ.8.e39679
Bedwell, ME; Goldberg, CS	Spatial and temporal patterns of environmental DNA detection to inform sampling protocols in lentic and lotic systems	2020	USA	SEA	0	NA	NA	qPCR	NA	mit NADHII	water	Ecol. Evol.
Tsuji, Satsuki; Maruyama, Atsushi; Miya, Masaki; Ushio, Masayuki; Sato, Hirotoshi; Minamoto, Toshifumi; Yamanaka, Hiroki	Environmental DNA analysis shows high potential as a tool for estimating intraspecific genetic diversity in a wild fish population	2020	Japan	COMA	1	fishes	Illumina	PCR	NA	mtDNA	water	MOL ECOL RESOUR	10.1111/1755-0998.13165
Tsuji, Satsuki; Shibata, Naoki; Sawada, Hayato; Ushio, Masayuki	Quantitative evaluation of intraspecific genetic diversity in a natural fish population using environmental DNA analysis	2020	Japan	BA	1	fishes	Illumina	qPCR	NA	mtDNA	water	MOL ECOL RESOUR	10.1111/1755-0998.13200
Ruan, Rui; Wang, Dengqiang; Yue, Huamei; Li, Chuangju; Chen, Daqing; Duan, Xinbin	Using environmental DNA to detect Hypophthalmichthys molitrix during the spawning period in the Yangtze River	2020	China	MON	0	fishes	NA	qPCR_PCR	NA	mtDNA_COI	water	CONSERV GENET RESOUR	10.1007/s12686-018-1062-8
Mizumoto, Hiroki; Mitsuzuka, Takashi; Araki, Hitoshi	An Environmental DNA Survey on Distribution of an RIS Salmonid Species, Parahucho perryi, in Hokkaido, Japan	2020	Japan	RIS	0	fish	NA	qPCR	NA	NA	water	FRONT ECOL EVOL	10.3389/fevo.2020.569425
Hauger, AN; Hollis-Etter, KM; Etter, DR; Roloff, GJ; Mahon, AR	Use of environmental DNA (eDNA) in streams to detect feral swine (Sus scrofa)	2020	USA	MON	1	mammals	NA	ddPCR	NA	NA	water	PeerJ
King, J. D.	Using Environmental Dna and Metabarcoding to Investigate Population Genetic Characteristics of the Alabama Sturgeon, Scaphirhynchus Suttkusi, in the Mobile	2020	USA	MON	0	fishes	Illumina	metabarcoding	NA	NA	water
Goutte, Aurelie; Molbert, Noelie; Guerin, Sabrina; Richoux, Robin; Rocher, Vincent	Monitoring freshwater fish communities in large rivers using environmental DNA metabarcoding and a long-term electrofishing survey	2020	France	COMP	0	fish	Illumina	metabarcoding_PCR	NA	NA	water	J FISH BIOL	10.1111/jfb.14383
Tanaka K., Miyawaki S., Mizumori Y., Kato Y., Nagano M., Doi H.	Environmental DNA analysis of invasive aquatic plant, Egeria densa in the Oota River, Japan.	2020	Japan	EXIV	0	plants	Illumina	NA	NA	NA	water	Ecol. Civil Eng.
Bjordahl, Brianna; Okada, Sumio; Takahashi, Mizuki K.	Assessment of small tributaries as possible habitats for larvae and juveniles of Japanese giant salamanders, Andrias japonicus, by coupling environmental DNA with traditional field surveys	2020	Japan	COMP	0	amphibians	NA	NA	NA	NA	water	SALAMANDRA
Rubenson, Erika S.; Olden, Julian D.	An invader in salmonid rearing habitat: current and future distributions of smallmouth bass (Micropterus dolomieu) in the Columbia River Basin	2020	USA	EXIV	0	fishes	NA	NA	NA	NA	water	CAN J FISH AQUAT SCI	10.1139/cjfas-2018-0357
Cantera, Isabel; Decotte, Jean-Baptiste; Dejean, Tony; Murienne, Jerome; Vigouroux, Regis; Valentini, Alice; Brosse, Sebastien	Characterizing the spatial signal of environmental DNA in river systems using a community ecology approach	2020	French Guyana	BA	0	fish	Illumina	PCR	NA	NA	water	MOL ECOL RESOUR	10.1111/1755-0998.13544
Tavares, C. Nogueira; Brauns, M.; Hille, S.; Krenek, S.; Borcherding, J.; Weitere, M.	Tracing the colonization process of non-native gobies into a large river: the relevance of different dispersal modes	2020	Czech Republic	EXIV	0	fishes	NA	PCR	NA	NA	water	BIOL INVASIONS	10.1007/s10530-020-02281-x
Li, Feilong; Altermatt, Florian; Yang, Jianghua; An, Shuqing; Li, Aimin; Zhang, Xiaowei	Human activities' fingerprint on multitrophic biodiversity and ecosystem functions across a major river catchment in China	2020	China	BA_PHY	0	bacteria_protoza_fungi_algae_invertebrates	Life Technologies_Illumina	PCR_amplicon	NA	NA	water	GLOBAL CHANGE BIOL	10.1111/gcb.15357
Gasparini L., Crookes S., Prosser R.S., Hanner R.	Detection of freshwater mussels (Unionidae) using environmental DNA in riverine systems	2020	Canada	TEC	0	mollusks	NA	PCR_amplicon	NA	NA	water	Environ. DNA.
Sutherland, Jenny; Mifsud, David; Stapleton, Maegan; Spear, Stephen F.; Greenwald, Katherine	Environmental DNA Assessment Reveals Restoration Success for Mudpuppies (Necturus maculosus)	2020	USA	MON	0	amphibians	NA	qPCR	NA	NA	water	HERPETOLOGICA	10.1655/0018-0831-76.4.366
Halstead, Brian J.; Goldberg, Caren S.; Douglas, Robert B.; Kleeman, Patrick M.; Ulrich, David W.	OCCURRENCE OF A SUITE OF STREAM-OBLIGATE AMPHIBIANS IN TIMBERLANDS OF MENDOCINO COUNTY, CALIFORNIA, EXAMINED USING ENVIRONMENTAL DNA	2020	USA	BA	1	amphibians	NA	qPCR	NA	NA	water	BioOne
Crookes, Steven; Heer, Tej; Castaneda, Rowshyra A.; Mandrak, Nicholas E.; Heath, Daniel D.; Weyl, Olaf L. F.; MacIsaac, Hugh J.; Foxcroft, Llewellyn C.	Monitoring the silver carp invasion in Africa: a case study using environmental DNA (eDNA) in dangerous watersheds	2020	South Africa	EXIV	0	fishes	NA	qPCR	NA	NA	water	NEOBIOTA	10.3897/neobiota.56.47475
Hayer, Cari-Ann; Bayless, Michael F.; George, Amy; Thompson, Nathan; Richter, Catherine A.; Chapman, Duane C.	Use of Environmental DNA to Detect Grass Carp Spawning Events	2020	USA	EXIV	0	fishes	NA	qPCR	NA	NA	water	FISHES-BASEL	10.3390/fishes5030027
Sneiderman, R.	Data analysis of salmonid environmental DNA measurements obtained via controlled experiments and from several Pacific streams	2020	Canada	MON	0	fishes	NA	qPCR	NA	NA	water
Barnes, Matthew A.; Brown, Audrey D.; Daum, Mikaela N.; de la Garza, Karla A.; Driskill, Jackson; Garrett, Kylie; Goldstein, Madeleine S.; Luk, Alaia; Maguire, Joel I.; Moke, Robert; Ostermaier, Emily M.; Sanders, Yorick M.; Sandhu, Theodore; Stith, Aryiah; Suresh, Varshini V.	Detection of the Amphibian Pathogens Chytrid Fungus (Batrachochytrium dendrobatidis) and Ranavirus in West Texas, USA, Using Environmental DNA	2020	USA	DIS	0	fungi	NA	qPCR	NA	NA	water	J WILDLIFE DIS	10.7589/2019-08-212
Bortagaray, Viviana; Girardi, Viviane; Pou, Sonia; Lizasoain, Andres; Tort, Luis Fernando Lopez; Spilki, Fernando R.; Colina, Rodney; Victoria, Matias	Detection, Quantification, and Microbial Risk Assessment of Group A Rotavirus in Rivers from Uruguay	2020	Uruguay	DIS	0	viruses	NA	qPCR	NA	NA	water	FOOD ENVIRON VIROL	10.1007/s12560-019-09416-x
Richey, Christine A.; Kenelty, Kirsten, V; Hopkins, Kristina Van Stone; Stevens, Brittany N.; Martinez-Lopez, Beatriz; Hallett, Sascha L.; Atkinson, Stephen D.; Bartholomew, Jerri L.; Soto, Esteban	Validation of environmental DNA sampling for determination of Ceratonova shasta (Cnidaria: Myxozoa) distribution in Plumas National Forest, CA	2020	USA	DIS	0	protozoa	Sanger	qPCR_amplicon	NA	NA	water	PARASITOL RES	10.1007/s00436-019-06509-1
Rimoldi, Sara Giordana; Stefani, Fabrizio; Gigantiello, Anna; Polesello, Stefano; Comandatore, Francesco; Mileto, Davide; Maresca, Mafalda; Longobardi, Concetta; Mancon, Alessandro; Romeri, Francesca; Pagani, Cristina; Cappelli, Francesca; Roscioli, Claudio; Moja, Lorenzo; Gismondo, Maria Rita; Salerno, Franco	Presence and infectivity of SARS-CoV-2 virus in wastewaters and rivers	2020	Italy	DIS	0	viruses	Ion Torrent	rt PCR	NA	NA	water	SCI TOTAL ENVIRON	10.1016/j.scitotenv.2020.140911
Troth, Christopher R.; Burian, Alfred; Mauvisseau, Quentin; Bulling, Mark; Nightingale, Jen; Mauvisseau, Christophe; Sweet, Michael J.	Development and application of eDNA-based tools for the conservation of white-clawed crayfish	2020	UK	EXIV	0	crustaceans	NA	rt PCR	NA	NA	water	SCI TOTAL ENVIRON	10.1016/j.scitotenv.2020.141394
Salvador, Daniel; Caeiro, Maria Filomena; Serejo, Fatima; Nogueira, Paulo; Carneiro, Rui Neves; Neto, Celia	Monitoring Waterborne Pathogens in Surface and Drinking Waters. Are Water Treatment Plants (WTPs) Simultaneously Efficient in the Elimination of Enteric Viruses and Fecal Indicator Bacteria (FIB)?	2020	Portugal	DIS	0	viruses	NA	rt-qPCR	NA	NA	water	WATER-SUI	10.3390/w12102824
Pinto, Otavio H. B.; Silva, Thais F.; Vizzotto, Carla S.; Santana, Renata H.; Lopes, Fabyano A. C.; Silva, Bruno S.; Thompson, Fabiano L.; Kruger, Ricardo H.	Genome-resolved metagenomics analysis provides insights into the ecological role of Thaumarchaeota in the Amazon River and its plume	2020	Brazil	PHY	1	archaea	Illumina	shotgun	NA	NA	water	BMC MICROBIOL	10.1186/s12866-020-1698-x
Rodriguez-R, Luis M.; Tsementzi, Despina; Luo, Chengwei; Konstantinidis, Konstantinos T.	Iterative subtractive binning of freshwater chronoseries metagenomes identifies over 400 novel species and their ecologic preferences	2020	USA	COMA	1	bacteria	Illumina	shotgun	NA	NA	water	ENVIRON MICROBIOL	10.1111/1462-2920.15112
Liang, Jinsong; Mao, Guannan; Yin, Xiaole; Ma, Liping; Liu, Lei; Bai, Yaohui; Zhang, Tong; Qu, Jiuhui	Identification and quantification of bacterial genomes carrying antibiotic resistance genes and virulence factor genes for aquatic microbiological risk assessment	2020	China	DIS	1	bacteria	Illumina	shotgun	NA	NA	water	WATER RES	10.1016/j.watres.2019.115160
Breton-Deval, Luz; Sanchez-Reyes, Ayixon; Sanchez-Flores, Alejandro; Juarez, Katy; Salinas-Peralta, Ilse; Mussali-Galante, Patricia	Functional Analysis of a Polluted River Microbiome Reveals a Metabolic Potential for Bioremediation	2020	Mexico	PHY	1	bacteria	Illumina	shotgun	NA	NA	water	MICROORGANISMS	10.3390/microorganisms8040554
Santos-Junior, Celio Dias; Sarmento, Hugo; de Miranda, Fernando Pellon; Henrique-Silva, Flavio; Logares, Ramiro	Uncovering the genomic potential of the Amazon River microbiome to degrade rainforest organic matter	2020	Brazil	PHY	1	bacteria	Illumina	shotgun	NA	NA	water	MICROBIOME	10.1186/s40168-020-00930-w
Zhang, Yujie; Liao, Yen-Te; Salvador, Alexandra; Sun, Xiaohong; Wu, Vivian C. H.	Investigating the Whole-Genome Sequence of a New Locus of Enterocyte Effacement-Positive Shiga Toxin-Producing Escherichia coli O157:H7 Strain Isolated from River Water	2020	USA	DIS	1	bacteria	NA	Shotgun	NA	NA	water	MICROBIOL RESOUR ANN	10.1128/MRA.00112-20
Dias, Marcela Franca; Fernandes, Gabriel da Rocha; de Paiva, Magna Cristina; de Matos Salim, Anna Christina; Santos, Alexandre Bueno; Amaral Nascimento, Andrea Maria	Exploring the resistome, virulome and microbiome of drinking water in environmental and clinical settings	2020	Brazil	ARG	1	bacteria	Illumina	WGS	NA	NA	water	WATER RES	10.1016/j.watres.2020.115630
Chopyk, Jessica; Nasko, Daniel J.; Allard, Sarah; Bui, Anthony; Treangen, Todd; Pop, Mihai; Mongodin, Emmanuel F.; Sapkota, Amy R.	Comparative metagenomic analysis of microbial taxonomic and functional variations in untreated surface and reclaimed waters used in irrigation applications	2020	USA	PHY	1	bacteria	Illumina	WGS	NA	NA	water	WATER RES	10.1016/j.watres.2019.115250
Zizka, Vera M. A.; Geiger, Matthias F.; Leese, Florian	DNA metabarcoding of stream invertebrates reveals spatio-temporal variation but consistent status class assessments in a natural and urban river	2020	Germany	SEA	1	macroinvertebrates	Illumina	PCR_amplicon	NA	NA	water	ECOL INDIC	10.1016/j.ecolind.2020.106383
Khamrin, Pattara; Kumthip, Kattareeya; Thongprachum, Aksara; Sirilert, Sirinart; Malasao, Rungnapa; Okitsu, Shoko; Hayakawa, Satoshi; Ushijima, Hiroshi; Maneekarn, Niwat	Genetic diversity of norovirus genogroup I, II, IV and sapovirus in environmental water in Thailand	2020	Thailand	DIS	1	viruses	NA	nested PCR	NA	NoVs_SaVs	water	J INFECT PUBLIC HEAL	10.1016/j.jiph.2020.05.004
Emilse Prez, Veronica; Ramiro Poma, Hugo; Gisela Giordano, Georgina; Victoria, Matias; Viviana Nates, Silvia; Beatriz Rajal, Veronica; Angelica Barril, Patricia	Rotavirus contamination of surface waters from the northwest of Argentina	2020	Argentina	DIS	0	viruses	Applied Biosystems	qPCR	NA	VP7	water	J WATER HEALTH	10.2166/wh.2020.005
Aminipour, Mona; Ghaderi, Mostafa; Harzandi, Naser	First Occurrence of Saffold Virus in Sewage and River Water Samples in Karaj, Iran	2020	Iran	DIS	0	viruses	NA	rt-qPCR	NA	5'UTR	water	FOOD ENVIRON VIROL	10.1007/s12560-019-09415-y
Rivera, Sinziana F.; Vasselon, Valentin; Mary, Nathalie; Monnier, Olivier; Rimet, Frederic; Bouchez, Agnes	Exploring the capacity of aquatic biofilms to act as environmental DNA samplers: Test on macroinvertebrate communities in rivers	2021	Mozambique	TEC	1	macroinvertebrates	illumina	PCR_amplicon	NA	COI	biofilm	SCI TOTAL ENVIRON	10.1016/j.scitotenv.2020.144208
Martinez, Joval N.; Nishihara, Arisa; Haruta, Shin	Metagenome-Assembled Genome Sequences Recovered from Epilithic River Biofilm in the Tama River, Japan	2021	Japan	COMA	1	bacteria	Illumina	metagenomics	NA	NA	biofilm	MICROBIOL RESOUR ANN	10.1128/MRA.00664-21
Kulas, Antonija; Gulin, Vesna; Kepcija, Renata Matonickin; Zutinic, Petar; Peric, Mirela Sertic; Orlic, Sandi; Kajan, Katarina; Stoeck, Thorsten; Lentendu, Guillaume; Canjevac, Ivan; Martinic, Ivan; Udovic, Marija Gligora	Ciliates (Alveolata, Ciliophora) as bioindicators of environmental pressure: A karstic river case	2021	Croatia	COMP	1	protozoa	Illumina	PCR	V9	NA	biofilm	ECOL INDIC	10.1016/j.ecolind.2021.107430
Pissaridou, Panayiota; Vasselon, Valentin; Christou, Andreas; Chonova, Teofana; Papatheodoulou, Athina; Drakou, Katerina; Tziortzis, Iakovos; Dorflinger, Gerald; Rimet, Frederic; Bouchez, Agnes; Vasquez, Marlen, I	Cyprus' diatom diversity and the association of environmental and anthropogenic influences for ecological assessment of rivers using DNA metabarcoding	2021	Cyprus	QUA	0	diatoms	NA	metabarcoding_amplicon_PCR	NA	rbCL	biofilm	CHEMOSPHERE	10.1016/j.chemosphere.2021.129814
Sales, Naiara Guimaraes; Wangensteen, Owen Simon; Carvalho, Daniel Cardoso; Deiner, Kristy; Praebel, Kim; Coscia, Ilaria; McDevitt, Allan D.; Mariani, Stefano	Space-time dynamics in monitoring neotropical fish communities using eDNA metabarcoding	2021	Brazil	SEA	1	fishes	Illumina	matabarcoding_PCR_amplicon	NA	12S	mixed	SCI TOTAL ENVIRON	10.1016/j.scitotenv.2020.142096
Tee, Hwee Sze; Waite, David; Lear, Gavin; Handley, Kim Marie	Microbial river-to-sea continuum: gradients in benthic and planktonic diversity, osmoregulation and nutrient cycling	2021	New Zealand	COMA	1	invertebrates	Illumina	metagenomics	NA	16S, 18S	mixed	MICROBIOME	10.1186/s40168-021-01145-3
Zhu, Mengjie; Yang, Nan; Li, Yi; Zhang, Wenlong; Wang, Linqiong; Niu, Lihua; Wang, Longfei; Zhang, Huanjun	Assessing the effects of cascade dams on river ecological status using multi-species interaction-based index of biotic integrity (Mt-IBI)	2021	China	MON	0	bacteria_protozoan_metazoan	Illumina	metabarcoding_PCR	V3-V4	16S,V3,V4_18S,V4	mixed	J ENVIRON MANAGE	10.1016/j.jenvman.2021.113585
Janosik, Alexis M.; Whitaker, Justine M.; VanTassel, Nichelle M.; Rider, Steven J.	Improved environmental DNA sampling scheme for Alabama sturgeon provides new insight into a species once presumed extinct	2021	USA	RIS	0	fishes	Illumina	PCR_amplicon	NA	COI	mixed	J APPL ICHTHYOL	10.1111/jai.14183
Paine, Robert T. R.; Hurt, Carla R.; Mattingly, Hayden T.	Monitoring a minuscule madtom: Environmental DNA surveillance of the RIS pygmy madtom ( Noturus stanauli Etnier & Jenkins 1980) in the Duck and Clinch rivers, Tennessee	2021	USA	RIS	1	fishes	Sanger	qPCR	NA	cyt b	mixed	Environmental DNA
Thomson-Laing, Georgia; Parai, Russleigh; Kelly, Laura T.; Pochon, Xavier; Newnham, Rewi; Vandergoes, Marcus J.; Howarth, Jamie D.; Wood, Susanna A.	Development of droplet digital Polymerase Chain Reaction assays for the detection of long-finned (Anguilla dieffenbachii) and short-finned (Anguilla australis) eels in environmental samples	2021	New Zealand	TEC	1	fishes	Illumina	dd PCR	NA	cyt b, 16S	mixed	PEERJ	10.7717/peerj.12157
Adriaenssens, Evelien M.; Farkas, Kata; McDonald, James E.; Jones, David L.; Allison, Heather E.; McCarthy, Alan J.	Tracing the fate of wastewater viruses reveals catchment-scale virome diversity and connectivity	2021	UK	DIS	1	viruses	Illumina	PCR	NA	NA	mixed	WATER RES	10.1016/j.watres.2021.117568
Davis, Meredith; Midwinter, Anne C.; Cosgrove, Richard; Death, Russell G.	Detecting genes associated with antimicrobial resistance and pathogen virulence in three New Zealand rivers	2021	New Zealand	ARG	0	bacteria	NA	PCR	NA	NA	mixed	PEERJ	10.7717/peerj.12440
Yadav, Rakeshkumar; Rajput, Vinay; Dharne, Mahesh	Metagenomic analysis of a mega-city river network reveals microbial compositional heterogeneity among urban and peri-urban river stretch	2021	India	BA	1	bacteria	Ion	WGS	NA	NA	mixed	SCI TOTAL ENVIRON	10.1016/j.scitotenv.2021.146960
Wolff, Brian A.; Clements, William H.; Hall, Ed K.	Metals Alter Membership but Not Diversity of a Headwater Stream Microbiome	2021	USA	BA	1	bacteria	Illumina	amplicon	NA	16S	sediment	APPL ENVIRON MICROB	10.1128/AEM.02635-20
Suescun, Ana Victoria; Martinez-Cruz, Karla; Barret, Maialen; Cardenas, Leyla	Metabarcoding for bacterial diversity assessment: looking inside Didymosphenia geminata mats in Patagonian aquatic ecosystems	2021	Chile	COMA	1	bacteria	Illumina	metabarcoding	V4-V5	16S	sediment	AQUAT INVASIONS	10.3391/ai.2021.16.1.04
Sakata, Masayuki K.; Watanabe, Takeshi; Maki, Nobutaka; Ikeda, Kousuke; Kosuge, Toshihiro; Okada, Hiroaki; Yamanaka, Hiroki; Sado, Tetsuya; Miya, Masaki; Minamoto, Toshifumi	Determining an effective sampling method for eDNA metabarcoding: a case study for fish biodiversity monitoring in a small, natural river	2021	Japan	COMP	1	fishes	Illumina	metabarcoding	NA	COI	sediment	LIMNOLOGY	10.1007/s10201-020-00645-9
Jensen, Mads Reinholdt; Sigsgaard, Eva Egelyng; Agersnap, Sune; Rasmussen, Jes Jessen; Baattrup-Pedersen, Annette; Wiberg-Larsen, Peter; Thomsen, Philip Francis	Seasonal turnover in community composition of stream-associated macroinvertebrates inferred from freshwater environmental DNA metabarcoding	2021	Denmark	SEA	1	macroinvertebrates	NA	ddPCR, qPCR	NA	NA	sediment	Environmental DNA
Carnevali, Paula B. Matheus; Lavy, Adi; Thomas, Alex D.; Crits-Christoph, Alexander; Diamond, Spencer; Meheust, Raphael; Olm, Matthew R.; Sharrar, Allison; Lei, Shufei; Dong, Wenming; Falco, Nicola; Bouskill, Nicholas; Newcomer, Michelle E.; Nico, Peter; Wainwright, Haruko; Dwivedi, Dipankar; Williams, Kenneth H.; Hubbard, Susan; Banfield, Jillian F.	Meanders as a scaling motif for understanding of floodplain soil microbiome and biogeochemical potential at the watershed scale	2021	USA	PHY	1	bacteria	Illumina	WGS	NA	NA	sediment	MICROBIOME	10.1186/s40168-020-00957-z
Ji, Fenfen; Yan, Liang; Yan, Saihong; Qin, Tianlong; Shen, Jianzhong; Zha, Jinmiao	Estimating aquatic plant diversity and distribution in rivers from Jingjinji region, China, using environmental DNA metabarcoding and a traditional survey method	2021	China	COMP	1	plants	Illumina	metabarcoding	NA	rbCL	sediment	ENVIRON RES	10.1016/j.envres.2021.111348
Lentz, David L.; Hamilton, Trinity L.; Dunning, Nicholas P.; Tepe, Eric J.; Scarborough, Vernon L.; Meyers, Stephanie A.; Grazioso, Liwy; Weiss, Alison A.	Environmental DNA reveals arboreal cityscapes at the Ancient Maya Center of Tikal	2021	Mexico	BA	1	plants	Illumina	metabarcoding	NA	rbCL_ITS	sediment	SCI REP-UK	10.1038/s41598-021-91620-6
de Santana, C. David; Parenti, Lynne R.; Dillman, Casey B.; Coddington, Jonathan A.; Bastos, Douglas A.; Baldwin, Carole C.; Zuanon, Jansen; Torrente-Vilara, Gislene; Covain, Raphael; Menezes, Naercio A.; Datovo, Alessio; Sado, T.; Miya, M.	The critical role of natural history museums in advancing eDNA for biodiversity studies: a case study with Amazonian fishes	2021	Brazil	COMP	1	fishes	Illumina	metabarcoding	NA	12S	water	SCI REP-UK	10.1038/s41598-021-97128-3
Lozano Mojica, Juan Diego; Caballero, Susana	Applications of eDNA Metabarcoding for Vertebrate Diversity Studies in Northern Colombian Water Bodies	2021	Colombia	COMA	1	vertebrates	Illumina	metabarcoding_PCR	NA	12S	water	FRONT ECOL EVOL	10.3389/fevo.2020.617948
McColl-Gausden, EF; Weeks, AR; Coleman, RA; Robinson, KL; Song, S; Raadik, TA; Tingley, R	Multispecies models reveal that eDNA metabarcoding is more sensitive than backpack electrofishing for conducting fish surveys in freshwater streams	2021	Australia	COMP	1	fishes	Illumina	PCR	NA	12S	water	Mol. Ecol.
Blackman, Rosetta C.; Osathanunkul, Maslin; Brantschen, Jeanine; di Muri, Cristina; Harper, Lynsey R.; Machler, Elvira; Hanfling, Bernd; Altermatt, Florian	Mapping biodiversity hotspots of fish communities in subtropical streams through environmental DNA	2021	Thailand	COMA	1	fishes	Illumina	PCR_amplicon	NA	12S	water	SCI REP-UK	10.1038/s41598-021-89942-6
Broadhurst, Holly A.; Gregory, Luke M.; Bleakley, Emma K.; Perkins, Joseph C.; Lavin, Jenna V.; Bolton, Polly; Browett, Samuel S.; Howe, Claire V.; Tansley, Darren; Sales, Naiara GuimarÃ£es; McDevitt, Allan D.	Title: 1 Mapping differences in mammalian distributions and diversity using environmental 2 DNA from rivers 3 4 Authors	2021	UK	BA	1	mammals	Illumina	PCR_amplicon	NA	12S	water	biorxiv.org
Broadhurst, Holly A.; Gregory, Luke M.; Bleakley, Emma K.; Perkins, Joseph C.; Lavin, Jenna, V; Bolton, Polly; Browett, Samuel S.; Howe, Claire, V; Singleton, Natalie; Tansley, Darren; Sales, Naiara Guimaraes; McDevitt, Allan D.	Mapping differences in mammalian distributions and diversity using environmental DNA from rivers	2021	UK	COMA	1	mammals	Illumina	PCR_amplicon	NA	12S	water	SCI TOTAL ENVIRON	10.1016/j.scitotenv.2021.149724
Mizumoto, Hiroki; Takai, Kotaro; Araki, Hitoshi	Utilizing environmental DNA for wide-range distributions of reproductive area of an invasive terrestrial toad in Ishikari river basin in Japan	2021	Japan	EXIV	1	amphibians	NA	qPCR	NA	12S	water
Euclide, Peter T.; Lor, Yer; Spear, Michael J.; Tajjioui, Tariq; Vander Zanden, Jake; Larson, Wesley A.; Amberg, Jon J.	Environmental DNA metabarcoding as a tool for biodiversity assessment and monitoring: reconstructing established fish communities of north-temperate lakes and rivers	2021	USA	COMP	1	fish	Illumina	metabarcoding	NA	12S	water	DIVERS DISTRIB	10.1111/ddi.13253
Dal Pont, Giorgi; Ritter, Camila Duarte; Agostinis, Andre Olivotto; Stica, Paula Valeska; Horodesky, Aline; Cozer, Nathieli; Balsanelli, Eduardo; Mader Netto, Otto Samuel; Henn, Caroline; Ostrensky, Antonio; Pie, Marcio Roberto	Monitoring fish communities through environmental DNA metabarcoding in the fish pass system of the second largest hydropower plant in the world	2021	Brazil	MON	1	fishes	Illumina	metabarcoding	NA	12S	water	SCI REP-UK	10.1038/s41598-021-02593-5
Cornman, Robert S.; McKenna, James E., Jr.; Fike, Jennifer A.	Composition and distribution of fish environmental DNA in an Adirondack watershed	2021	USA	BA	1	fishes	Illumina	amplicon	V5	12S	water	PEERJ	10.7717/peerj.10539
Consuegra, Sofia; O'Rorke, Richard; Rodriguez-Barreto, Deiene; Fernandez, Sara; Jones, Joshua; de Leaniz, Carlos Garcia	Impacts of large and small barriers on fish assemblage composition assessed using environmental DNA metabarcoding	2021	France	COMA	1	fishes	Illumina	metabarcoding_amplicon	V5	12S	water	SCI TOTAL ENVIRON	10.1016/j.scitotenv.2021.148054
Muha, Teja P.; Rodriguez-Barreto, Deiene; O'Rorke, Richard; Garcia de Leaniz, Carlos; Consuegra, Sofia	Using eDNA Metabarcoding to Monitor Changes in Fish Community Composition After Barrier Removal	2021	England	COMA	1	fishes	Illumina	amplicon_PCR	V5	12S	water	FRONT ECOL EVOL	10.3389/fevo.2021.629217
David, BO; Fake, DR; Hicks, AS; Wilkinson, SP; Bunce, M; Smith, JS; West, DW; Collins, KE; Gleeson, DM	Sucked in by eDNA - a promising tool for complementing riverine assessment of freshwater fish communities in Aotearoa New Zealand	2021	New Zealand	COMA	0	fishes	Illumina	qPCR_amplicon	NA	12S_16S	water	N. Z. J. Zool.
Balasa, Gabriella; Levengood, Enjolie S.; Battistelli, Joseph M.; Franklin, Rima B.	Diversity of Multidrug-Resistant Bacteria in an Urbanized River: A Case Study of the Potential Risks from Combined Sewage Overflows	2021	USA	ARG	1	bacteria	Applied Biosystems	amplicon_qPCR	NA	16S	water	WATER-SUI	10.3390/w13152122
Langenfeld, Kathryn; Chin, Kaitlyn; Roy, Ariel; Wigginton, Krista; Duhaime, Melissa B.	Comparison of ultrafiltration and iron chloride flocculation in the preparation of aquatic viromes from contrasting sample types	2021	USA	TEC	0	viruses	NA	ddPCR, qPCR	NA	16S	water	PEERJ	10.7717/peerj.11111
Mulero, Stephen; Toulza, Eve; Loisier, Anais; Zimmerman, Meryl; Allienne, Jean-Francois; Foata, Josephine; Quilichini, Yann; Pointier, Jean-Pierre; Rey, Olivier; Boissier, Jerome	Malacological survey in a bottle of water: A comparative study between manual sampling and environmental DNA metabarcoding approaches	2021	France	COMP	0	mollusks	Illumina	PCR_amplicon	NA	16S	water	GLOB ECOL CONSERV	10.1016/j.gecco.2020.e01428
Ruprecht, J. E.; Birrer, S. C.; Dafforn, K. A.; Mitrovic, S. M.; Crane, S. L.; Johnston, E. L.; Wemheuer, F.; Navarro, A.; Harrison, A. J.; Turner, I. L.; Glamore, W. C.	Wastewater effluents cause microbial community shifts and change trophic status	2021	Australia	COMA	0	bacteria	NA	PCR_amplicon	NA	16S	water	WATER RES	10.1016/j.watres.2021.117206
Hellauer, Karin; Michel, Philipp; Holland, Sophie, I; Huebner, Uwe; Drewes, Jorg E.; Lauro, Federico M.; Manefield, Michael J.	Inferring trophic conditions in managed aquifer recharge systems from metagenomic data	2021	Australia	PHY	0	bacteria	NA	PCR_amplicon	NA	16S	water	SCI TOTAL ENVIRON	10.1016/j.scitotenv.2021.145512
Regina, Ana Luisa Almeida; Medeiros, Julliane Dutra; Teixeira, Francisco Martins; Correa, Raissa Pereira; Santos, Fernanda Almeida Maciel; Brantes, Caique Pinheiro Rosa; Pereira, Ingrid Annes; Stapelfeldt, Danielle Marques Araujo; Diniz, Claudio Galuppo; Silva, Vania Lucia da	A watershed impacted by anthropogenic activities: Microbial community alterations and reservoir of antimicrobial resistance genes	2021	Brazil	DIS	1	bacteria	NA	PCR_amplicon	NA	16S	water	SCI TOTAL ENVIRON	10.1016/j.scitotenv.2021.148552
Baudry, Thomas; Mauvisseau, Quentin; Gout, Jean-Pierre; Arque, Alexandre; Delaunay, Carine; Smith-Ravin, Juliette; Sweet, Michael; Grandjean, Frederic	Mapping a super-invader in a biodiversity hotspot, an eDNA-based success story	2021	Martinique	EXIV	0	crustaceans	NA	qPCR	NA	16S	water	ECOL INDIC	10.1016/j.ecolind.2021.107637
Osathanunkul, Maslin; Minamoto, Toshifumi	Molecular detection of giant snakeheads, Channa micropeltes (Cuvier, 1831), one of the most troublesome fish species	2021	Thailand	MON	0	fishes	NA	qPCR_amplicon	NA	16S	water	SCI REP-UK	10.1038/s41598-021-89320-2
Moussa, Jennifer; Abboud, Edmond; Tokajian, Sima	The dissemination of antimicrobial resistance determinants in surface water sources in Lebanon	2021	Lebanon	ARG	1	bacteria	Illumina	WGS	NA	16S	water	FEMS MICROBIOL ECOL	10.1093/femsec/fiab113
Hu, Yaru; Jiang, Lei; Sun, Xiaoyan; Wu, Jianqiang; Ma, Lei; Zhou, Yanbo; Lin, Kuangfei; Luo, Yi; Cui, Changzheng	Risk assessment of antibiotic resistance genes in the drinking water system	2021	China	ARG	0	bacteria	NA	WGS	NA	16S	water	SCI TOTAL ENVIRON	10.1016/j.scitotenv.2021.149650
Urban, Lara; Holzer, Andre; Baronas, J. Jotautas; Hall, Michael B.; Braeuninger-Weimer, Philipp; Scherm, Michael J.; Kunz, Daniel J.; Perera, Surangi N.; Martin-Herranz, Daniel E.; Tipper, Edward T.; Salter, Susannah J.; Stammnitz, Maximilian R.	Freshwater monitoring by nanopore sequencing	2021	UK	DIS	1	bacteria	Nanopore	PCR_amplicon	V1-V9	16S	water	ELIFE	10.7554/eLife.61504
Sodhi, Kushneet Kaur; Kumar, Mohit; Singh, Dileep Kumar	Assessing the bacterial diversity and functional profiles of the River Yamuna using Illumina MiSeq sequencing	2021	India	COMA	0	bacteria	Illumina	PCR	V3-V4	16S	water	ARCH MICROBIOL	10.1007/s00203-020-02045-0
Chen, Ziwu; Liu, Wen-Shen; Zhong, Xi; Zheng, Mengyuan; Fei, Ying-heng; He, Huan; Ding, Kengbo; Chao, Yuanqing; Tang, Ye-Tao; Wang, Shizhong; Qiu, Rongliang	Genome- and community-level interaction insights into the ecological role of archaea in rare earth element mine drainage in South China	2021	China	PHY	1	archaea	Illumina	amplicon	V4	16S	water	WATER RES	10.1016/j.watres.2021.117331
Sanfilippo, Gabrielle E.; Homola, Jared J.; Ross, Jared; Kanefsky, Jeannette; Kimmel, Jacob; Marsh, Terence L.; Scribner, Kim T.	Watershed-scale landuse is associated with temporal and spatial compositional variation in Lake Michigan tributary bacterial communities	2021	USA	SEA	0	bacteria	Illumina	amplicon	V4	16S	water	J GREAT LAKES RES	10.1016/j.jglr.2021.02.009
Zhao, Jun; Peng, Wang; Ding, Mingjun; Nie, Minghua; Huang, Gaoxiang	Effect of Water Chemistry, Land Use Patterns, and Geographic Distances on the Spatial Distribution of Bacterioplankton Communities in an Anthropogenically Disturbed Riverine Ecosystem	2021	China	COMA	1	bacteria	Illumina	amplicon	V4-V5	16S	water	FRONT MICROBIOL	10.3389/fmicb.2021.633993
Simonin, Marie; Rocca, Jennifer D.; Gerson, Jacqueline R.; Moore, Eric; Brooks, Alexander C.; Czaplicki, Lauren; Ross, Matthew R. V.; Fierer, Noah; Craine, Joseph M.; Bernhardt, Emily S.	Consistent declines in aquatic biodiversity across diverse domains of life in rivers impacted by surface coal mining	2021	USA	BA	1	eukarya_prokaryota	NA	amplicon	NA	16S, COI	water	ECOL APPL	10.1002/eap.2389
Thalinger B., Kirschner D., Pütz Y., Moritz C., Schwarzenberger R., Wanzenböck J., Traugott M.	Lateral and longitudinal fish environmental DNA distribution in dynamic riverine habitats	2021	Switzerland	COMA	0	fishes	NA	PCR_amplicon	NA	16S, COI	water	Environ. DNA.
Apotheloz-Perret-Gentil, Laure; Bouchez, Agnes; Cordier, Tristan; Cordonier, Arielle; Gueguen, Julie; Rimet, Frederic; Vasselon, Valentin; Pawlowski, Jan	Monitoring the ecological status of rivers with diatom eDNA metabarcoding: A comparison of taxonomic markers and analytical approaches for the inference of a molecular diatom index	2021	France	COMP	1	diatoms	Illumina	amplicon_qPCR	NA	18S	water	MOL ECOL	10.1111/mec.15646
Stoeckle, Bernhard C.; Beggel, Sebastian; Kuehn, Ralph; Geist, Juergen	Influence of stream characteristics and population size on downstream transport of freshwater mollusk environmental DNA	2021	Germany	MOD	0	mollusks	NA	PCR_amplicon	NA	18S	water	FRESHW SCI	10.1086/713015
Falohun, Olufarati Oludunsin; Ayinmode, Adekunle Bamidele; Adejinmi, Johnson Olayide	Molecular characterisation of Cryptosporidium isolates from rivers, water treatment plants and abattoirs in Ibadan, Nigeria	2021	Nigeria	DIS	0	protozoa	NA	PCR_amplicon	NA	18S	water	COMP IMMUNOL MICROB	10.1016/j.cimid.2020.101577
Kulas, Antonija; Markovic, Tamara; Zutinic, Petar; Kajan, Katarina; Karlovic, Igor; Orlic, Sandi; Keskin, Emre; Filipovic, Vilim; Gligora Udovic, Marija	Succession of Microbial Community in a Small Water Body within the Alluvial Aquifer of a Large River	2021	Croatia	COMA	1	bacteria_phytoplankton	Illumina	PCR	V3-V4,_V9	18S_16S	water	WATER-SUI	10.3390/w13020115
Monapathi, Mzimkhulu; Horn, Suranie; Vogt, Tash; van Wyk, Deidre; Mienie, Charlotte; Ezeokoli, Obinna T.; Coertze, Roelof; Rhode, Owen; Bezuidenhout, Cornelius C.	Antifungal agents, yeast abundance and diversity in surface water: Potential risks to water users	2021	South Africa	MON	1	fungi	Illumina	qPCR_amplicon	NA	26S	water	CHEMOSPHERE	10.1016/j.chemosphere.2021.129718
Hupalo, Kamil; Schmidt, Saskia; Macher, Till-Hendrik; Weiss, Martina; Leese, Florian	Fresh insights into Mediterranean biodiversity: environmental DNA reveals spatio-temporal patterns of stream invertebrate communities on Sicily	2021	Italy	SEA	1	invertebrates	Illumina	PCR	NA	COI	water	HYDROBIOLOGIA	10.1007/s10750-021-04718-3
Mächler E., Salyani A., Walser J.-C., Larsen A., Schaefli B., Altermatt F., Ceperley N.	Environmental dna simultaneously informs hydrological and biodiversity characterization of an alpine catchment	2021	Switzerland	BA	1	NA	Illumina	PCR	NA	COI	water	Hydrol. Earth Syst. Sci.
Piggott, Maxine P.; Banks, Samuel C.; Broadhurst, Ben T.; Fulton, Christopher J.; Lintermans, Mark	Comparison of traditional and environmental DNA survey methods for detecting rare and abundant freshwater fish	2021	USA	COMP	0	fishes	Illumina	PCR_amplicon	NA	COI	water	AQUAT CONSERV	10.1002/aqc.3474
Machler, Elvira; Walser, Jean-Claude; Altermatt, Florian	Decision-making and best practices for taxonomy-free environmental DNA metabarcoding in biomonitoring using Hill numbers	2021	Switzerland	MON	0	macroinvertebrates	Illumina	PCR_amplicon	NA	COI	water	MOL ECOL	10.1111/mec.15725
Gleason, Jennifer Erin; Elbrecht, Vasco; Braukmann, Thomas W. A.; Hanner, Robert H.; Cottenie, Karl	Assessment of stream macroinvertebrate communities with eDNA is not congruent with tissue-based metabarcoding	2021	Canada	TEC	1	macroinvertebrates	Illumina	PCR_amplicon	NA	COI	water	MOL ECOL	10.1111/mec.15597
Seymour, M.; Edwards, F. K.; Cosby, B. J.; I Bista Communications, â€¦; undefined 2021	Environmental DNA provides higher resolution assessment of riverine biodiversity and ecosystem function via spatio-temporal nestedness and turnover	2021	UK	COMP	0	NA	Illumina	PCR_amplicon	NA	COI	water	nature.com
Curtis, Amanda N.; Tiemann, Jeremy S.; Douglass, Sarah A.; Davis, Mark A.; Larson, Eric R.	High stream flows dilute environmental DNA (eDNA) concentrations and reduce detectability	2021	USA	MOD	0	mollusks	NA	qPCR	NA	COI	water	DIVERS DISTRIB	10.1111/ddi.13196
Wood, Zachary T.; Lacoursiere-Roussel, Anais; LeBlanc, Francis; Trudel, Marc; Kinnison, Michael T.; Garry McBrine, Colton; Pavey, Scott A.; Gagne, Nellie	Spatial Heterogeneity of eDNA Transport Improves Stream Assessment of Threatened Salmon Presence, Abundance, and Location	2021	Canada	RIS	1	fishes	NA	qPCR_amplicon	NA	COI	water	FRONT ECOL EVOL	10.3389/fevo.2021.650717
Schmidt, Benjamin C.; Spear, Stephen F.; Tomi, Amelia; Jachowski, Catherine M. Bodinof	Evaluating the efficacy of environmental DNA (eDNA) to detect an RIS freshwater mussel Lasmigona decorata (Bivalvia:Unionidae)	2021	USA	RIS	0	mollusks	NA	qPCR_amplicon	NA	COI	water	FRESHW SCI	10.1086/714411
Antognazza, Caterina Maria; Britton, J. Robert; De Santis, Vanessa; Kolia, Konstantina; Turunen, Ossi A.; Davies, Peter; Allen, Laura; Hardouin, Emilie A.; Crundwell, Charles; Andreou, Demetra	Environmental DNA reveals the temporal and spatial extent of spawning migrations of European shad in a highly fragmented river basin	2021	UK	SEA	0	fishes	Applied Biosystems	PCR	NA	COI	water	AQUAT CONSERV	10.1002/aqc.3601
Wang, Yu; Chen, Kai; Gao, Jin; Wang, Meng; Dong, Jie; Xie, Yuwei; Giesy, John P.; Jin, Xiaowei; Wang, Beixin	Environmental DNA of preservative ethanol performed better than water samples in detecting macroinvertebrate diversity using metabarcoding	2021	China	COMP	1	macroinvertebrates	Illumina	PCR_amplicon	NA	COI	water	DIVERS DISTRIB	10.1111/ddi.13284
Curtis, Amanda N.; Larson, Eric R.; Davis, Mark A.	Field storage of water samples affects measured environmental DNA concentration and detection	2021	USA	MOD	0	mollusks	NA	qPCR	NA	COI	water	LIMNOLOGY	10.1007/s10201-020-00634-y
Xie, Ruili; Zhao, Gaofeng; Yang, Jianghua; Wang, Zhihao; Xu, Yiping; Zhang, Xiaowei; Wang, Zijian	eDNA metabarcoding revealed differential structures of aquatic communities in a dynamic freshwater ecosystem shaped by habitat heterogeneity	2021	China	COMA	0	fishes_zooplankton	Life Technologies	PCR_amplicon	NA	COI_12S	water	ENVIRON RES	10.1016/j.envres.2021.111602
Weitemier, Kevin; Penaluna, Brooke E.; Hauck, Laura L.; Longway, Lucas J.; Garcia, Tiffany; Cronn, Richard	Estimating the genetic diversity of Pacific salmon and trout using multigene eDNA metabarcoding	2021	USA	BA	1	fishes	Illumina	PCR_amplicon	NA	COI, 12S	water	MOL ECOL	10.1111/mec.15811
Sugiura, Ko; Tomita, Sei; Minamoto, Toshifumi; Mishina, Tappei; Iwata, Akihisa; Abe, Tsukasa; Yamamoto, Satoshi; Watanabe, Katsutoshi	Characterizing the spatial and temporal occurrence patterns of the RIS botiid loach Parabotia curtus by environmental DNA analysis using a newly developed species-specific primer set	2021	Japan	RIS	1	fishes	NA	amplicon	NA	cyt b	water	ICHTHYOL RES	10.1007/s10228-020-00756-4
Tenma, Hinako; Tsunekawa, Koki; Fujiyoshi, Riho; Takai, Hajime; Hirose, Masae; Masai, Nanami; Sumi, Kosuke; Takihana, Yuta; Yanagisawa, Sogen; Tsuchida, Kota; Ohara, Kenichi; Jo, Toshiaki; Takagi, Masaki; Ota, Akiko; Iwata, Hiroyoshi; Yaoi, Yuichi; Minamoto, Toshifumi	Spatiotemporal distribution of Flavobacterium psychrophilum and ayu Plecoglossus altivelis in rivers revealed by environmental DNA analysis	2021	Japan	SEA	0	bacteria	NA	PCR	NA	cyt b	water	FISHERIES SCI	10.1007/s12562-021-01510-z
Inui, Ryutei; Akamatsu, Yoshihisa; Kono, Takanori; Saito, Minoru; Miyazono, Seiji; Nakao, Ryohei	Spatiotemporal Changes of the Environmental DNA Concentrations of Amphidromous Fish Plecoglossus altivelis altivelis in the Spawning Grounds in the Takatsu River, Western Japan	2021	Japan	SEA	0	fishes	NA	qPCR	NA	cyt b	water	FRONT ECOL EVOL	10.3389/fevo.2021.622149
Chin, Sam Chew; Waldman, John; Bednarski, Mike; Camhi, Merry; LaBelle, Jake; Alter, S. Elizabeth	Relating American Eel Abundance to Environmental DNA Concentration in the Bronx River	2021	USA	RIS	0	fishes	NA	qPCR_amplicon	NA	cyt b	water	N AM J FISH MANAGE	10.1002/nafm.10625
Woodell, James D.; Neiman, Maurine; Levri, Edward P.	Matching a snail's pace: successful use of environmental DNA techniques to detect early stages of invasion by the destructive New Zealand mud snail	2021	USA	EXIV	0	mollusks	NA	qPCR_amplicon	NA	cyt b	water	BIOL INVASIONS	10.1007/s10530-021-02576-7
Jo, Toshiaki; Ikeda, Saki; Fukuoka, Arisa; Inagawa, Takashi; Okitsu, Jiro; Katano, Izumi; Doi, Hideyuki; Nakai, Katsuki; Ichiyanagi, Hidetaka; Minamoto, Toshifumi	Utility of environmental DNA analysis for effective monitoring of invasive fish species in reservoirs	2021	Japan	EXIV	0	fishes	NA	rt PCR_amplicon	NA	cyt b	water	ECOSPHERE	10.1002/ecs2.3643
Lehman, Ryan N.; Poulakis, Gregg R.; Scharer, Rachel M.; Hendon, Jill M.; Court, Alia G.; Wooley, Andrew K.; Williams, Ariel M.; Ajemian, Matthew J.; Hadden, John P.; Beal, Jeff L.; McCallister, Michael P.; Phillips, Nicole M.	Environmental DNA evidence of the Critically RIS smalltooth sawfish, Pristis pectinata, in historically occupied US waters	2021	USA	RIS	0	fishes	NA	PCR	NA	mtDNA	water	AQUAT CONSERV	10.1002/aqc.3721
Yu, Dan; Shen, Zhongyuan; Chang, Tao; Li, Sha; Liu, Huanzhang	Using environmental DNA methods to improve detectability in an RIS sturgeon (Acipenser sinensis) monitoring program	2021	China	RIS	1	fishes	NA	dd PCR	NA	NA	water	BMC ECOL EVOL	10.1186/s12862-021-01948-w
Milhau, Tristan; Valentini, Alice; Poulet, Nicolas; Roset, Nicolas; Jean, Pauline; Gaboriaud, Coline; Dejean, Tony	Seasonal dynamics of riverine fish communities using eDNA	2021	France	SEA	0	fishes	Illumina	metabarcoding	NA	NA	water	J FISH BIOL	10.1111/jfb.14190
Sepulveda, Adam J.; Hoegh, Andrew; Gage, Joshua A.; Caldwell Eldridge, Sara L.; Birch, James M.; Stratton, Christian; Hutchins, Patrick R.; Barnhart, Elliott P.	Integrating Environmental DNA Results With Diverse Data Sets to Improve Biosurveillance of River Health	2021	USA	QUA	0	fishes	NA	NA	NA	NA	water	FRONT ECOL EVOL	10.3389/fevo.2021.620715
Nogueira, Joana Garrido; Sousa, Ronaldo; Benaissa, Hassan; De Knijf, Geert; Ferreira, Sonia; Ghamizi, Mohamed; Goncalves, Duarte, V; Lansdown, Richard; Numa, Catherine; Prie, Vincent; Riccardi, Nicoletta; Seddon, Mary; Urbanska, Maria; Valentini, Alice; Vikhrev, Ilya; Varandas, Simone; Teixeira, Amilcar; Lopes-Lima, Manuel	Alarming decline of freshwater trigger species in western Mediterranean key biodiversity areas	2021	Spain_Portugal_Morocco	MON	0	fishes_molluscs_odonates_plants	NA	NA	NA	NA	water	CONSERV BIOL	10.1111/cobi.13810
Aranishi, F.; Tanaka, T.	Longitudinal River Survey of Migratory Fish Larvae and Juveniles by Secure Environmental DNA Field Sampling	2021	Japan	MON	0	fishes	NA	PCR	NA	NA	water	INLAND WATER BIOL	10.1134/S1995082922010035
Chucholl, F; Fiolka, F; Segelbacher, G; Epp, LS	eDNA Detection of Native and Invasive Crayfish Species Allows for Year-Round Monitoring and Large-Scale Screening of Lotic Systems	2021	Germany	EXIV	0	crustaceans	Sanger	PCR	NA	NA	water	Front. Environ. Sci.
Rojahn, Jack; Gleeson, Dianne M.; Furlan, Elise; Haeusler, Tim; Bylemans, Jonas	Improving the detection of rare native fish species in environmental DNA metabarcoding surveys	2021	Australia	MON	0	fishes	Illumina	PCR_amplicon	NA	NA	water	AQUAT CONSERV	10.1002/aqc.3514
Tsukamoto, Yuta; Yonezawa, Satoru; Katayama, Natsu; Isagi, Yuji	Detection of RIS Aquatic Plants in Rapid Streams Using Environmental DNA	2021	Japan	RIS	1	plants	Illumina	PCR_amplicon	NA	NA	water	FRONT ECOL EVOL	10.3389/fevo.2020.622291
Doi, Hideyuki; Inui, Ryutei; Matsuoka, Shunsuke; Akamatsu, Yoshihisa; Goto, Masuji; Kono, Takanori	Estimation of biodiversity metrics by environmental DNA metabarcoding compared with visual and capture surveys of river fish communities	2021	Japan	COMP	1	fishes	Illumina	PCR_metabarcoding	NA	NA	water	FRESHWATER BIOL	10.1111/fwb.13714
Pilliod, DS; Goldberg, CS; Arkle, RS; Waits, LP	Factors influencing detection of eDNA from a stream-dwelling amphibian	2021	USA	MOD	0	amphibians	NA	qPCR	NA	NA	water	Mol. Ecol. Resour.
Kasai, Akihide; Yamazaki, Aya; Ahn, Hyojin; Yamanaka, Hiroki; Kameyama, Satoshi; Masuda, Reiji; Azuma, Nobuyuki; Kimura, Shingo; Karaki, Tatsuro; Kurokawa, Yuko; Yamashita, Yoh	Distribution of Japanese Eel Anguilla japonica Revealed by Environmental DNA	2021	Japan	RIS	0	fishes	NA	qPCR	NA	NA	water	FRONT ECOL EVOL	10.3389/fevo.2021.621461
Sepulveda, AJ; Al-Chokhachy, R; Laramie, MB; Crapster, K; Knotek, L; Miller, B; Zale, AV; Pilliod, DS	It's complicated ... environmental DNA as a predictor of trout and char abundance in streams	2021	Canada	TEC	0	fishes	NA	qPCR	NA	NA	water	Can. J. Fish. Aquat. Sci.
Carvalho, J; Dieguez, L; Ipatov, A; Guerreiro, JR; Garrido-Maestu, A; Azinheiro, S; Prado, M	Single-use microfluidic device for purification and concentration of environmental DNA from river water	2021	Spain	TEC	0	mollusks	NA	qPCR	NA	NA	water	Talanta
Doi, Hideyuki; Akamatsu, Yoshihisa; Goto, Masuji; Inui, Ryutei; Komuro, Takashi; Nagano, Mariko; Minamoto, Toshifumi	Broad-scale detection of environmental DNA for an invasive macrophyte and the relationship between DNA concentration and coverage in rivers	2021	Japan	EXIV	0	plants	NA	qPCR	NA	NA	water	BIOL INVASIONS	10.1007/s10530-020-02380-9
LeBlanc, F.; Steeves, R.; Belliveau, V.; Akaishi, F.; Gagne, N.	Detecting the brook floater, a freshwater mussel species at risk, using environmental DNA	2021	Canada	RIS	1	mollusks	Sanger	qPCR	NA	NA	water	AQUAT CONSERV	10.1002/aqc.3551
Decotte, Jean-Baptiste; Dejean, Tony; Murienne, JÃ©rÃ´me; Vigouroux, RÃ©gis; Valentini, Alice; Brosse, SÃ©bastien	Characterizing the spatial signal of environmental DNA in river systems using a community 2 ecology approach 3 4 Isabel Cantera	2021	Brazil	MOD	0	fishes	Illumina	qPCR_amplicon	NA	NA	water	biorxiv.org
Rojahn, Jack; Pearce, Luke; Gleeson, Dianne M.; Duncan, Richard P.; Gilligan, Dean M.; Bylemans, Jonas	The value of quantitative environmental DNA analyses for the management of invasive and RIS native fish	2021	Australia	RIS	0	fishes	NA	qPCR_amplicon	NA	NA	water	FRESHWATER BIOL	10.1111/fwb.13779
Amin, Muhammad Hilman Fu'adil; Lee, Ji-Hyun; Kim, Ah Ran; Kim, Ju-Kyoung; Lee, Chung-Il; Kim, Hyun-Woo	Development of a Quantitative PCR Assay for Four Salmon Species Inhabiting the Yangyangnamdae River Using Environmental DNA	2021	Korea	MON	0	fishes	NA	qPCR_amplicon	NA	NA	water	BIOLOGY-BASEL	10.3390/biology10090899
Doi, Hideyuki; Watanabe, Takeshi; Nishizawa, Naofumi; Saito, Tatsuya; Nagata, Hisao; Kameda, Yuichi; Maki, Nobutaka; Ikeda, Kousuke; Fukuzawa, Takashi	On-site environmental DNA detection of species using ultrarapid mobile PCR	2021	Japan	TEC	0	fishes	NA	qPCR_amplicon	NA	NA	water	MOL ECOL RESOUR	10.1111/1755-0998.13448
Saadoun, Ismail; Ababneh, Qutaiba; Jaradat, Ziad	Genomic detection of waterborne enteric viruses as water quality indicators in Al-Zarqa River, Jordan	2021	Jordan	DIS	0	viruses	NA	rt PCR	NA	NA	water	J WATER HEALTH	10.2166/wh.2021.038
Miyazono, Seiji; Kodama, Takao; Akamatsu, Yoshihisa; Nakao, Ryohei; Saito, Minoru	Application of environmental DNA methods for the detection and abundance estimation of invasive aquatic plantEgeria densain lotic habitats	2021	Japan	EXIV	0	plants	NA	rt-qPCR	NA	NA	water	LIMNOLOGY	10.1007/s10201-020-00636-w
Calderon, Victor V.; Bonnelly, Roberto; Del Rosario, Camila; Duarte, Albert; Barauna, Rafael; Ramos, Rommel T.; Perdomo, Omar P.; Rodriguez de Francisco, Luis E.; Franco, Edian F.	Distribution of Beta-Lactamase Producing Gram-Negative Bacterial Isolates in Isabela River of Santo Domingo, Dominican Republic	2021	Dominican Republic	ARG	1	bacteria	illumina	shotgun	NA	NA	water	FRONT MICROBIOL	10.3389/fmicb.2020.519169
Esposito, Fernanda; Cardoso, Brenda; Fontana, Herrison; Fuga, Bruna; Cardenas-Arias, Adriana; Moura, Quezia; Fuentes-Castillo, Danny; Lincopan, Nilton	Genomic Analysis of Carbapenem-Resistant Pseudomonas aeruginosa Isolated From Urban Rivers Confirms Spread of Clone Sequence Type 277 Carrying Broad Resistome and Virulome Beyond the Hospital	2021	Brazil	ARG	1	bacteria	Illumina	WGS	NA	NA	water	FRONT MICROBIOL	10.3389/fmicb.2021.701921
Kutilova, Iva; Medvecky, Matej; Leekitcharoenphon, Pimlapas; Munk, Patrick; Masarikova, Martina; Davidova-Gerzova, Lenka; Jamborova, Ivana; Bortolaia, Valeria; Pamp, Sunje J.; Dolejska, Monika	Extended-spectrum beta-lactamase-producing Escherichia coli and antimicrobial resistance in municipal and hospital wastewaters in Czech Republic: Culture-based and metagenomic approaches	2021	Czech Republic	ARG	1	bacteria	Illumina	WGS	NA	NA	water	ENVIRON RES	10.1016/j.envres.2020.110487
Biggel, Michael; Nueesch-Inderbinen, Magdalena; Raschle, Susanne; Stevens, Marc J. A.; Stephan, Roger	Spread of vancomycin-resistant Enterococcus faecium ST133 in the aquatic environment in Switzerland	2021	Switzerland	ARG	1	bacteria	Nanopore	WGS	NA	NA	water	J GLOB ANTIMICROB RE	10.1016/j.jgar.2021.08.002
Raschle, Susanne; Stephan, Roger; Stevens, Marc J. A.; Cernela, Nicole; Zurfluh, Katrin; Muchaamba, Francis; Nuesch-Inderbinen, Magdalena	Environmental dissemination of pathogenic Listeria monocytogenes in flowing surface waters in Switzerland	2021	Switzerland	DIS	1	bacteria	Illumina	WGS	NA	NA	water	SCI REP-UK	10.1038/s41598-021-88514-y
Shahin, Khashayar; Barazandeh, Mohadeseh; Zhang, Lili; Hedayatkhah, Abolghasem; He, Tao; Bao, Hongduo; Mansoorianfar, Mojtaba; Pang, Maoda; Wang, Heye; Wei, Ruicheng; Wang, Ran	Biodiversity of New Lytic Bacteriophages Infecting Shigella spp. in Freshwater Environment	2021	China	DIS	1	viruses	Illumina	WGS	NA	NA	water	FRONT MICROBIOL	10.3389/fmicb.2021.619323
Duleba, Monika; Foldi, Angela; Micsinai, Adrienn; Varbiro, Gabor; Mohr, Anita; Sipos, Rita; Szabo, Gyula; Buczko, Krisztina; Trabert, Zsuzsa; Kiss, Keve T.; Biro, Tibor; Vadkerti, Edit; Acs, Eva	Applicability of diatom metabarcoding in the ecological status assessment of Hungarian lotic and soda pan habitats	2021	Hungary	MON	0	diatoms	Illumina	metabarcoding_PCR	NA	rbCL	water	ECOL INDIC	10.1016/j.ecolind.2021.108105
Perez-Burillo, Javier; Trobajo, Rosa; Leira, Manel; Keck, Francois; Rimet, Frederic; Sigro, Javier; Mann, David G.	DNA metabarcoding reveals differences in distribution patterns and ecological preferences among genetic variants within some key freshwater diatom species	2021	France	COMA	0	diatoms	NA	PCR	NA	rbCL	water	SCI TOTAL ENVIRON	10.1016/j.scitotenv.2021.149029
Ji, Fenfen; Han, Dingyi; Yan, Liang; Yan, Saihong; Zha, Jinmiao; Shen, Jianzhong	Assessment of benthic invertebrate diversity and river ecological status along an urbanized gradient using environmental DNA metabarcoding and a traditional survey method	2022	China	COMP	1	invertebrates	Illumina	metabarcoding	NA	COI	sediment	SCI TOTAL ENVIRON	10.1016/j.scitotenv.2021.150587
Nguyen, Son Giang; Raza, Shahbaz; Loan Thi Ta; Lan-Anh Thi Le; Ho, Cuong Tu; Unno, Tatsuya	Metagenomic investigation of the seasonal distribution of bacterial community and antibiotic-resistant genes in Day River Downstream, Ninh Binh, Vietnam	2022	Australia	ARG	1	Amphibians	Applied Biosystems	amplicon	NA	12S	biofilm	APPL BIOL CHEM	10.1186/s13765-022-00687-w
Dong, Meijun; Yang, Shan; Yang, Xunan; Xu, Meiying; Hu, Wenzhe; Wang, Bin; Huang, Youda; Xu, Jiarou; Lu, Huibin; Yang, Yonggang; Chen, Xingjuan; Huang, Haobin; Sun, Guoping	Water quality drives the distribution of freshwater cable bacteria	2022	Austria	ARG	1	bacteria	Applied Biosystems	amplicon	NA	12S	biofilm	SCI TOTAL ENVIRON	10.1016/j.scitotenv.2022.156468
Guan, Yongjing; Xue, Xue; Jia, Jia; Li, Xuening; Xing, Haoran; Wang, Zaizhao	Metagenomic assembly and binning analyses the prevalence and spread of antibiotic resistome in water and fish gut microbiomes along an environmental gradient	2022	South Africa	ARG	1	bacteria	Illumina	amplicon	NA	12S	mixed	J ENVIRON MANAGE	10.1016/j.jenvman.2022.115521
Guan, Yongjing; Hou, Tingting; Li, Xiangju; Feng, Leilei; Wang, Zaizhao	Metagenomic insights into comparative study of nitrogen metabolic potential and microbial community between primitive and urban river sediments	2022	Brazil	ARG	1	bacteria	Illumina	amplicon	NA	12S	sediment	ENVIRON RES	10.1016/j.envres.2022.113592
Salmaso, Nico; Vasselon, Valentin; Rimet, Frederic; Vautier, Marine; Elersek, Tina; Boscaini, Adriano; Donati, Claudio; Moretto, Marco; Pindo, Massimo; Riccioni, Giulia; Stefani, Erika; Capelli, Camilla; Lepori, Fabio; Kurmayer, Rainer; Mischke, Ute; Klemencic, Aleksandra Krivograd; Novak, Katarina; Greco, Claudia; Franzini, Giorgio; Fusato, Giampaolo; Giacomazzi, Federica; Lea, Alessia; Menegon,…	DNA sequence and taxonomic gap analyses to quantify the coverage of aquatic cyanobacteria and eukaryotic microalgae in reference databases: Results of a survey in the Alpine region	2022	Canada	ARG	1	bacteria	Illumina	amplicon	NA	12S	sediment	SCI TOTAL ENVIRON	10.1016/j.scitotenv.2022.155175
Kutty, Sujatha Narayanan; Loh, Rebecca K.; Bannister, Wayne; Taylor, David	Evaluation of a diatom eDNA-based technique for assessing water quality variations in tropical lakes and reservoirs	2022	China	ARG	1	bacteria	Illumina	metabarcoding_PCR	NA	16S	sediment	ECOL INDIC	10.1016/j.ecolind.2022.109108
Guan, Yongjing; Jia, Jia; Fan, Xiaoteng; Li, Kaiqi; Wang, Zaizhao	Anthropogenic impacts on antibiotic resistance genes and their hosts from pristine to urban river using metagenomic and binning approaches	2022	China	ARG	1	bacteria	Illumina	metabarcoding_PCR	NA	16S	sediment	AQUAT TOXICOL	10.1016/j.aquatox.2022.106221
Wang, Linqiong; Zhu, Mengjie; Li, Yi; Zhao, Zhe; Hu, Tong	Deterministic assembly process dominates bacterial antibiotic resistome in wastewater effluents receiving river	2022	China	ARG	1	bacteria	Illumina	metabarcoding_PCR	NA	16S	sediment	ENVIRON SCI POLLUT R	10.1007/s11356-022-22096-8
Paul, Meulenbroek; Thomas, Hein; Thomas, Friedrich; Alice, Valentini; Tibor, Eros; Michael, Schabuss; Horst, Zornig; Mirjana, Lenhardt; Ladislav, Pekarik; Pauline, Jean; Tony, Dejean; Didier, Pont	Sturgeons in large rivers: detecting the near-extinct needles in a haystack via eDNA metabarcoding from water samples	2022	China	COMA	1	bacteria	Illumina	metabarcoding_PCR	NA	16S	sediment	BIODIVERS CONSERV	10.1007/s10531-022-02459-w
Al, Mamun Abdullah; Xue, Yuanyuan; Xiao, Peng; Xu, Jing; Chen, Huihuang; Mo, Yuanyuan; Shimeta, Jeff; Yang, Jun	Community assembly of microbial habitat generalists and specialists in urban aquatic ecosystems explained more by habitat type than pollution gradient	2022	China	COMA	1	bacteria	Illumina	metabarcoding_PCR	NA	16S	sediment	WATER RES	10.1016/j.watres.2022.118693
Miyazono, Seiji; Kodama, Takao; Akamatsu, Yoshihisa; Nakao, Ryohei; Miyahira, Hideaki	Application of environmental DNA analysis for detecting potential sources of invasive aquatic plant Egeria densa in a riverine network	2022	China	COMA	1	Bacteria	Illumina	metabarcoding_PCR	NA	16S	sediment	LANDSC ECOL ENG	10.1007/s11355-022-00517-7
Fores, Eva; Rusinol, Marta; Itarte, Marta; Martinez-Puchol, Sandra; Calvo, Miquel; Bofill-Mas, Silvia	Evaluation of a virus concentration method based on ultrafiltration and wet foam elution for studying viruses from large-volume water samples	2022	China	COMA	1	Bacteria	Illumina	metabarcoding_PCR	NA	16S	sediment	SCI TOTAL ENVIRON	10.1016/j.scitotenv.2022.154431
Kulas, Antonija; Udovic, Marija Gligora; Tapolczai, Kalman; Zutinic, Petar; Orlic, Sandi; Levkov, Zlatko	Diatom eDNA metabarcoding and morphological methods for bioassessment of karstic river	2022	China	COMA	1	bacteria	Illumina	metabarcoding_PCR	NA	16S	sediment	SCI TOTAL ENVIRON	10.1016/j.scitotenv.2022.154536
Golpour, Amin; Smejkal, Marek; Cech, Martin; dos Santos, Romulo A.; Souza, Allan T.; Juza, Tomas; Martinez, Carlos; Barton, Daniel; Vasek, Mojmir; Drastik, Vladislav; Kolarik, Tomas; Kocvara, Lubos; Riha, Milan; Peterka, Jiri; Blabolil, Petr	Similarities and Differences in Fish Community Composition Accessed by Electrofishing, Gill Netting, Seining, Trawling, and Water eDNA Metabarcoding in Temperate Reservoirs	2022	China	COMA	1	bacteria	Illumina	metagenomics	NA	16S	water	FRONT ECOL EVOL	10.3389/fevo.2022.913279
Fukuzawa, Takashi; Kameda, Yuichi; Nagata, Hisao; Nishizawa, Naofumi; Doi, Hideyuki	Filtration extraction method using a microfluidic channel for measuring environmental DNA	2022	China	COMA	1	bacteria_eukarya	Illumina	PCR_amplicon	NA	16S	water	MOL ECOL RESOUR	10.1111/1755-0998.13657
Rout, Ajaya Kumar; Dehury, Budheswar; Parida, Pranaya Kumar; Sarkar, Dhruba Jyoti; Behera, Bhaskar; Das, Basanta Kumar; Rai, Anil; Behera, Bijay Kumar	Taxonomic profiling and functional gene annotation of microbial communities in sediment of river Ganga at Kanpur, India: insights from whole-genome metagenomics study	2022	China	COMA	1	bacteria_microekariotes	Illumina	PCR_amplicon	NA	16S_18S	water	ENVIRON SCI POLLUT R	10.1007/s11356-022-21644-6
Liang, Dong; Xia, Jun; Song, Jinxi; Sun, Haotian; Xu, Wenjin	Using eDNA to Identify the Dynamic Evolution of Multi-Trophic Communities Under the Eco-Hydrological Changes in River	2022	China	COMA_POL	1	bacterias	Illumina	PCR_amplicon	NA	16S_18S	water	FRONT ENV SCI-SWITZ	10.3389/fenvs.2022.929541
Deshpande, A. S.; Fahrenfeld, N. L.	Abundance, diversity, and host assignment of total, intracellular, and extracellular antibiotic resistance genes in riverbed sediments	2022	China	COMP	1	crustaceans	Illumina	PCR_amplicon	NA	16S_18S	water	WATER RES	10.1016/j.watres.2022.118363
He, Wanlu; Xu, Dongpo; Liang, Yidong; Ren, Long; Fang, Di'an	Using eDNA to assess the fish diversity and spatial characteristics in the Changjiang River-Shijiu Lake connected system	2022	China	COMP	1	diatoms	Illumina	PCR_amplicon	NA	16S_18S	water	ECOL INDIC	10.1016/j.ecolind.2022.108968
Matsuoka, Shunsuke; Sugiyama, Yoriko; Nagano, Mariko; Doi, Hideyuki	Influence of DNA extraction kits on freshwater fungal DNA metabarcoding	2022	China	DIS	1	diatoms	Illumina	PCR_amplicon	NA	16S_COI	water	PEERJ	10.7717/peerj.13477
Parida, Pranaya Kumar; Behera, Bijay Kumar; Dehury, Budheswar; Rout, Ajaya Kumar; Sarkar, Dhruba Jyoti; Rai, Anil; Das, Basanta Kumar; Mohapatra, Trilochan	Community structure and function of microbiomes in polluted stretches of river Yamuna in New Delhi, India, using shotgun metagenomics	2022	China	DIS	1	diatoms	Illumina	PCR_amplicon	NA	COI	water	ENVIRON SCI POLLUT R	10.1007/s11356-022-20766-1
Villacorta-Rath, Cecilia; Espinoza, Thomas; Cockayne, Bernie; Schaffer, Jason; Burrows, Damien	Environmental DNA analysis confirms extant populations of the cryptic Irwin's turtle within its historical range	2022	China	RIS	1	diatoms	Illumina	PCR_amplicon	NA	cyt b	water	BMC ECOL EVOL	10.1186/s12862-022-02009-6
Ma, Hongying; Zhang, Han; Deng, Jie; Zhao, Hu; Kong, Fei; Jiang, Wei; Zhang, Hongxing; Dong, Xianggui; Wang, Qijun	Detection the eDNA of Batrachuperus taibaiensis from the Zhouzhi Heihe River Using a Nested PCR Method and DNA Barcoding	2022	Croatia	RIS	1	diatoms_bacteria	Illumina	PCR_amplicon	NA	mit NADH	water	ANIMALS-BASEL	10.3390/ani12091105
French, Rebecca; Charon, Justine; Lay, Callum Le; Muller, Chris; Holmes, Edward C.	Human land use impacts viral diversity and abundance in a New Zealand river	2022	Czech Republic	RIS	1	fish	Illumina	PCR_amplicon	NA	mtDNA	water	VIRUS EVOL	10.1093/ve/veac032
Kneis, David; Berendonk, Thomas U.; Forslund, Sofia K.; Hess, Stefanie	Antibiotic Resistance Genes in River Biofilms: A Metagenomic Approach toward the Identification of Sources and Candidate Hosts	2022	England	EXIV	1	fishes	Illumina	qPCR	NA	mtDNA	water	ENVIRON SCI TECHNOL	10.1021/acs.est.2c00370
Baltazar-Soares, Miguel; Pinder, Adrian C.; Harrison, Andrew J.; Oliver, Will; Picken, Jessica; Britton, J. Robert; Andreou, Demetra	A noninvasive eDNA tool for detecting sea lamprey larvae in river sediments: Analytical validation and field testing in a low-abundance ecosystem	2022	Germany	PHY	1	fishes	Illumina	qPCR	NA	NA	water	J FISH BIOL	10.1111/jfb.15056
Westhoff, Jacob T.; Berkman, Leah K.; Klymus, Katy E.; Thompson, Nathan L.; Richter, Catherine A.	A Comparison of eDNA and Visual Survey Methods for Detection of Longnose Darter Percina nasuta in Missouri	2022	India	PHY	1	fishes	Illumina	qPCR_amplicon	NA	NA	water	FISHES-BASEL	10.3390/fishes7020070
Yang, Xiaobo; Yan, Li; Yang, Yutong; Zhou, Hongrui; Cao, Yang; Wang, Shang; Xue, Bin; Li, Chenyu; Zhao, Chen; Zhang, Xi; Shen, Zhiqiang; Wang, Jingfeng; Qiu, Zhigang	The Occurrence and Distribution Pattern of Antibiotic Resistance Genes and Bacterial Community in the Ili River	2022	India	PHY	1	fishes	Illumina	rt-qPCR_amplicon	NA	NA	water	FRONT ENV SCI-SWITZ	10.3389/fenvs.2022.840428
Suzuki, Jumpei; Nakano, Daisuke; Kobayashi, Soh	Characteristics of diurnal and seasonal changes in fish detection patterns using environmental DNA metabarcoding in a mountain stream	2022	Italy	MON	1	fishes	Illumina	rt-qPCR_amplicon	NA	NA	water	LIMNOLOGICA	10.1016/j.limno.2022.125955
Manfrin, Chiara; Zanetti, Massimo; Stankovic, David; Fattori, Umberto; Bertucci-Maresca, Victoria; Giulianini, Piero G.; Pallavicini, Alberto	Detection of the RIS Stone Crayfish Austropotamobius torrentium (Schrank, 1803) and Its Congeneric A. pallipes in Its Last Italian Biotope by eDNA Analysis	2022	Japan	MON	0	fishes	Illumina	rt-qPCR_amplicon	NA	NA	water	DIVERSITY-BASEL	10.3390/d14030205
Li, Ruilong; Zhu, Longji; Cui, Li; Zhu, Yong-Guan	Viral diversity and potential environmental risk in microplastic at watershed scale: Evidence from metagenomic analysis of plastisphere	2022	Japan	MON	0	fishes	Illumina	rt-qPCR_amplicon	NA	NA	water	ENVIRON INT	10.1016/j.envint.2022.107146
Yuan, Lester L. L.; Smucker, Nathan J. J.; Nietch, Christopher T. T.; Pilgrim, Erik M. M.	Quantifying spatial and temporal relationships between diatoms and nutrients in streams strengthens evidence of nutrient effects from monitoring data	2022	Japan	MON	0	fishes	Illumina	shotgun	NA	NA	water	FRESHW SCI	10.1086/718631
Fernandez, Sara; Arboleya, Elena; Dopico, Eduardo; Garcia-Vazquez, Eva	Dams in South Europe: socio-environmental approach and eDNA-metabarcoding to study dam acceptance and ecosystem health	2022	Japan	MON	0	Fishes	Illumina	shotgun	NA	NA	water	WETL ECOL MANAG	10.1007/s11273-022-09864-6
Zhang, Lijuan; Yang, Jianghua; Zhang, Yong; Shi, Junzhe; Yu, Hongxia; Zhang, Xiaowei	eDNA biomonitoring revealed the ecological effects of water diversion projects between Yangtze River and Tai Lake	2022	Malaysia	MON	0	fungi	Life Technologies	shotgun	NA	NA	water	WATER RES	10.1016/j.watres.2021.117994
Tubatsi, Gosaitse; Kebaabetswe, Lemme P.	Detection of Enteric Viruses from Wastewater and River Water in Botswana	2022	New Zealand	MON	0	mammals_birds_fishes	NA	Shotgun	NA	NA	water	FOOD ENVIRON VIROL	10.1007/s12560-022-09513-4
Zhao, Chen; Li, Chenyu; Wang, Xiaoming; Cao, Zhuosong; Gao, Chao; Su, Sicong; Xue, Bin; Wang, Shang; Qiu, Zhigang; Wang, Jingfeng; Shen, Zhiqiang	Monitoring and evaluation of antibiotic resistance genes in three rivers in northeast China	2022	Singapore	MON	0	phytoplankton	NA	Shotgun	NA	NA	water	ENVIRON SCI POLLUT R	10.1007/s11356-022-18555-x
Jia, Hui; Zhang, Hui; Xian, Weiwei	Fish Diversity Monitored by Environmental DNA in the Yangtze River Mainstream	2022	Spain	MON	0	plants	NA	shotgun	V3_V4	NA	water	FISHES-BASEL	10.3390/fishes7010001
Lu, Juan; Yang, Shixing; Zhang, Xiaodan; Tang, Xiangming; Zhang, Ju; Wang, Xiaochun; Wang, Hao; Shen, Quan; Zhang, Wen	Metagenomic analysis of viral community in the Yangtze River expands known eukaryotic and prokaryotic virus diversity in freshwater	2022	Spain	MON	0	reptiles	NA	shotgun	V3_V4	NA	water	VIROL SIN	10.1016/j.virs.2022.01.003
Zhang, Shan; Zheng, Yitao; Zhan, Aibin; Dong, Chunxia; Zhao, Jindong; Yao, Meng	Environmental DNA captures native and non-native fish community variations across the lentic and lotic systems of a megacity	2022	Switzerland	POL	0	virus	NA	shotgun	V3_V4, V9	NA	water	SCI ADV	10.1126/sciadv.abk0097
Ottoni, Julia Ronzella; dos Santos Grignet, Rosane; Barros, Maria Gabriela Azevedo; Bernal, Suzan Prado Fernandes; Panatta, Andressa Alves Silva; Lacerda-Junior, Gileno Vieira; Centurion, Victor Borin; Delforno, Tiago Palladino; da Costa Silva Goncalves, Caroline; Passarini, Michel Rodrigo Zambrano	DNA Metabarcoding from Microbial Communities Recovered from Stream and Its Potential for Bioremediation Processes	2022	USA	SEA	0	virus	NA	WGS	V3_V9	rbCL	water	CURR MICROBIOL	10.1007/s00284-021-02752-x
Ragot, Rose; Villemur, Richard	eDNA profiling of mammals, birds, and fish of surface waters by mitochondrial metagenomics: application for source tracking of fecal contamination in surface waters	2022	USA	TEC	0	virus	NA	WGS	V4	rbCL	water	ENVIRON MONIT ASSESS	10.1007/s10661-021-09668-w
Zhang, Kai; Li, Kuangjia; Xin, Rui; Han, Ya; Guo, Ziwei; Zou, Wei; Wei, Wei; Cui, Xiangchao; Zhang, Zhongshuai; Zhang, Ying	Antibiotic resistomes in water supply reservoirs sediments of central China: main biotic drivers and distribution pattern	2022	USA	TEC	0	virus	NA	WGS	V4	rbCL	water_biofilm	ENVIRON SCI POLLUT R	10.1007/s11356-021-18095-w
Lim, Kean Chong; Then, Amy Y.	Environmental DNA approach complements social media reports to detect an RIS freshwater stingray species in the wild	2022	Vietnam	TEC	0	virus	NA	WGS	V5	rbCL_18S	water_soil	ENDANGER SPECIES RES	10.3354/esr01187
