# Supplementary material for: Existing evidence on the use of environmental DNA as an operational method for studying rivers: a systematic map and thematic synthesis
Source: Environ Evid. 2024 Feb 15;13:2. doi: 10.1186/s13750-024-00325-6 (PMC11376102; doi:10.1186/s13750-024-00325-6)
Supplement: Supplementary file 12 — Additional file 12: Countries that have used the eDNA framework in rivers, and the number of studies launched by the searches. [file 13750_2024_325_MOESM12_ESM.xlsx]

## Sheet: README
Countries that have used the eDNA framework in rivers, and the number of studies launched by the searches.
22 January 2022
Cruz-Cano et al.

## Sheet: Hoja1
Country	No. studies
Argentina	4
Australia	23
Austria	4
Belgium	1
Brazil	29
Canada	23
Chile	2
China	54
Colombia	2
Croatia	3
Cyprus	1
Czech Republic	4
Denmark	2
Dominican Republic	1
Egypt	2
France	18
French Guyana	3
Germany	14
Greece	1
Hungary	1
India	11
Iran	5
Iraq	1
Ireland	2
Israel	1
Italy	6
Jamaica	1
Japan	61
Jordan	1
Korea	3
Lebanon	2
Luxembourg	1
Malaysia	3
Martinique	1
Mexico	7
Mozambique	1
Nepal	3
Netherlands	2
New Zealand	6
Nigeria	1
Norway	3
Pakistan	1
Poland	1
Portugal	5
Rusia	2
Serbia	1
Singapore	1
South Africa	8
Spain	16
Switzerland	23
Taiwan	3
Tanzania	1
Thailand	7
Togo	1
Uganda	1
UK	25
Uruguay	2
USA	134
Vietnam	1
